# Supplementary material for: Crystal structures of two 2,9-di­thia-13-aza­dispiro­[4.1.47.35]tetra­decan-6-ones
Source: Acta Crystallogr E Crystallogr Commun. 2015 Nov 21;71(Pt 12):1516–20. doi: 10.1107/S2056989015020885 (PMC4719827; doi:10.1107/S2056989015020885)
Supplement: Supplementary file 1 [file e-71-01516-sup1.cif]

##############################################################################
#                                                                            #
# This CIF contains the data in a paper accepted for publication in          #
# Acta Crystallographica Section E. It conforms to the requirements of       #
# Notes for Authors for Acta Crystallographica Section E, and has been       #
# peer reviewed under the auspices of the IUCr Commission on Journals.       #
#                                                                            #
# Full details of the Crystallographic Information File format               #
# are given in the paper "The Crystallographic Information File (CIF):       #
# a New Standard Archive File for Crystallography" by S. R. Hall, F. H.      #
# Allen and I. D. Brown [Acta Cryst. (1991), A47, 655-685].                  #
#                                                                            #
# The current version of the core CIF dictionary is obtainable from          #
# ftp://ftp.iucr.org/pub/cif_core.dic.                                       #
#                                                                            #
# Software is freely available for graphical display of the structure(s)     #
# in this CIF. For information consult the CIF software page                 #
# http://www.iucr.org/resources/cif/software.                                #
#                                                                            #
# This file may be used for bona fide research purposes within the           #
# scientific community so long as proper attribution is given to the journal # 
# article from which it was obtained.                                        #
#                                                                            #
##############################################################################
data_global
_audit_creation_method     SHELXL-97
_journal_date_recd_electronic     2015-08-25
_journal_date_accepted     2015-11-04
_journal_name_full     'Acta Crystallographica, Section E'
_journal_year     2015
_journal_volume     71
_journal_issue     12
_journal_page_first     1516
_journal_page_last     1520
_journal_paper_category     GO
_journal_paper_doi     10.1107/S2056989015020885
_journal_coeditor_code     SU5199
_publ_contact_author_name     'Devadasan Velmurugan'
_publ_contact_author_address
;  CAS in Crystallography and Biophysics
   University of madras
   Maraimalai campus(guindy campus)
   Chennai - 600 025
   India.
;
_publ_contact_author_email     'shirai2011@gmail.com'
_publ_contact_author_fax     '044 091 2499 3057'
_publ_contact_author_phone     '044 091 24484170'
_publ_section_title
;
Crystal structures of two
2,9-dithia-13-azadispiro[4.1.4^7^.3^5^]tetradecan-6-ones
;
loop_
    _publ_author_name
    _publ_author_address
    'Vijayan Viswanathan'
;
Centre of Advanced Study in Crystallography and Biophysics
University of Madras
Guindy Campus
Chennai 600 025
India
;
    'Shanmugavel Bharkavi'
;
Department of Organic Chemistry
School of Chemistry
Madurai Kamaraj University
Madurai 625 021
India
;
    'Subbu Perumal'
;
Department of Organic Chemistry
School of Chemistry
Madurai Kamaraj University
Madurai 625 021
India
;
    'Devadasan Velmurugan'
;
Centre of Advanced Study in Crystallography and Biophysics
University of Madras
Guindy Campus
Chennai 600 025
India
;
_publ_section_synopsis
;
The title compounds, (I) and (II), differ only in the substituent on the N atom
of the central piperidine ring; methyl in (I) and benzyl in (II). In each
molecule, the 4,11-dihydroxy groups are involved in intramolecular O---H...O
hydrogen bonds. In the crystal of (I), molecules are linked <i>via</i>
O---H...N hydrogen bonds, forming chains along the <i>b</i>-axis direction. In
the crystal of (II), molecules are linked <i>via</i> O---H...O hydrogen bonds,
forming inversion dimers with an <i>R</i>~4~^4^(8) ring motif.
;
data_I
_audit_creation_method     SHELXL-97
_database_code_depnum_ccdc_archive     'CCDC 1435023'
_chemical_name_systematic
;\
4,11-Dihydroxy-13-methyl-1,8-di-<i>p</i>-tolyl-2,9-dithia-\
13-azadispiro[4.1.4^7^.3^5^]tetradecan-6-one
;
_chemical_name_common     ?
_chemical_formula_moiety     'C26 H31 N O3 S2'
_chemical_formula_sum     'C26 H31 N O3 S2'
_chemical_formula_iupac     'C26 H31 N O3 S2'
_chemical_formula_weight     469.64
_chemical_melting_point     ?
_symmetry_cell_setting     monoclinic
_symmetry_space_group_name_H-M     'P 21/c'
_symmetry_space_group_name_Hall     '-P 2ybc'
loop_
    _symmetry_equiv_pos_as_xyz
    'x, y, z'
    '-x, y+1/2, -z+1/2'
    '-x, -y, -z'
    'x, -y-1/2, z-1/2'
_cell_length_a     10.7160(8)
_cell_length_b     8.5570(5)
_cell_length_c     25.6960(3)
_cell_angle_alpha     90.00
_cell_angle_beta     92.374(5)
_cell_angle_gamma     90.00
_cell_volume     2354.2(2)
_cell_formula_units_Z     4
_cell_measurement_reflns_used     5871
_cell_measurement_theta_min     1.59
_cell_measurement_theta_max     28.36
_cell_measurement_temperature     293(2)
_exptl_crystal_description     Block
_exptl_crystal_colour     Colourless
_exptl_crystal_size_max     0.23
_exptl_crystal_size_mid     0.16
_exptl_crystal_size_min     0.10
_exptl_crystal_density_diffrn     1.325
_exptl_crystal_density_meas     ?
_exptl_crystal_density_method     'not measured'
_exptl_crystal_F_000     1000
_exptl_absorpt_coefficient_mu     0.255
_exptl_absorpt_correction_type     multi-scan
_exptl_absorpt_process_details
;
(<i>SADABS</i>; Bruker, 2008)
;
_exptl_absorpt_correction_T_min     0.9437
_exptl_absorpt_correction_T_max     0.9750
_exptl_special_details     ?
_diffrn_ambient_temperature     293(2)
_diffrn_radiation_type     MoK\a
_diffrn_radiation_wavelength     0.71073
_diffrn_radiation_source     'fine-focus sealed tube'
_diffrn_radiation_monochromator     graphite
_diffrn_measurement_device_type     'Bruker SMART APEXII area-detector'
_diffrn_measurement_method     '\w and \f scans'
_diffrn_detector_area_resol_mean     ?
_diffrn_reflns_number     21401
_diffrn_reflns_av_R_equivalents     0.0234
_diffrn_reflns_av_sigmaI/netI     0.0220
_diffrn_reflns_theta_min     1.59
_diffrn_reflns_theta_max     28.36
_diffrn_reflns_theta_full     28.36
_diffrn_measured_fraction_theta_max     0.997
_diffrn_measured_fraction_theta_full     0.997
_diffrn_reflns_limit_h_min     -14
_diffrn_reflns_limit_h_max     11
_diffrn_reflns_limit_k_min     -11
_diffrn_reflns_limit_k_max     10
_diffrn_reflns_limit_l_min     -34
_diffrn_reflns_limit_l_max     33
_diffrn_standards_number     ?
_diffrn_standards_interval_count     ?
_diffrn_standards_interval_time     ?
_diffrn_standards_decay_%     ?
_refine_special_details
;
 Refinement of F^2^ against ALL reflections.  The weighted R-factor wR and
 goodness of fit S are based on F^2^, conventional R-factors R are based
 on F, with F set to zero for negative F^2^. The threshold expression of
 F^2^ > 2sigma(F^2^) is used only for calculating R-factors(gt) etc. and is
 not relevant to the choice of reflections for refinement.  R-factors based
 on F^2^ are statistically about twice as large as those based on F, and R-
 factors based on ALL data will be even larger.
;
_reflns_number_total     5871
_reflns_number_gt     4793
_reflns_threshold_expression     I>2sigma(I)
_refine_ls_structure_factor_coef     Fsqd
_refine_ls_matrix_type     full
_refine_ls_R_factor_all     0.0637
_refine_ls_R_factor_gt     0.0516
_refine_ls_wR_factor_gt     0.1323
_refine_ls_wR_factor_ref     0.1412
_refine_ls_goodness_of_fit_ref     1.024
_refine_ls_restrained_S_all     1.024
_refine_ls_number_reflns     5871
_refine_ls_number_parameters     294
_refine_ls_number_restraints     0
_refine_ls_hydrogen_treatment     constr
_refine_ls_weighting_scheme     calc
_refine_ls_weighting_details
         'calc w=1/[\s^2^(Fo^2^)+(0.0662P)^2^+1.3213P] where P=(Fo^2^+2Fc^2^)/3'
_atom_sites_solution_hydrogens     geom
_atom_sites_solution_primary     direct
_atom_sites_solution_secondary     difmap
_refine_ls_shift/su_max     0.003
_refine_ls_shift/su_mean     0.000
_refine_diff_density_max     0.514
_refine_diff_density_min     -0.731
_refine_ls_extinction_method     none
_refine_ls_extinction_coef     ?
loop_
    _atom_type_symbol
    _atom_type_description
    _atom_type_scat_dispersion_real
    _atom_type_scat_dispersion_imag
    _atom_type_scat_source
    'C' 'C' 0.0033 0.0016
                         'International Tables Vol C Tables 4.2.6.8 and 6.1.1.4'
    'H' 'H' 0.0000 0.0000
                         'International Tables Vol C Tables 4.2.6.8 and 6.1.1.4'
    'N' 'N' 0.0061 0.0033
                         'International Tables Vol C Tables 4.2.6.8 and 6.1.1.4'
    'O' 'O' 0.0106 0.0060
                         'International Tables Vol C Tables 4.2.6.8 and 6.1.1.4'
    'S' 'S' 0.1246 0.1234
                         'International Tables Vol C Tables 4.2.6.8 and 6.1.1.4'
_computing_data_collection
;
APEX2 (Bruker, 2008)
;
_computing_cell_refinement
;
SAINT (Bruker, 2008)
;
_computing_data_reduction
;
SAINT (Bruker, 2008)
;
_computing_structure_solution
;
SHELXS97 (Sheldrick, 2008)
;
_computing_structure_refinement
;
SHELXL97 (Sheldrick, 2008)
;
_computing_molecular_graphics
;
ORTEP-3 for Windows (Farrugia, 2012) and Mercury (Macrae <i>et al.</i>,
2008)
;
_computing_publication_material
;
SHELXL97 (Sheldrick, 2008) and PLATON (Spek, 2009)
;
loop_
    _atom_site_type_symbol
    _atom_site_label
    _atom_site_fract_x
    _atom_site_fract_y
    _atom_site_fract_z
    _atom_site_U_iso_or_equiv
    _atom_site_adp_type
    _atom_site_calc_flag
    _atom_site_refinement_flags
    _atom_site_occupancy
    _atom_site_symmetry_multiplicity
    _atom_site_disorder_assembly
    _atom_site_disorder_group
    C C1 0.4048(2) 0.3240(4) 0.03800(10) 0.0719(8) Uani d . 1 1 . .
    C C2 0.3926(2) 0.4410(4) 0.07393(10) 0.0664(7) Uani d . 1 1 . .
    H H2 0.3493 0.5313 0.0642 0.080 Uiso calc R 1 1 . .
    C C3 0.44302(18) 0.4284(3) 0.12434(9) 0.0505(5) Uani d . 1 1 . .
    H H3 0.4324 0.5097 0.1478 0.061 Uiso calc R 1 1 . .
    C C4 0.50904(16) 0.2962(2) 0.14024(7) 0.0398(4) Uani d . 1 1 . .
    C C5 0.5191(2) 0.1764(3) 0.10455(10) 0.0628(7) Uani d . 1 1 . .
    H H5 0.5603 0.0847 0.1144 0.075 Uiso calc R 1 1 . .
    C C6 0.4687(3) 0.1914(4) 0.05435(11) 0.0801(9) Uani d . 1 1 . .
    H H6 0.4781 0.1099 0.0309 0.096 Uiso calc R 1 1 . .
    C C7 0.57099(15) 0.2778(2) 0.19388(7) 0.0333(3) Uani d . 1 1 . .
    H H7 0.5748 0.1657 0.2015 0.040 Uiso calc R 1 1 . .
    C C8 0.61777(19) 0.4164(3) 0.28561(8) 0.0506(5) Uani d . 1 1 . .
    H H8A 0.6268 0.5288 0.2886 0.061 Uiso calc R 1 1 . .
    H H8B 0.6088 0.3736 0.3202 0.061 Uiso calc R 1 1 . .
    C C9 0.73237(16) 0.3465(2) 0.26119(6) 0.0350(4) Uani d . 1 1 . .
    H H9 0.8056 0.4119 0.2695 0.042 Uiso calc R 1 1 . .
    C C10 0.70612(14) 0.34308(18) 0.20101(6) 0.0271(3) Uani d . 1 1 . .
    C C11 0.71732(14) 0.50788(19) 0.17824(7) 0.0304(3) Uani d . 1 1 . .
    H H11A 0.6813 0.5084 0.1430 0.036 Uiso calc R 1 1 . .
    H H11B 0.6696 0.5799 0.1987 0.036 Uiso calc R 1 1 . .
    N N1 0.84734(12) 0.56261(15) 0.17741(5) 0.0292(3) Uani d . 1 1 . .
    C C13 0.91738(15) 0.46072(19) 0.14329(6) 0.0318(3) Uani d . 1 1 . .
    H H13A 1.0008 0.5028 0.1401 0.038 Uiso calc R 1 1 . .
    H H13B 0.8767 0.4602 0.1089 0.038 Uiso calc R 1 1 . .
    C C14 0.92727(14) 0.29212(18) 0.16352(6) 0.0281(3) Uani d . 1 1 . .
    O O2 0.77004(12) 0.09535(14) 0.16831(5) 0.0386(3) Uani d . 1 1 . .
    C C16 1.01479(16) 0.2846(2) 0.21325(7) 0.0353(4) Uani d . 1 1 . .
    H H16 0.9936 0.3678 0.2375 0.042 Uiso calc R 1 1 . .
    C C17 1.14797(17) 0.3050(2) 0.19615(9) 0.0494(5) Uani d . 1 1 . .
    H H17A 1.2058 0.2529 0.2205 0.059 Uiso calc R 1 1 . .
    H H17B 1.1694 0.4150 0.1952 0.059 Uiso calc R 1 1 . .
    C C18 0.99011(15) 0.1806(2) 0.12465(7) 0.0377(4) Uani d . 1 1 . .
    H H18 0.9768 0.0736 0.1368 0.045 Uiso calc R 1 1 . .
    C C19 0.94465(18) 0.1872(2) 0.06847(8) 0.0409(4) Uani d . 1 1 . .
    C C20 0.8536(2) 0.0833(3) 0.05035(9) 0.0619(6) Uani d . 1 1 . .
    H H20 0.8218 0.0099 0.0730 0.074 Uiso calc R 1 1 . .
    C C21 0.8096(3) 0.0873(4) -0.00077(10) 0.0759(8) Uani d . 1 1 . .
    H H21 0.7479 0.0171 -0.0119 0.091 Uiso calc R 1 1 . .
    C C22 0.8553(3) 0.1937(3) -0.03593(9) 0.0641(7) Uani d . 1 1 . .
    C C23 0.9493(4) 0.2889(4) -0.01808(10) 0.0872(10) Uani d . 1 1 . .
    H H23 0.9846 0.3581 -0.0412 0.105 Uiso calc R 1 1 . .
    C C24 0.9938(3) 0.2863(3) 0.03268(10) 0.0762(8) Uani d . 1 1 . .
    H H24 1.0585 0.3531 0.0431 0.091 Uiso calc R 1 1 . .
    C C25 0.8072(4) 0.1958(4) -0.09210(10) 0.0960(11) Uani d . 1 1 . .
    H H25A 0.8141 0.2997 -0.1058 0.144 Uiso calc R 1 1 . .
    H H25B 0.7213 0.1638 -0.0940 0.144 Uiso calc R 1 1 . .
    H H25C 0.8558 0.1254 -0.1121 0.144 Uiso calc R 1 1 . .
    C C26 0.3467(3) 0.3383(6) -0.01659(11) 0.1097(14) Uani d . 1 1 . .
    H H26A 0.2664 0.2885 -0.0180 0.165 Uiso calc R 1 1 . .
    H H26B 0.3999 0.2887 -0.0408 0.165 Uiso calc R 1 1 . .
    H H26C 0.3372 0.4468 -0.0255 0.165 Uiso calc R 1 1 . .
    C C12 0.79789(14) 0.23038(18) 0.17614(6) 0.0269(3) Uani d . 1 1 . .
    O O1 0.75164(16) 0.19543(18) 0.28197(6) 0.0525(4) Uani d . 1 1 . .
    H H1 0.8168 0.1593 0.2714 0.079 Uiso calc R 1 1 . .
    C C15 0.8473(2) 0.7232(2) 0.15654(8) 0.0446(4) Uani d . 1 1 . .
    H H15A 0.8097 0.7236 0.1220 0.067 Uiso calc R 1 1 . .
    H H15B 0.9317 0.7604 0.1555 0.067 Uiso calc R 1 1 . .
    H H15C 0.8006 0.7901 0.1785 0.067 Uiso calc R 1 1 . .
    O O3 0.99559(13) 0.13534(15) 0.23626(6) 0.0469(4) Uani d . 1 1 . .
    H H3A 1.0500 0.1195 0.2590 0.070 Uiso calc R 1 1 . .
    S S1 0.48173(4) 0.36957(7) 0.24461(2) 0.04803(15) Uani d . 1 1 . .
    S S2 1.15760(5) 0.22095(9) 0.13244(3) 0.0704(2) Uani d . 1 1 . .
loop_
    _atom_site_aniso_label
    _atom_site_aniso_U_11
    _atom_site_aniso_U_22
    _atom_site_aniso_U_33
    _atom_site_aniso_U_12
    _atom_site_aniso_U_13
    _atom_site_aniso_U_23
    C1 0.0418(12) 0.126(3) 0.0471(12) -0.0248(14) -0.0074(10) 0.0022(15)
    C2 0.0447(12) 0.0852(18) 0.0676(15) -0.0093(12) -0.0171(11) 0.0202(14)
    C3 0.0368(10) 0.0577(13) 0.0560(12) -0.0038(9) -0.0094(8) 0.0011(10)
    C4 0.0253(7) 0.0494(11) 0.0442(10) -0.0069(7) -0.0038(7) -0.0061(8)
    C5 0.0459(11) 0.0785(17) 0.0628(14) 0.0043(11) -0.0140(10) -0.0290(13)
    C6 0.0547(14) 0.124(3) 0.0605(15) -0.0036(16) -0.0079(12) -0.0399(17)
    C7 0.0265(7) 0.0333(8) 0.0399(9) -0.0033(6) 0.0006(6) -0.0029(7)
    C8 0.0446(10) 0.0681(14) 0.0391(10) 0.0032(10) 0.0008(8) -0.0118(10)
    C9 0.0376(8) 0.0361(9) 0.0309(8) 0.0005(7) -0.0045(7) 0.0004(7)
    C10 0.0253(7) 0.0252(7) 0.0306(7) -0.0007(6) -0.0032(6) 0.0002(6)
    C11 0.0275(7) 0.0262(8) 0.0369(8) 0.0019(6) -0.0057(6) 0.0019(6)
    N1 0.0308(6) 0.0204(6) 0.0356(7) -0.0021(5) -0.0067(5) 0.0029(5)
    C13 0.0320(8) 0.0275(8) 0.0356(8) -0.0019(6) -0.0010(6) 0.0045(6)
    C14 0.0254(7) 0.0243(7) 0.0343(8) -0.0003(6) -0.0039(6) -0.0002(6)
    O2 0.0362(6) 0.0242(6) 0.0553(8) -0.0033(5) -0.0002(5) -0.0032(5)
    C16 0.0311(8) 0.0267(8) 0.0468(10) 0.0002(6) -0.0131(7) 0.0022(7)
    C17 0.0302(9) 0.0431(11) 0.0735(14) -0.0027(8) -0.0142(9) -0.0014(10)
    C18 0.0286(8) 0.0345(9) 0.0501(10) -0.0001(7) 0.0036(7) -0.0061(8)
    C19 0.0434(9) 0.0361(9) 0.0439(10) -0.0021(8) 0.0114(8) -0.0066(7)
    C20 0.0665(14) 0.0687(15) 0.0501(12) -0.0223(12) -0.0034(10) 0.0051(11)
    C21 0.0777(18) 0.093(2) 0.0565(14) -0.0207(16) -0.0076(13) -0.0030(14)
    C22 0.0916(19) 0.0608(15) 0.0403(11) 0.0116(14) 0.0070(11) -0.0041(10)
    C23 0.145(3) 0.0724(18) 0.0464(13) -0.034(2) 0.0259(16) -0.0004(13)
    C24 0.102(2) 0.0764(18) 0.0517(13) -0.0419(16) 0.0238(14) -0.0095(12)
    C25 0.152(3) 0.091(2) 0.0439(14) 0.020(2) -0.0038(17) -0.0071(14)
    C26 0.079(2) 0.196(4) 0.0527(16) -0.046(2) -0.0196(14) 0.019(2)
    C12 0.0272(7) 0.0241(7) 0.0289(7) 0.0000(6) -0.0057(6) 0.0019(6)
    O1 0.0690(10) 0.0477(8) 0.0404(7) 0.0051(7) -0.0010(7) 0.0140(6)
    C15 0.0531(11) 0.0247(8) 0.0552(11) -0.0025(8) -0.0083(9) 0.0095(8)
    O3 0.0449(7) 0.0321(7) 0.0614(9) -0.0024(6) -0.0254(6) 0.0127(6)
    S1 0.0324(2) 0.0625(3) 0.0495(3) -0.0011(2) 0.00694(19) -0.0103(2)
    S2 0.0279(2) 0.0881(5) 0.0956(5) -0.0015(3) 0.0089(3) -0.0326(4)
_geom_special_details
;
 All esds (except the esd in the dihedral angle between two l.s. planes)
 are estimated using the full covariance matrix.  The cell esds are taken
 into account individually in the estimation of esds in distances, angles
 and torsion angles; correlations between esds in cell parameters are only
 used when they are defined by crystal symmetry.  An approximate (isotropic)
 treatment of cell esds is used for estimating esds involving l.s. planes.
;
loop_
    _geom_bond_atom_site_label_1
    _geom_bond_atom_site_label_2
    _geom_bond_site_symmetry_2
    _geom_bond_distance
    _geom_bond_publ_flag
    C1 C2 . 1.372(4) ?
    C1 C6 . 1.382(5) ?
    C1 C26 . 1.516(4) ?
    C2 C3 . 1.387(3) ?
    C2 H2 . 0.9300 ?
    C3 C4 . 1.387(3) ?
    C3 H3 . 0.9300 ?
    C4 C5 . 1.383(3) ?
    C4 C7 . 1.513(2) ?
    C5 C6 . 1.384(4) ?
    C5 H5 . 0.9300 ?
    C6 H6 . 0.9300 ?
    C7 C10 . 1.556(2) ?
    C7 S1 . 1.8260(18) ?
    C7 H7 . 0.9800 ?
    C8 C9 . 1.524(3) ?
    C8 S1 . 1.808(2) ?
    C8 H8A . 0.9700 ?
    C8 H8B . 0.9700 ?
    C9 O1 . 1.411(2) ?
    C9 C10 . 1.560(2) ?
    C9 H9 . 0.9800 ?
    C10 C11 . 1.533(2) ?
    C10 C12 . 1.535(2) ?
    C11 N1 . 1.471(2) ?
    C11 H11A . 0.9700 ?
    C11 H11B . 0.9700 ?
    N1 C13 . 1.465(2) ?
    N1 C15 . 1.475(2) ?
    C13 C14 . 1.536(2) ?
    C13 H13A . 0.9700 ?
    C13 H13B . 0.9700 ?
    C14 C12 . 1.531(2) ?
    C14 C18 . 1.555(2) ?
    C14 C16 . 1.555(2) ?
    O2 C12 . 1.2082(19) ?
    C16 O3 . 1.426(2) ?
    C16 C17 . 1.521(3) ?
    C16 H16 . 0.9800 ?
    C17 S2 . 1.795(2) ?
    C17 H17A . 0.9700 ?
    C17 H17B . 0.9700 ?
    C18 C19 . 1.505(3) ?
    C18 S2 . 1.8306(18) ?
    C18 H18 . 0.9800 ?
    C19 C24 . 1.372(3) ?
    C19 C20 . 1.386(3) ?
    C20 C21 . 1.377(3) ?
    C20 H20 . 0.9300 ?
    C21 C22 . 1.386(4) ?
    C21 H21 . 0.9300 ?
    C22 C23 . 1.360(4) ?
    C22 C25 . 1.512(4) ?
    C23 C24 . 1.370(4) ?
    C23 H23 . 0.9300 ?
    C24 H24 . 0.9300 ?
    C25 H25A . 0.9600 ?
    C25 H25B . 0.9600 ?
    C25 H25C . 0.9600 ?
    C26 H26A . 0.9600 ?
    C26 H26B . 0.9600 ?
    C26 H26C . 0.9600 ?
    O1 H1 . 0.8200 ?
    C15 H15A . 0.9600 ?
    C15 H15B . 0.9600 ?
    C15 H15C . 0.9600 ?
    O3 H3A . 0.8200 ?
loop_
    _geom_angle_atom_site_label_1
    _geom_angle_atom_site_label_2
    _geom_angle_atom_site_label_3
    _geom_angle_site_symmetry_1
    _geom_angle_site_symmetry_3
    _geom_angle
    _geom_angle_publ_flag
    C2 C1 C6 . . 117.0(2) ?
    C2 C1 C26 . . 121.1(3) ?
    C6 C1 C26 . . 121.8(3) ?
    C1 C2 C3 . . 121.8(3) ?
    C1 C2 H2 . . 119.1 ?
    C3 C2 H2 . . 119.1 ?
    C2 C3 C4 . . 120.8(2) ?
    C2 C3 H3 . . 119.6 ?
    C4 C3 H3 . . 119.6 ?
    C5 C4 C3 . . 117.6(2) ?
    C5 C4 C7 . . 118.93(19) ?
    C3 C4 C7 . . 123.51(18) ?
    C4 C5 C6 . . 120.7(3) ?
    C4 C5 H5 . . 119.6 ?
    C6 C5 H5 . . 119.6 ?
    C1 C6 C5 . . 122.0(3) ?
    C1 C6 H6 . . 119.0 ?
    C5 C6 H6 . . 119.0 ?
    C4 C7 C10 . . 116.18(14) ?
    C4 C7 S1 . . 112.50(12) ?
    C10 C7 S1 . . 105.91(11) ?
    C4 C7 H7 . . 107.3 ?
    C10 C7 H7 . . 107.3 ?
    S1 C7 H7 . . 107.3 ?
    C9 C8 S1 . . 108.49(13) ?
    C9 C8 H8A . . 110.0 ?
    S1 C8 H8A . . 110.0 ?
    C9 C8 H8B . . 110.0 ?
    S1 C8 H8B . . 110.0 ?
    H8A C8 H8B . . 108.4 ?
    O1 C9 C8 . . 108.14(16) ?
    O1 C9 C10 . . 112.04(14) ?
    C8 C9 C10 . . 107.47(14) ?
    O1 C9 H9 . . 109.7 ?
    C8 C9 H9 . . 109.7 ?
    C10 C9 H9 . . 109.7 ?
    C11 C10 C12 . . 110.93(13) ?
    C11 C10 C7 . . 111.86(13) ?
    C12 C10 C7 . . 109.54(13) ?
    C11 C10 C9 . . 110.30(13) ?
    C12 C10 C9 . . 109.40(12) ?
    C7 C10 C9 . . 104.61(13) ?
    N1 C11 C10 . . 112.80(12) ?
    N1 C11 H11A . . 109.0 ?
    C10 C11 H11A . . 109.0 ?
    N1 C11 H11B . . 109.0 ?
    C10 C11 H11B . . 109.0 ?
    H11A C11 H11B . . 107.8 ?
    C13 N1 C11 . . 109.16(12) ?
    C13 N1 C15 . . 109.21(14) ?
    C11 N1 C15 . . 108.43(13) ?
    N1 C13 C14 . . 112.73(13) ?
    N1 C13 H13A . . 109.0 ?
    C14 C13 H13A . . 109.0 ?
    N1 C13 H13B . . 109.0 ?
    C14 C13 H13B . . 109.0 ?
    H13A C13 H13B . . 107.8 ?
    C12 C14 C13 . . 110.21(12) ?
    C12 C14 C18 . . 110.14(13) ?
    C13 C14 C18 . . 112.64(14) ?
    C12 C14 C16 . . 109.42(13) ?
    C13 C14 C16 . . 110.36(13) ?
    C18 C14 C16 . . 103.88(13) ?
    O3 C16 C17 . . 112.07(15) ?
    O3 C16 C14 . . 106.59(13) ?
    C17 C16 C14 . . 107.41(15) ?
    O3 C16 H16 . . 110.2 ?
    C17 C16 H16 . . 110.2 ?
    C14 C16 H16 . . 110.2 ?
    C16 C17 S2 . . 107.92(13) ?
    C16 C17 H17A . . 110.1 ?
    S2 C17 H17A . . 110.1 ?
    C16 C17 H17B . . 110.1 ?
    S2 C17 H17B . . 110.1 ?
    H17A C17 H17B . . 108.4 ?
    C19 C18 C14 . . 117.47(15) ?
    C19 C18 S2 . . 112.00(13) ?
    C14 C18 S2 . . 105.22(11) ?
    C19 C18 H18 . . 107.2 ?
    C14 C18 H18 . . 107.2 ?
    S2 C18 H18 . . 107.2 ?
    C24 C19 C20 . . 117.1(2) ?
    C24 C19 C18 . . 123.24(19) ?
    C20 C19 C18 . . 119.57(18) ?
    C21 C20 C19 . . 120.8(2) ?
    C21 C20 H20 . . 119.6 ?
    C19 C20 H20 . . 119.6 ?
    C20 C21 C22 . . 121.5(3) ?
    C20 C21 H21 . . 119.3 ?
    C22 C21 H21 . . 119.3 ?
    C23 C22 C21 . . 116.7(2) ?
    C23 C22 C25 . . 122.2(3) ?
    C21 C22 C25 . . 121.0(3) ?
    C22 C23 C24 . . 122.4(2) ?
    C22 C23 H23 . . 118.8 ?
    C24 C23 H23 . . 118.8 ?
    C23 C24 C19 . . 121.3(3) ?
    C23 C24 H24 . . 119.3 ?
    C19 C24 H24 . . 119.3 ?
    C22 C25 H25A . . 109.5 ?
    C22 C25 H25B . . 109.5 ?
    H25A C25 H25B . . 109.5 ?
    C22 C25 H25C . . 109.5 ?
    H25A C25 H25C . . 109.5 ?
    H25B C25 H25C . . 109.5 ?
    C1 C26 H26A . . 109.5 ?
    C1 C26 H26B . . 109.5 ?
    H26A C26 H26B . . 109.5 ?
    C1 C26 H26C . . 109.5 ?
    H26A C26 H26C . . 109.5 ?
    H26B C26 H26C . . 109.5 ?
    O2 C12 C14 . . 120.96(14) ?
    O2 C12 C10 . . 120.79(14) ?
    C14 C12 C10 . . 118.21(13) ?
    C9 O1 H1 . . 109.5 ?
    N1 C15 H15A . . 109.5 ?
    N1 C15 H15B . . 109.5 ?
    H15A C15 H15B . . 109.5 ?
    N1 C15 H15C . . 109.5 ?
    H15A C15 H15C . . 109.5 ?
    H15B C15 H15C . . 109.5 ?
    C16 O3 H3A . . 109.5 ?
    C8 S1 C7 . . 94.46(8) ?
    C17 S2 C18 . . 94.71(9) ?
loop_
    _geom_torsion_atom_site_label_1
    _geom_torsion_atom_site_label_2
    _geom_torsion_atom_site_label_3
    _geom_torsion_atom_site_label_4
    _geom_torsion_site_symmetry_1
    _geom_torsion_site_symmetry_2
    _geom_torsion_site_symmetry_3
    _geom_torsion_site_symmetry_4
    _geom_torsion
    _geom_torsion_publ_flag
    C6 C1 C2 C3 . . . . 0.7(4) ?
    C26 C1 C2 C3 . . . . 178.7(2) ?
    C1 C2 C3 C4 . . . . 0.5(3) ?
    C2 C3 C4 C5 . . . . -1.9(3) ?
    C2 C3 C4 C7 . . . . 177.32(19) ?
    C3 C4 C5 C6 . . . . 2.2(3) ?
    C7 C4 C5 C6 . . . . -177.1(2) ?
    C2 C1 C6 C5 . . . . -0.4(4) ?
    C26 C1 C6 C5 . . . . -178.3(3) ?
    C4 C5 C6 C1 . . . . -1.1(4) ?
    C5 C4 C7 C10 . . . . 92.4(2) ?
    C3 C4 C7 C10 . . . . -86.9(2) ?
    C5 C4 C7 S1 . . . . -145.32(17) ?
    C3 C4 C7 S1 . . . . 35.4(2) ?
    S1 C8 C9 O1 . . . . -91.31(17) ?
    S1 C8 C9 C10 . . . . 29.8(2) ?
    C4 C7 C10 C11 . . . . 46.91(19) ?
    S1 C7 C10 C11 . . . . -78.80(14) ?
    C4 C7 C10 C12 . . . . -76.51(18) ?
    S1 C7 C10 C12 . . . . 157.79(11) ?
    C4 C7 C10 C9 . . . . 166.31(15) ?
    S1 C7 C10 C9 . . . . 40.61(14) ?
    O1 C9 C10 C11 . . . . -166.28(14) ?
    C8 C9 C10 C11 . . . . 75.07(18) ?
    O1 C9 C10 C12 . . . . -44.00(18) ?
    C8 C9 C10 C12 . . . . -162.66(15) ?
    O1 C9 C10 C7 . . . . 73.28(17) ?
    C8 C9 C10 C7 . . . . -45.38(18) ?
    C12 C10 C11 N1 . . . . -48.75(17) ?
    C7 C10 C11 N1 . . . . -171.38(13) ?
    C9 C10 C11 N1 . . . . 72.63(17) ?
    C10 C11 N1 C13 . . . . 62.95(16) ?
    C10 C11 N1 C15 . . . . -178.17(14) ?
    C11 N1 C13 C14 . . . . -64.23(16) ?
    C15 N1 C13 C14 . . . . 177.37(13) ?
    N1 C13 C14 C12 . . . . 50.91(17) ?
    N1 C13 C14 C18 . . . . 174.35(13) ?
    N1 C13 C14 C16 . . . . -70.05(17) ?
    C12 C14 C16 O3 . . . . 44.99(18) ?
    C13 C14 C16 O3 . . . . 166.42(14) ?
    C18 C14 C16 O3 . . . . -72.60(17) ?
    C12 C14 C16 C17 . . . . 165.27(14) ?
    C13 C14 C16 C17 . . . . -73.29(17) ?
    C18 C14 C16 C17 . . . . 47.69(17) ?
    O3 C16 C17 S2 . . . . 84.70(17) ?
    C14 C16 C17 S2 . . . . -32.04(17) ?
    C12 C14 C18 C19 . . . . 75.91(18) ?
    C13 C14 C18 C19 . . . . -47.6(2) ?
    C16 C14 C18 C19 . . . . -167.00(15) ?
    C12 C14 C18 S2 . . . . -158.70(11) ?
    C13 C14 C18 S2 . . . . 77.82(15) ?
    C16 C14 C18 S2 . . . . -41.61(15) ?
    C14 C18 C19 C24 . . . . 88.9(3) ?
    S2 C18 C19 C24 . . . . -33.0(3) ?
    C14 C18 C19 C20 . . . . -94.8(2) ?
    S2 C18 C19 C20 . . . . 143.26(19) ?
    C24 C19 C20 C21 . . . . -3.9(4) ?
    C18 C19 C20 C21 . . . . 179.6(2) ?
    C19 C20 C21 C22 . . . . 0.6(5) ?
    C20 C21 C22 C23 . . . . 2.9(5) ?
    C20 C21 C22 C25 . . . . 179.4(3) ?
    C21 C22 C23 C24 . . . . -3.0(5) ?
    C25 C22 C23 C24 . . . . -179.4(3) ?
    C22 C23 C24 C19 . . . . -0.4(5) ?
    C20 C19 C24 C23 . . . . 3.9(4) ?
    C18 C19 C24 C23 . . . . -179.8(3) ?
    C13 C14 C12 O2 . . . . 144.04(15) ?
    C18 C14 C12 O2 . . . . 19.1(2) ?
    C16 C14 C12 O2 . . . . -94.44(18) ?
    C13 C14 C12 C10 . . . . -38.32(18) ?
    C18 C14 C12 C10 . . . . -163.20(13) ?
    C16 C14 C12 C10 . . . . 83.21(16) ?
    C11 C10 C12 O2 . . . . -144.83(15) ?
    C7 C10 C12 O2 . . . . -20.9(2) ?
    C9 C10 C12 O2 . . . . 93.27(17) ?
    C11 C10 C12 C14 . . . . 37.52(18) ?
    C7 C10 C12 C14 . . . . 161.49(13) ?
    C9 C10 C12 C14 . . . . -84.38(16) ?
    C9 C8 S1 C7 . . . . -4.88(16) ?
    C4 C7 S1 C8 . . . . -149.17(14) ?
    C10 C7 S1 C8 . . . . -21.24(14) ?
    C16 C17 S2 C18 . . . . 6.01(15) ?
    C19 C18 S2 C17 . . . . 150.01(14) ?
    C14 C18 S2 C17 . . . . 21.28(14) ?
loop_
    _geom_hbond_atom_site_label_D
    _geom_hbond_atom_site_label_H
    _geom_hbond_atom_site_label_A
    _geom_hbond_site_symmetry_A
    _geom_hbond_distance_DH
    _geom_hbond_distance_HA
    _geom_hbond_distance_DA
    _geom_hbond_angle_DHA
    O1 H1 O3 ------- 0.82 2.16 2.955(2) 163
    O3 H3A N1 2_745 0.82 1.99 2.798(2) 167
    C16 H16 O3 2_755 0.98 2.39 3.273(2) 150
data_II
_audit_creation_method     SHELXL-97
_database_code_depnum_ccdc_archive     'CCDC 1435024'
_chemical_name_systematic
;\
13-Benzyl-4,11-dihydroxy-1,8-bis(4-methylphenyl)-2,9-dithia-\
13-azadispiro[4.1.4^7^.3^5^]tetradecan-6-one
;
_chemical_name_common     ?
_chemical_formula_moiety     'C32 H35 N O3 S2'
_chemical_formula_sum     'C32 H35 N O3 S2'
_chemical_formula_iupac     'C32 H35 N O3 S2'
_chemical_formula_weight     545.73
_chemical_melting_point     ?
_symmetry_cell_setting     triclinic
_symmetry_space_group_name_H-M     'P -1'
_symmetry_space_group_name_Hall     '-P 1'
loop_
    _symmetry_equiv_pos_as_xyz
    'x, y, z'
    '-x, -y, -z'
_cell_length_a     9.9803(6)
_cell_length_b     11.7773(8)
_cell_length_c     13.6506(14)
_cell_angle_alpha     105.524(5)
_cell_angle_beta     107.215(5)
_cell_angle_gamma     103.087(4)
_cell_volume     1392.90(19)
_cell_formula_units_Z     2
_cell_measurement_reflns_used     5668
_cell_measurement_theta_min     1.67
_cell_measurement_theta_max     26.42
_cell_measurement_temperature     293(2)
_exptl_crystal_description     block
_exptl_crystal_colour     colourless
_exptl_crystal_size_max     0.20
_exptl_crystal_size_mid     0.15
_exptl_crystal_size_min     0.10
_exptl_crystal_density_diffrn     1.301
_exptl_crystal_density_meas     ?
_exptl_crystal_density_method     'not measured'
_exptl_crystal_F_000     580
_exptl_absorpt_coefficient_mu     0.226
_exptl_absorpt_correction_type     multi-scan
_exptl_absorpt_process_details
;
(<i>SADABS</i>; Bruker, 2008)
;
_exptl_absorpt_correction_T_min     0.9563
_exptl_absorpt_correction_T_max     0.9778
_exptl_special_details     ?
_diffrn_ambient_temperature     293(2)
_diffrn_radiation_type     MoK\a
_diffrn_radiation_wavelength     0.71073
_diffrn_radiation_source     'fine-focus sealed tube'
_diffrn_radiation_monochromator     graphite
_diffrn_measurement_device_type     'Bruker SMART APEXII area-detector'
_diffrn_measurement_method     '\w and \f scans'
_diffrn_detector_area_resol_mean     ?
_diffrn_reflns_number     20239
_diffrn_reflns_av_R_equivalents     0.0346
_diffrn_reflns_av_sigmaI/netI     0.0304
_diffrn_reflns_theta_min     1.67
_diffrn_reflns_theta_max     26.42
_diffrn_reflns_theta_full     26.42
_diffrn_measured_fraction_theta_max     0.991
_diffrn_measured_fraction_theta_full     0.991
_diffrn_reflns_limit_h_min     -12
_diffrn_reflns_limit_h_max     12
_diffrn_reflns_limit_k_min     -14
_diffrn_reflns_limit_k_max     14
_diffrn_reflns_limit_l_min     -16
_diffrn_reflns_limit_l_max     16
_diffrn_standards_number     ?
_diffrn_standards_interval_count     ?
_diffrn_standards_interval_time     ?
_diffrn_standards_decay_%     ?
_refine_special_details
;
 Refinement of F^2^ against ALL reflections.  The weighted R-factor wR and
 goodness of fit S are based on F^2^, conventional R-factors R are based
 on F, with F set to zero for negative F^2^. The threshold expression of
 F^2^ > 2sigma(F^2^) is used only for calculating R-factors(gt) etc. and is
 not relevant to the choice of reflections for refinement.  R-factors based
 on F^2^ are statistically about twice as large as those based on F, and R-
 factors based on ALL data will be even larger.
;
_reflns_number_total     5668
_reflns_number_gt     4271
_reflns_threshold_expression     >2sigma(I)
_refine_ls_structure_factor_coef     Fsqd
_refine_ls_matrix_type     full
_refine_ls_R_factor_all     0.0662
_refine_ls_R_factor_gt     0.0451
_refine_ls_wR_factor_gt     0.1153
_refine_ls_wR_factor_ref     0.1356
_refine_ls_goodness_of_fit_ref     1.071
_refine_ls_restrained_S_all     1.071
_refine_ls_number_reflns     5668
_refine_ls_number_parameters     349
_refine_ls_number_restraints     1
_refine_ls_hydrogen_treatment     mixed
_refine_ls_weighting_scheme     calc
_refine_ls_weighting_details
         'calc w=1/[\s^2^(Fo^2^)+(0.0561P)^2^+0.7912P] where P=(Fo^2^+2Fc^2^)/3'
_atom_sites_solution_hydrogens     geom
_atom_sites_solution_primary     direct
_atom_sites_solution_secondary     difmap
_refine_ls_shift/su_max     0.039
_refine_ls_shift/su_mean     0.000
_refine_diff_density_max     0.300
_refine_diff_density_min     -0.497
_refine_ls_extinction_method     none
_refine_ls_extinction_coef     ?
loop_
    _atom_type_symbol
    _atom_type_description
    _atom_type_scat_dispersion_real
    _atom_type_scat_dispersion_imag
    _atom_type_scat_source
    'C' 'C' 0.0033 0.0016
                         'International Tables Vol C Tables 4.2.6.8 and 6.1.1.4'
    'H' 'H' 0.0000 0.0000
                         'International Tables Vol C Tables 4.2.6.8 and 6.1.1.4'
    'N' 'N' 0.0061 0.0033
                         'International Tables Vol C Tables 4.2.6.8 and 6.1.1.4'
    'O' 'O' 0.0106 0.0060
                         'International Tables Vol C Tables 4.2.6.8 and 6.1.1.4'
    'S' 'S' 0.1246 0.1234
                         'International Tables Vol C Tables 4.2.6.8 and 6.1.1.4'
_computing_data_collection
;
APEX2 (Bruker, 2008)
;
_computing_cell_refinement
;
SAINT (Bruker, 2008)
;
_computing_data_reduction
;
SAINT (Bruker, 2008)
;
_computing_structure_solution
;
SHELXS97 (Sheldrick, 2008)
;
_computing_structure_refinement
;
SHELXL97 (Sheldrick, 2008)
;
_computing_molecular_graphics
;
ORTEP-3 for Windows (Farrugia, 2012)
;
_computing_publication_material
;
SHELXL97 (Sheldrick, 2008) and PLATON (Spek, 2009)
;
loop_
    _atom_site_type_symbol
    _atom_site_label
    _atom_site_fract_x
    _atom_site_fract_y
    _atom_site_fract_z
    _atom_site_U_iso_or_equiv
    _atom_site_adp_type
    _atom_site_calc_flag
    _atom_site_refinement_flags
    _atom_site_occupancy
    _atom_site_symmetry_multiplicity
    _atom_site_disorder_assembly
    _atom_site_disorder_group
    C C1 0.8797(3) 0.6378(2) 0.1804(2) 0.0523(6) Uani d . 1 1 . .
    C C2 0.7697(3) 0.5580(2) 0.1950(2) 0.0553(6) Uani d . 1 1 . .
    H H2 0.7056 0.5894 0.2227 0.066 Uiso calc R 1 1 . .
    C C3 0.7519(2) 0.4328(2) 0.1697(2) 0.0476(5) Uani d . 1 1 . .
    H H3 0.6769 0.3818 0.1814 0.057 Uiso calc R 1 1 . .
    C C4 0.8438(2) 0.38122(19) 0.12686(17) 0.0356(4) Uani d . 1 1 . .
    C C5 0.9562(2) 0.4619(2) 0.1134(2) 0.0447(5) Uani d . 1 1 . .
    H H5 1.0209 0.4309 0.0861 0.054 Uiso calc R 1 1 . .
    C C6 0.9737(3) 0.5873(2) 0.1399(2) 0.0528(6) Uani d . 1 1 . .
    H H6 1.0503 0.6391 0.1304 0.063 Uiso calc R 1 1 . .
    C C7 0.8278(2) 0.24410(19) 0.09546(17) 0.0373(4) Uani d . 1 1 . .
    H H7 0.8458 0.2197 0.0273 0.045 Uiso calc R 1 1 . .
    C C8 0.7035(2) 0.0592(2) 0.1530(2) 0.0504(6) Uani d . 1 1 . .
    H H8A 0.6998 0.0943 0.2246 0.061 Uiso calc R 1 1 . .
    H H8B 0.6416 -0.0281 0.1200 0.061 Uiso calc R 1 1 . .
    C C9 0.8627(2) 0.07220(19) 0.16339(18) 0.0406(5) Uani d . 1 1 . .
    H H9 0.9133 0.0549 0.2283 0.049 Uiso calc R 1 1 . .
    C C10 0.9391(2) 0.21064(17) 0.18060(16) 0.0319(4) Uani d . 1 1 . .
    C C11 0.9745(2) 0.29249(19) 0.29918(16) 0.0353(4) Uani d . 1 1 . .
    H H11A 1.0086 0.3800 0.3082 0.042 Uiso calc R 1 1 . .
    H H11B 0.8854 0.2764 0.3156 0.042 Uiso calc R 1 1 . .
    C C12 1.2306(2) 0.31299(19) 0.36365(17) 0.0367(4) Uani d . 1 1 . .
    H H12A 1.3110 0.3084 0.4217 0.044 Uiso calc R 1 1 . .
    H H12B 1.2495 0.3999 0.3709 0.044 Uiso calc R 1 1 . .
    C C13 1.2257(2) 0.23660(18) 0.25115(16) 0.0332(4) Uani d . 1 1 . .
    C C14 1.0832(2) 0.22128(17) 0.15850(16) 0.0326(4) Uani d . 1 1 . .
    C C15 1.2342(3) 0.1062(2) 0.25259(19) 0.0434(5) Uani d . 1 1 . .
    H H15 1.1806 0.0807 0.2969 0.052 Uiso calc R 1 1 . .
    C C16 1.3981(3) 0.1214(3) 0.3083(3) 0.0771(9) Uani d . 1 1 . .
    H H16A 1.4221 0.0556 0.2641 0.093 Uiso calc R 1 1 . .
    H H16B 1.4155 0.1138 0.3797 0.093 Uiso calc R 1 1 . .
    C C17 1.3638(2) 0.2929(2) 0.22724(18) 0.0370(4) Uani d . 1 1 . .
    H H17 1.3493 0.2396 0.1536 0.044 Uiso calc R 1 1 . .
    C C18 1.3963(2) 0.4256(2) 0.22939(17) 0.0359(4) Uani d . 1 1 . .
    C C19 1.3530(3) 0.4447(2) 0.1302(2) 0.0473(5) Uani d . 1 1 . .
    H H19 1.3093 0.3764 0.0645 0.057 Uiso calc R 1 1 . .
    C C20 1.3742(3) 0.5639(2) 0.1281(2) 0.0549(6) Uani d . 1 1 . .
    H H20 1.3431 0.5741 0.0607 0.066 Uiso calc R 1 1 . .
    C C21 1.4403(3) 0.6678(2) 0.2232(2) 0.0517(6) Uani d . 1 1 . .
    C C22 1.4881(2) 0.6492(2) 0.3219(2) 0.0462(5) Uani d . 1 1 . .
    H H22 1.5353 0.7179 0.3872 0.055 Uiso calc R 1 1 . .
    C C23 1.4670(2) 0.5305(2) 0.32530(18) 0.0407(5) Uani d . 1 1 . .
    H H23 1.5007 0.5207 0.3927 0.049 Uiso calc R 1 1 . .
    C C24 1.0994(2) 0.3146(2) 0.48788(17) 0.0419(5) Uani d . 1 1 . .
    H H24A 1.1076 0.4020 0.5070 0.050 Uiso calc R 1 1 . .
    H H24B 1.1883 0.3091 0.5373 0.050 Uiso calc R 1 1 . .
    C C25 0.9655(2) 0.2443(2) 0.50273(17) 0.0414(5) Uani d . 1 1 . .
    C C26 0.8899(3) 0.3059(3) 0.5544(2) 0.0653(7) Uani d . 1 1 . .
    H H26 0.9200 0.3926 0.5789 0.078 Uiso calc R 1 1 . .
    C C27 0.7694(4) 0.2405(5) 0.5704(3) 0.0973(13) Uani d . 1 1 . .
    H H27 0.7191 0.2835 0.6055 0.117 Uiso calc R 1 1 . .
    C C28 0.7242(4) 0.1134(5) 0.5352(3) 0.1005(14) Uani d . 1 1 . .
    H H28 0.6438 0.0698 0.5468 0.121 Uiso calc R 1 1 . .
    C C29 0.7973(4) 0.0500(4) 0.4825(3) 0.0861(11) Uani d . 1 1 . .
    H H29 0.7659 -0.0368 0.4575 0.103 Uiso calc R 1 1 . .
    C C30 0.9178(3) 0.1153(3) 0.4668(2) 0.0587(6) Uani d . 1 1 . .
    H H30 0.9676 0.0719 0.4314 0.070 Uiso calc R 1 1 . .
    C C31 0.8977(4) 0.7745(3) 0.2073(3) 0.0809(10) Uani d . 1 1 . .
    H H31A 0.9992 0.8238 0.2536 0.121 Uiso calc R 1 1 . .
    H H31B 0.8339 0.7951 0.2448 0.121 Uiso calc R 1 1 . .
    H H31C 0.8714 0.7918 0.1405 0.121 Uiso calc R 1 1 . .
    C C32 1.4589(4) 0.7978(3) 0.2204(3) 0.0879(11) Uani d . 1 1 . .
    H H32A 1.3655 0.8123 0.2075 0.132 Uiso calc R 1 1 . .
    H H32B 1.4918 0.8054 0.1623 0.132 Uiso calc R 1 1 . .
    H H32C 1.5313 0.8582 0.2894 0.132 Uiso calc R 1 1 . .
    N N1 1.08991(17) 0.26497(15) 0.37491(13) 0.0336(4) Uani d . 1 1 . .
    O O1 0.8638(2) -0.01340(14) 0.06942(15) 0.0594(5) Uani d . 1 1 . .
    H H1 0.9499 -0.0057 0.0757 0.089 Uiso calc R 1 1 . .
    O O2 1.08398(17) 0.21434(14) 0.06883(12) 0.0427(4) Uani d . 1 1 . .
    O O3 1.1736(2) 0.01162(16) 0.14756(17) 0.0606(5) Uani d D 1 1 . .
    S S1 0.64069(6) 0.14300(6) 0.06705(6) 0.0616(2) Uani d . 1 1 . .
    S S2 1.51660(6) 0.27141(6) 0.32504(6) 0.05307(19) Uani d . 1 1 . .
    H H3A 1.170(10) 0.013(8) 0.087(3) 0.28(4) Uiso d D 1 1 . .
loop_
    _atom_site_aniso_label
    _atom_site_aniso_U_11
    _atom_site_aniso_U_22
    _atom_site_aniso_U_33
    _atom_site_aniso_U_12
    _atom_site_aniso_U_13
    _atom_site_aniso_U_23
    C1 0.0624(15) 0.0476(13) 0.0453(14) 0.0226(12) 0.0122(12) 0.0202(11)
    C2 0.0549(15) 0.0619(15) 0.0620(16) 0.0323(13) 0.0272(13) 0.0255(13)
    C3 0.0361(11) 0.0606(14) 0.0571(15) 0.0189(10) 0.0224(11) 0.0301(12)
    C4 0.0296(10) 0.0438(11) 0.0346(11) 0.0125(8) 0.0090(8) 0.0193(9)
    C5 0.0390(12) 0.0499(12) 0.0545(14) 0.0153(10) 0.0240(11) 0.0255(11)
    C6 0.0541(14) 0.0488(13) 0.0579(15) 0.0095(11) 0.0229(12) 0.0272(12)
    C7 0.0288(10) 0.0433(11) 0.0362(11) 0.0075(8) 0.0079(8) 0.0174(9)
    C8 0.0362(12) 0.0482(13) 0.0552(15) -0.0008(10) 0.0116(11) 0.0197(11)
    C9 0.0395(11) 0.0353(10) 0.0405(12) 0.0049(9) 0.0112(9) 0.0144(9)
    C10 0.0269(9) 0.0329(10) 0.0334(10) 0.0073(8) 0.0091(8) 0.0130(8)
    C11 0.0304(10) 0.0392(10) 0.0348(11) 0.0110(8) 0.0110(8) 0.0130(9)
    C12 0.0284(10) 0.0417(11) 0.0358(11) 0.0070(8) 0.0100(9) 0.0137(9)
    C13 0.0297(10) 0.0362(10) 0.0371(11) 0.0121(8) 0.0132(8) 0.0169(9)
    C14 0.0329(10) 0.0281(9) 0.0338(11) 0.0074(8) 0.0112(8) 0.0105(8)
    C15 0.0480(13) 0.0407(11) 0.0486(13) 0.0180(10) 0.0201(11) 0.0223(10)
    C16 0.0608(17) 0.0567(16) 0.111(3) 0.0266(14) 0.0117(17) 0.0439(17)
    C17 0.0308(10) 0.0460(11) 0.0412(12) 0.0162(9) 0.0170(9) 0.0197(9)
    C18 0.0243(9) 0.0473(11) 0.0417(12) 0.0123(8) 0.0154(9) 0.0211(10)
    C19 0.0397(12) 0.0549(13) 0.0420(13) 0.0062(10) 0.0117(10) 0.0216(11)
    C20 0.0470(13) 0.0650(16) 0.0535(15) 0.0112(12) 0.0117(12) 0.0370(13)
    C21 0.0387(12) 0.0509(13) 0.0675(17) 0.0115(10) 0.0173(12) 0.0303(13)
    C22 0.0345(11) 0.0456(12) 0.0534(14) 0.0078(9) 0.0158(10) 0.0159(11)
    C23 0.0293(10) 0.0534(13) 0.0411(12) 0.0103(9) 0.0137(9) 0.0220(10)
    C24 0.0373(11) 0.0495(12) 0.0340(11) 0.0089(9) 0.0123(9) 0.0139(9)
    C25 0.0357(11) 0.0583(13) 0.0329(11) 0.0170(10) 0.0127(9) 0.0196(10)
    C26 0.0576(16) 0.093(2) 0.0606(17) 0.0383(15) 0.0315(14) 0.0303(15)
    C27 0.062(2) 0.177(4) 0.094(3) 0.060(3) 0.054(2) 0.068(3)
    C28 0.0418(16) 0.175(4) 0.093(3) 0.012(2) 0.0281(18) 0.077(3)
    C29 0.069(2) 0.092(2) 0.083(2) -0.0077(18) 0.0185(18) 0.0480(19)
    C30 0.0553(15) 0.0636(16) 0.0601(16) 0.0120(12) 0.0257(13) 0.0288(13)
    C31 0.110(3) 0.0518(16) 0.078(2) 0.0338(17) 0.025(2) 0.0267(15)
    C32 0.090(2) 0.0593(18) 0.110(3) 0.0150(17) 0.023(2) 0.0478(19)
    N1 0.0278(8) 0.0414(9) 0.0312(9) 0.0091(7) 0.0107(7) 0.0150(7)
    O1 0.0632(11) 0.0353(8) 0.0706(12) 0.0061(8) 0.0314(10) 0.0070(8)
    O2 0.0425(8) 0.0520(9) 0.0334(8) 0.0138(7) 0.0155(7) 0.0153(7)
    O3 0.0809(13) 0.0417(9) 0.0590(12) 0.0265(9) 0.0248(10) 0.0146(8)
    S1 0.0285(3) 0.0585(4) 0.0774(5) -0.0016(3) -0.0024(3) 0.0320(4)
    S2 0.0349(3) 0.0693(4) 0.0699(4) 0.0264(3) 0.0209(3) 0.0390(3)
_geom_special_details
;
 All esds (except the esd in the dihedral angle between two l.s. planes)
 are estimated using the full covariance matrix.  The cell esds are taken
 into account individually in the estimation of esds in distances, angles
 and torsion angles; correlations between esds in cell parameters are only
 used when they are defined by crystal symmetry.  An approximate (isotropic)
 treatment of cell esds is used for estimating esds involving l.s. planes.
;
loop_
    _geom_bond_atom_site_label_1
    _geom_bond_atom_site_label_2
    _geom_bond_site_symmetry_2
    _geom_bond_distance
    _geom_bond_publ_flag
    C1 C2 . 1.375(4) ?
    C1 C6 . 1.387(4) ?
    C1 C31 . 1.508(4) ?
    C2 C3 . 1.377(3) ?
    C2 H2 . 0.9300 ?
    C3 C4 . 1.390(3) ?
    C3 H3 . 0.9300 ?
    C4 C5 . 1.389(3) ?
    C4 C7 . 1.513(3) ?
    C5 C6 . 1.378(3) ?
    C5 H5 . 0.9300 ?
    C6 H6 . 0.9300 ?
    C7 C10 . 1.555(3) ?
    C7 S1 . 1.837(2) ?
    C7 H7 . 0.9800 ?
    C8 C9 . 1.520(3) ?
    C8 S1 . 1.791(3) ?
    C8 H8A . 0.9700 ?
    C8 H8B . 0.9700 ?
    C9 O1 . 1.408(3) ?
    C9 C10 . 1.556(3) ?
    C9 H9 . 0.9800 ?
    C10 C11 . 1.532(3) ?
    C10 C14 . 1.539(3) ?
    C11 N1 . 1.464(3) ?
    C11 H11A . 0.9700 ?
    C11 H11B . 0.9700 ?
    C12 N1 . 1.460(2) ?
    C12 C13 . 1.538(3) ?
    C12 H12A . 0.9700 ?
    C12 H12B . 0.9700 ?
    C13 C14 . 1.534(3) ?
    C13 C17 . 1.553(3) ?
    C13 C15 . 1.562(3) ?
    C14 O2 . 1.207(2) ?
    C15 O3 . 1.410(3) ?
    C15 C16 . 1.531(4) ?
    C15 H15 . 0.9800 ?
    C16 S2 . 1.803(3) ?
    C16 H16A . 0.9700 ?
    C16 H16B . 0.9700 ?
    C17 C18 . 1.513(3) ?
    C17 S2 . 1.823(2) ?
    C17 H17 . 0.9800 ?
    C18 C19 . 1.389(3) ?
    C18 C23 . 1.390(3) ?
    C19 C20 . 1.380(3) ?
    C19 H19 . 0.9300 ?
    C20 C21 . 1.377(4) ?
    C20 H20 . 0.9300 ?
    C21 C22 . 1.385(3) ?
    C21 C32 . 1.512(4) ?
    C22 C23 . 1.381(3) ?
    C22 H22 . 0.9300 ?
    C23 H23 . 0.9300 ?
    C24 N1 . 1.461(3) ?
    C24 C25 . 1.504(3) ?
    C24 H24A . 0.9700 ?
    C24 H24B . 0.9700 ?
    C25 C26 . 1.371(3) ?
    C25 C30 . 1.382(3) ?
    C26 C27 . 1.384(5) ?
    C26 H26 . 0.9300 ?
    C27 C28 . 1.362(6) ?
    C27 H27 . 0.9300 ?
    C28 C29 . 1.370(6) ?
    C28 H28 . 0.9300 ?
    C29 C30 . 1.382(4) ?
    C29 H29 . 0.9300 ?
    C30 H30 . 0.9300 ?
    C31 H31A . 0.9600 ?
    C31 H31B . 0.9600 ?
    C31 H31C . 0.9600 ?
    C32 H32A . 0.9600 ?
    C32 H32B . 0.9600 ?
    C32 H32C . 0.9600 ?
    O1 H1 . 0.8200 ?
    O3 H3A . 0.82(2) ?
loop_
    _geom_angle_atom_site_label_1
    _geom_angle_atom_site_label_2
    _geom_angle_atom_site_label_3
    _geom_angle_site_symmetry_1
    _geom_angle_site_symmetry_3
    _geom_angle
    _geom_angle_publ_flag
    C2 C1 C6 . . 117.2(2) ?
    C2 C1 C31 . . 121.5(3) ?
    C6 C1 C31 . . 121.3(3) ?
    C1 C2 C3 . . 121.8(2) ?
    C1 C2 H2 . . 119.1 ?
    C3 C2 H2 . . 119.1 ?
    C2 C3 C4 . . 121.2(2) ?
    C2 C3 H3 . . 119.4 ?
    C4 C3 H3 . . 119.4 ?
    C5 C4 C3 . . 117.1(2) ?
    C5 C4 C7 . . 119.27(19) ?
    C3 C4 C7 . . 123.64(19) ?
    C6 C5 C4 . . 121.1(2) ?
    C6 C5 H5 . . 119.4 ?
    C4 C5 H5 . . 119.4 ?
    C5 C6 C1 . . 121.5(2) ?
    C5 C6 H6 . . 119.2 ?
    C1 C6 H6 . . 119.2 ?
    C4 C7 C10 . . 115.31(16) ?
    C4 C7 S1 . . 113.35(14) ?
    C10 C7 S1 . . 106.77(13) ?
    C4 C7 H7 . . 107.0 ?
    C10 C7 H7 . . 107.0 ?
    S1 C7 H7 . . 107.0 ?
    C9 C8 S1 . . 106.11(15) ?
    C9 C8 H8A . . 110.5 ?
    S1 C8 H8A . . 110.5 ?
    C9 C8 H8B . . 110.5 ?
    S1 C8 H8B . . 110.5 ?
    H8A C8 H8B . . 108.7 ?
    O1 C9 C8 . . 110.11(19) ?
    O1 C9 C10 . . 112.94(17) ?
    C8 C9 C10 . . 106.43(17) ?
    O1 C9 H9 . . 109.1 ?
    C8 C9 H9 . . 109.1 ?
    C10 C9 H9 . . 109.1 ?
    C11 C10 C14 . . 110.28(15) ?
    C11 C10 C7 . . 112.19(16) ?
    C14 C10 C7 . . 110.24(16) ?
    C11 C10 C9 . . 108.78(16) ?
    C14 C10 C9 . . 108.77(16) ?
    C7 C10 C9 . . 106.46(15) ?
    N1 C11 C10 . . 109.70(16) ?
    N1 C11 H11A . . 109.7 ?
    C10 C11 H11A . . 109.7 ?
    N1 C11 H11B . . 109.7 ?
    C10 C11 H11B . . 109.7 ?
    H11A C11 H11B . . 108.2 ?
    N1 C12 C13 . . 110.40(16) ?
    N1 C12 H12A . . 109.6 ?
    C13 C12 H12A . . 109.6 ?
    N1 C12 H12B . . 109.6 ?
    C13 C12 H12B . . 109.6 ?
    H12A C12 H12B . . 108.1 ?
    C14 C13 C12 . . 110.81(16) ?
    C14 C13 C17 . . 109.88(16) ?
    C12 C13 C17 . . 113.19(16) ?
    C14 C13 C15 . . 110.49(16) ?
    C12 C13 C15 . . 108.44(16) ?
    C17 C13 C15 . . 103.81(16) ?
    O2 C14 C13 . . 120.01(18) ?
    O2 C14 C10 . . 120.85(18) ?
    C13 C14 C10 . . 119.11(16) ?
    O3 C15 C16 . . 109.4(2) ?
    O3 C15 C13 . . 114.05(18) ?
    C16 C15 C13 . . 107.70(18) ?
    O3 C15 H15 . . 108.5 ?
    C16 C15 H15 . . 108.5 ?
    C13 C15 H15 . . 108.5 ?
    C15 C16 S2 . . 110.68(17) ?
    C15 C16 H16A . . 109.5 ?
    S2 C16 H16A . . 109.5 ?
    C15 C16 H16B . . 109.5 ?
    S2 C16 H16B . . 109.5 ?
    H16A C16 H16B . . 108.1 ?
    C18 C17 C13 . . 117.59(16) ?
    C18 C17 S2 . . 113.06(14) ?
    C13 C17 S2 . . 104.14(13) ?
    C18 C17 H17 . . 107.2 ?
    C13 C17 H17 . . 107.2 ?
    S2 C17 H17 . . 107.2 ?
    C19 C18 C23 . . 117.6(2) ?
    C19 C18 C17 . . 118.6(2) ?
    C23 C18 C17 . . 123.76(19) ?
    C20 C19 C18 . . 120.8(2) ?
    C20 C19 H19 . . 119.6 ?
    C18 C19 H19 . . 119.6 ?
    C21 C20 C19 . . 121.7(2) ?
    C21 C20 H20 . . 119.2 ?
    C19 C20 H20 . . 119.2 ?
    C20 C21 C22 . . 117.6(2) ?
    C20 C21 C32 . . 121.4(3) ?
    C22 C21 C32 . . 121.0(3) ?
    C23 C22 C21 . . 121.3(2) ?
    C23 C22 H22 . . 119.3 ?
    C21 C22 H22 . . 119.3 ?
    C22 C23 C18 . . 120.9(2) ?
    C22 C23 H23 . . 119.5 ?
    C18 C23 H23 . . 119.5 ?
    N1 C24 C25 . . 111.66(17) ?
    N1 C24 H24A . . 109.3 ?
    C25 C24 H24A . . 109.3 ?
    N1 C24 H24B . . 109.3 ?
    C25 C24 H24B . . 109.3 ?
    H24A C24 H24B . . 107.9 ?
    C26 C25 C30 . . 118.3(2) ?
    C26 C25 C24 . . 121.2(2) ?
    C30 C25 C24 . . 120.4(2) ?
    C25 C26 C27 . . 120.8(3) ?
    C25 C26 H26 . . 119.6 ?
    C27 C26 H26 . . 119.6 ?
    C28 C27 C26 . . 120.3(3) ?
    C28 C27 H27 . . 119.9 ?
    C26 C27 H27 . . 119.9 ?
    C27 C28 C29 . . 119.9(3) ?
    C27 C28 H28 . . 120.1 ?
    C29 C28 H28 . . 120.1 ?
    C28 C29 C30 . . 119.8(4) ?
    C28 C29 H29 . . 120.1 ?
    C30 C29 H29 . . 120.1 ?
    C25 C30 C29 . . 120.9(3) ?
    C25 C30 H30 . . 119.6 ?
    C29 C30 H30 . . 119.6 ?
    C1 C31 H31A . . 109.5 ?
    C1 C31 H31B . . 109.5 ?
    H31A C31 H31B . . 109.5 ?
    C1 C31 H31C . . 109.5 ?
    H31A C31 H31C . . 109.5 ?
    H31B C31 H31C . . 109.5 ?
    C21 C32 H32A . . 109.5 ?
    C21 C32 H32B . . 109.5 ?
    H32A C32 H32B . . 109.5 ?
    C21 C32 H32C . . 109.5 ?
    H32A C32 H32C . . 109.5 ?
    H32B C32 H32C . . 109.5 ?
    C12 N1 C24 . . 112.54(16) ?
    C12 N1 C11 . . 108.66(15) ?
    C24 N1 C11 . . 111.57(16) ?
    C9 O1 H1 . . 109.5 ?
    C15 O3 H3A . . 132(6) ?
    C8 S1 C7 . . 95.12(10) ?
    C16 S2 C17 . . 91.17(11) ?
loop_
    _geom_torsion_atom_site_label_1
    _geom_torsion_atom_site_label_2
    _geom_torsion_atom_site_label_3
    _geom_torsion_atom_site_label_4
    _geom_torsion_site_symmetry_1
    _geom_torsion_site_symmetry_2
    _geom_torsion_site_symmetry_3
    _geom_torsion_site_symmetry_4
    _geom_torsion
    _geom_torsion_publ_flag
    C6 C1 C2 C3 . . . . -0.6(4) ?
    C31 C1 C2 C3 . . . . 179.4(3) ?
    C1 C2 C3 C4 . . . . -0.7(4) ?
    C2 C3 C4 C5 . . . . 1.5(3) ?
    C2 C3 C4 C7 . . . . -178.8(2) ?
    C3 C4 C5 C6 . . . . -1.0(3) ?
    C7 C4 C5 C6 . . . . 179.3(2) ?
    C4 C5 C6 C1 . . . . -0.3(4) ?
    C2 C1 C6 C5 . . . . 1.2(4) ?
    C31 C1 C6 C5 . . . . -178.9(2) ?
    C5 C4 C7 C10 . . . . 78.8(2) ?
    C3 C4 C7 C10 . . . . -100.8(2) ?
    C5 C4 C7 S1 . . . . -157.71(17) ?
    C3 C4 C7 S1 . . . . 22.6(3) ?
    S1 C8 C9 O1 . . . . -80.24(19) ?
    S1 C8 C9 C10 . . . . 42.5(2) ?
    C4 C7 C10 C11 . . . . 35.2(2) ?
    S1 C7 C10 C11 . . . . -91.72(17) ?
    C4 C7 C10 C14 . . . . -88.1(2) ?
    S1 C7 C10 C14 . . . . 144.97(14) ?
    C4 C7 C10 C9 . . . . 154.07(17) ?
    S1 C7 C10 C9 . . . . 27.17(19) ?
    O1 C9 C10 C11 . . . . -163.04(17) ?
    C8 C9 C10 C11 . . . . 76.0(2) ?
    O1 C9 C10 C14 . . . . -42.9(2) ?
    C8 C9 C10 C14 . . . . -163.83(17) ?
    O1 C9 C10 C7 . . . . 75.9(2) ?
    C8 C9 C10 C7 . . . . -45.1(2) ?
    C14 C10 C11 N1 . . . . -51.4(2) ?
    C7 C10 C11 N1 . . . . -174.70(15) ?
    C9 C10 C11 N1 . . . . 67.8(2) ?
    N1 C12 C13 C14 . . . . 48.6(2) ?
    N1 C12 C13 C17 . . . . 172.50(16) ?
    N1 C12 C13 C15 . . . . -72.9(2) ?
    C12 C13 C14 O2 . . . . 148.46(18) ?
    C17 C13 C14 O2 . . . . 22.6(2) ?
    C15 C13 C14 O2 . . . . -91.3(2) ?
    C12 C13 C14 C10 . . . . -33.5(2) ?
    C17 C13 C14 C10 . . . . -159.36(16) ?
    C15 C13 C14 C10 . . . . 86.7(2) ?
    C11 C10 C14 O2 . . . . -146.97(18) ?
    C7 C10 C14 O2 . . . . -22.5(2) ?
    C9 C10 C14 O2 . . . . 93.8(2) ?
    C11 C10 C14 C13 . . . . 35.0(2) ?
    C7 C10 C14 C13 . . . . 159.47(16) ?
    C9 C10 C14 C13 . . . . -84.2(2) ?
    C14 C13 C15 O3 . . . . 34.5(2) ?
    C12 C13 C15 O3 . . . . 156.18(18) ?
    C17 C13 C15 O3 . . . . -83.2(2) ?
    C14 C13 C15 C16 . . . . 156.2(2) ?
    C12 C13 C15 C16 . . . . -82.2(2) ?
    C17 C13 C15 C16 . . . . 38.4(3) ?
    O3 C15 C16 S2 . . . . 113.2(2) ?
    C13 C15 C16 S2 . . . . -11.3(3) ?
    C14 C13 C17 C18 . . . . 66.7(2) ?
    C12 C13 C17 C18 . . . . -57.8(2) ?
    C15 C13 C17 C18 . . . . -175.15(18) ?
    C14 C13 C17 S2 . . . . -167.34(13) ?
    C12 C13 C17 S2 . . . . 68.19(18) ?
    C15 C13 C17 S2 . . . . -49.17(18) ?
    C13 C17 C18 C19 . . . . -99.7(2) ?
    S2 C17 C18 C19 . . . . 138.84(17) ?
    C13 C17 C18 C23 . . . . 80.1(2) ?
    S2 C17 C18 C23 . . . . -41.3(2) ?
    C23 C18 C19 C20 . . . . -2.7(3) ?
    C17 C18 C19 C20 . . . . 177.1(2) ?
    C18 C19 C20 C21 . . . . 0.9(4) ?
    C19 C20 C21 C22 . . . . 1.4(4) ?
    C19 C20 C21 C32 . . . . -178.1(3) ?
    C20 C21 C22 C23 . . . . -1.6(3) ?
    C32 C21 C22 C23 . . . . 177.9(2) ?
    C21 C22 C23 C18 . . . . -0.3(3) ?
    C19 C18 C23 C22 . . . . 2.5(3) ?
    C17 C18 C23 C22 . . . . -177.36(18) ?
    N1 C24 C25 C26 . . . . -131.5(2) ?
    N1 C24 C25 C30 . . . . 50.1(3) ?
    C30 C25 C26 C27 . . . . 0.3(4) ?
    C24 C25 C26 C27 . . . . -178.1(3) ?
    C25 C26 C27 C28 . . . . 0.1(5) ?
    C26 C27 C28 C29 . . . . -0.7(6) ?
    C27 C28 C29 C30 . . . . 0.8(5) ?
    C26 C25 C30 C29 . . . . -0.1(4) ?
    C24 C25 C30 C29 . . . . 178.3(2) ?
    C28 C29 C30 C25 . . . . -0.4(5) ?
    C13 C12 N1 C24 . . . . 166.97(17) ?
    C13 C12 N1 C11 . . . . -69.0(2) ?
    C25 C24 N1 C12 . . . . -167.72(17) ?
    C25 C24 N1 C11 . . . . 69.8(2) ?
    C10 C11 N1 C12 . . . . 70.60(19) ?
    C10 C11 N1 C24 . . . . -164.76(16) ?
    C9 C8 S1 C7 . . . . -23.05(18) ?
    C4 C7 S1 C8 . . . . -130.77(16) ?
    C10 C7 S1 C8 . . . . -2.71(16) ?
    C15 C16 S2 C17 . . . . -15.5(2) ?
    C18 C17 S2 C16 . . . . 166.52(18) ?
    C13 C17 S2 C16 . . . . 37.74(18) ?
loop_
    _geom_hbond_atom_site_label_D
    _geom_hbond_atom_site_label_H
    _geom_hbond_atom_site_label_A
    _geom_hbond_site_symmetry_A
    _geom_hbond_distance_DH
    _geom_hbond_distance_HA
    _geom_hbond_distance_DA
    _geom_hbond_angle_DHA
    O1 H1 O3 . 0.82 2.09 2.873(3) 159
    O3 H3A O1 2_755 0.82(6) 2.06(5) 2.880(3) 174.0(10)
    C2 H2 Cg5 1_455 0.93 2.80 3.620(3) 148
    C20 H20 Cg4 2_765 0.93 2.79 3.616(3) 149
