# Supplementary material for: Crystal structures of two 2,9-di­thia-13-aza­dispiro­[4.1.47.35]tetra­decan-6-ones
Source: Acta Crystallogr E Crystallogr Commun. 2015 Nov 21;71(Pt 12):1516–20. doi: 10.1107/S2056989015020885 (PMC4719827; doi:10.1107/S2056989015020885)
Supplement: Supplementary file 2 [file e-71-01516-Isup2.hkl]

# 
# h,k,l, Fc-squared, Fo-squared, sigma(Fo-squared) and status flag 
# 
data_I
_shelx_title ' bharkavi_n5_0m in P 21/c' 
_shelx_refln_list_code          4 
_shelx_F_calc_maximum      230.86 
_exptl_crystal_F_000      1000.00 
_reflns_d_resolution_high  0.7482 
 
loop_ 
 _symmetry_equiv_pos_as_xyz 
 'x, y, z' 
 '-x, y+1/2, -z+1/2' 
 '-x, -y, -z' 
 'x, -y-1/2, z-1/2' 
 
_cell_length_a    10.7160 
_cell_length_b     8.5570 
_cell_length_c    25.6960 
_cell_angle_alpha  90.000 
_cell_angle_beta   92.374 
_cell_angle_gamma  90.000 
 
_shelx_F_squared_multiplier     1.000 
 
loop_ 
 _refln_index_h 
 _refln_index_k 
 _refln_index_l 
 _refln_F_squared_calc 
 _refln_F_squared_meas 
 _refln_F_squared_sigma 
 _refln_observed_status 
   1   0   0     5350.02     4724.16     57.97 o 
   2   0   0     5772.42     5577.21     63.81 o 
   3   0   0    15745.17    15019.24    165.33 o 
   4   0   0     4868.38     5027.31     45.77 o 
   5   0   0     1639.19     1658.16     15.82 o 
   6   0   0     6102.00     6090.84     55.72 o 
   7   0   0     1338.04     1414.99     14.09 o 
   8   0   0      913.67      992.39     10.53 o 
   9   0   0     1770.22     1725.43     27.48 o 
  10   0   0       11.15       11.26      2.43 o 
  11   0   0        6.10        6.92      3.69 o 
  12   0   0      485.28      435.67     16.61 o 
  13   0   0      551.06      545.97     20.31 o 
  14   0   0      417.84      404.75     17.54 o 
   1   1   0     3722.59     4109.97     32.26 o 
   2   1   0      368.21      321.36      2.60 o 
   3   1   0     3420.89     3663.22     23.14 o 
   4   1   0     3884.96     4011.63     27.18 o 
   5   1   0     8824.48     9510.71     63.63 o 
   6   1   0     1933.07     1958.37     13.43 o 
   7   1   0     1054.01      903.76      6.84 o 
   8   1   0      418.69      422.12      4.27 o 
   9   1   0     1040.90      979.45     10.10 o 
  10   1   0      160.66      145.43      4.61 o 
  11   1   0       89.74      103.05      5.38 o 
  12   1   0      321.69      321.38      9.95 o 
  13   1   0      200.27      199.63      8.14 o 
  14   1   0       55.19       62.32      9.23 o 
   0   2   0    43349.65    34880.11   1720.38 o 
   1   2   0     6589.66     6634.18     72.05 o 
   2   2   0     2625.41     2681.82     19.14 o 
   3   2   0     3151.11     3289.72     21.49 o 
   4   2   0     1537.09     1598.27     10.81 o 
   5   2   0      619.33      622.83      4.54 o 
   6   2   0     2188.99     2295.92     15.06 o 
   7   2   0      333.70      360.84      3.30 o 
   8   2   0        7.44        7.53      0.97 o 
   9   2   0      197.47      204.61      3.30 o 
  10   2   0      114.07      125.98      3.61 o 
  11   2   0       42.22       39.00      2.88 o 
  12   2   0      271.94      261.10      8.81 o 
  13   2   0       28.80       27.09      4.20 o 
  14   2   0       79.76       81.13      6.17 o 
   1   3   0     1293.77     1191.49     13.60 o 
   2   3   0     2976.62     2958.19     23.41 o 
   3   3   0      785.11      870.32      6.82 o 
   4   3   0       74.76       42.08      0.73 o 
   5   3   0     2302.27     2370.04     16.45 o 
   6   3   0      135.54      107.14      1.47 o 
   7   3   0       84.59       91.62      2.01 o 
   8   3   0      691.43      667.28      8.21 o 
   9   3   0       63.05       46.30      2.81 o 
  10   3   0       21.40       17.65      2.21 o 
  11   3   0      157.70      162.10      5.57 o 
  12   3   0        1.54        1.71      2.76 o 
  13   3   0        0.97        2.77      3.21 o 
   0   4   0        0.11        7.72      1.06 o 
   1   4   0     2914.32     3063.20     33.91 o 
   2   4   0      722.11      624.21      5.37 o 
   3   4   0      117.40      174.96      2.00 o 
   4   4   0     2451.36     2362.01     18.21 o 
   5   4   0      187.37      189.02      2.23 o 
   6   4   0       49.16       39.36      1.05 o 
   7   4   0      447.71      465.90      8.39 o 
   8   4   0      537.70      525.87      9.57 o 
   9   4   0       31.18       29.00      2.42 o 
  10   4   0      158.37      151.40      4.94 o 
  11   4   0       12.71       13.34      2.48 o 
  12   4   0       17.26       11.56      3.21 o 
  13   4   0        2.42        0.92      4.15 o 
   1   5   0      725.11      793.89     10.72 o 
   2   5   0      131.01      142.21      1.62 o 
   3   5   0      286.60      298.10      3.11 o 
   4   5   0       19.32       14.10      0.70 o 
   5   5   0      231.84      256.38      3.91 o 
   6   5   0       90.68       87.14      6.94 o 
   7   5   0       14.99       18.12      2.53 o 
   8   5   0     1523.70     1480.29     21.81 o 
   9   5   0       67.43       59.70      4.40 o 
  10   5   0       10.21       10.64      3.09 o 
  11   5   0       91.19       83.23      5.38 o 
  12   5   0       19.04       20.74      4.07 o 
   0   6   0        0.41       -0.46      1.31 o 
   1   6   0       44.21       57.44      1.58 o 
   2   6   0      176.59      190.97      2.17 o 
   3   6   0     1063.68     1095.34      9.44 o 
   4   6   0      870.39      904.95     12.03 o 
   5   6   0      950.07      937.80     18.24 o 
   6   6   0        4.95        8.08      2.61 o 
   7   6   0       10.82        5.97      2.76 o 
   8   6   0       49.02       53.07      4.24 o 
   9   6   0       68.03       62.07      4.57 o 
  10   6   0      100.84      109.20      6.20 o 
  11   6   0       30.86       29.42      4.20 o 
  12   6   0        2.39        0.95      6.69 o 
   1   7   0        2.64        6.60      1.12 o 
   2   7   0      100.14      100.74      3.10 o 
   3   7   0      131.88      130.13      5.66 o 
   4   7   0      345.61      301.28      8.28 o 
   5   7   0      165.04      147.81      6.92 o 
   6   7   0       77.48       64.09      4.20 o 
   7   7   0       84.43       96.31      5.38 o 
   8   7   0        1.37        0.73      2.76 o 
   9   7   0       15.40       16.34      6.69 o 
  10   7   0       88.97       98.67      7.15 o 
  11   7   0        1.48        2.79      3.74 o 
   0   8   0      257.60      295.83     12.00 o 
   1   8   0      235.48      239.79      7.66 o 
   2   8   0        0.60        1.62      2.94 o 
   3   8   0       16.93       13.38      4.62 o 
   4   8   0      269.09      254.13      7.75 o 
   5   8   0       10.89       12.14      2.88 o 
   6   8   0       24.14       22.68      8.31 o 
   7   8   0        7.25        6.97      3.09 o 
   8   8   0        2.86       -2.31      2.61 o 
   9   8   0        8.22        0.17      3.09 o 
  10   8   0       81.07       84.09      6.03 o 
   1   9   0       32.98       43.54      4.07 o 
   2   9   0        2.55        3.64      2.76 o 
   3   9   0        0.30        6.00      4.62 o 
   4   9   0        0.09       -3.23      4.15 o 
   5   9   0       93.34       82.61      7.85 o 
   6   9   0       25.40       17.08      5.54 o 
   7   9   0        1.16       -2.77      4.62 o 
   8   9   0       37.46       40.61      7.38 o 
   0  10   0       89.64       72.00      7.38 o 
   1  10   0       26.21       32.96      4.07 o 
   2  10   0        0.11        4.15      5.08 o 
   3  10   0        3.59        3.23      5.08 o 
   4  10   0       15.52       21.23      6.00 o 
   5  10   0        9.06        9.69      5.54 o 
   6  10   0        5.82        4.62      5.54 o 
   1  11   0        0.13        2.31      5.08 o 
   2  11   0       30.73       25.38      6.92 o 
   3  11   0       57.94       65.07      8.31 o 
 -14   1   1       20.64       12.92      3.92 o 
 -13   1   1       88.25       99.17      7.62 o 
 -12   1   1       42.66       41.62      4.24 o 
 -11   1   1      176.09      172.26      6.68 o 
 -10   1   1      186.19      177.89      3.95 o 
  -9   1   1      242.01      226.01      3.60 o 
  -8   1   1     1004.37      959.34      8.06 o 
  -7   1   1      328.54      346.58      3.46 o 
  -6   1   1       90.54       87.21      1.23 o 
  -5   1   1      691.42      659.71      4.71 o 
  -4   1   1     5299.56     5624.87     35.08 o 
  -3   1   1     3608.36     3360.99     21.28 o 
  -2   1   1      230.77      221.58      2.72 o 
  -1   1   1     6631.86     6330.62     55.67 o 
   0   1   1      263.55      293.57      2.92 o 
   1   1   1       10.95       13.92      0.23 o 
   2   1   1     1695.30     1849.89     11.80 o 
   3   1   1     2663.65     2426.86     16.00 o 
   4   1   1      549.19      468.77      3.74 o 
   5   1   1     2979.28     3049.40     20.99 o 
   6   1   1      679.78      741.58      5.87 o 
   7   1   1       58.63       43.53      1.16 o 
   8   1   1      563.57      562.44      5.28 o 
   9   1   1      474.16      477.00      6.33 o 
  10   1   1       29.97       36.43      2.75 o 
  11   1   1       73.57       72.13      6.92 o 
  12   1   1       69.01       76.84     11.08 o 
  13   1   1       90.62       91.98      6.03 o 
  14   1   1       54.93       58.60      5.38 o 
 -14   2   1        6.31        4.80      6.46 o 
 -13   2   1       47.27       38.73      4.40 o 
 -12   2   1        7.62        7.19      3.09 o 
 -11   2   1        6.64        2.47      1.88 o 
 -10   2   1       76.55       66.69      2.75 o 
  -9   2   1      741.41      803.95      8.64 o 
  -8   2   1       31.63       37.49      1.41 o 
  -7   2   1      357.06      344.91      3.19 o 
  -6   2   1      443.59      489.88      3.84 o 
  -5   2   1     1926.33     1980.30     13.47 o 
  -4   2   1     1034.75     1220.28      8.71 o 
  -3   2   1     1290.99     1278.45      8.36 o 
  -2   2   1     2158.25     2265.03     16.68 o 
  -1   2   1    38306.90    31517.76   1275.14 o 
   0   2   1     1140.65     1241.61     12.42 o 
   1   2   1      616.74      583.34      5.65 o 
   2   2   1     1870.75     1828.57     12.63 o 
   3   2   1       60.41       86.90      1.04 o 
   4   2   1     1467.80     1688.52     11.03 o 
   5   2   1     4654.13     4739.64     30.04 o 
   6   2   1       62.28       81.30      1.48 o 
   7   2   1      377.31      350.98      3.40 o 
   8   2   1       22.71       26.62      1.26 o 
   9   2   1      306.93      332.73      5.97 o 
  10   2   1      442.89      443.90      6.72 o 
  11   2   1        7.81       13.18      2.10 o 
  12   2   1       57.31       43.00      4.20 o 
  13   2   1       45.44       37.93      8.54 o 
  14   2   1        1.02        3.31      3.55 o 
 -13   3   1       12.66       16.56      3.55 o 
 -12   3   1       20.51       15.02      3.41 o 
 -11   3   1      123.77      122.67      4.61 o 
 -10   3   1       10.93       12.02      3.16 o 
  -9   3   1      490.99      420.57      8.84 o 
  -8   3   1      216.17      212.49      4.08 o 
  -7   3   1        2.93        0.49      0.78 o 
  -6   3   1       77.20       70.51      1.40 o 
  -5   3   1      668.53      564.68      4.43 o 
  -4   3   1       39.92       99.47      1.55 o 
  -3   3   1     1100.25     1015.74      7.55 o 
  -2   3   1       92.04      129.13      2.37 o 
  -1   3   1       21.09       41.88      1.07 o 
   0   3   1     1350.36     1679.35     16.75 o 
   1   3   1      450.60      568.01      7.02 o 
   2   3   1       50.40       70.29      1.57 o 
   3   3   1      937.59      957.90      7.68 o 
   4   3   1       22.79       43.21      0.68 o 
   5   3   1      612.24      614.00      5.22 o 
   6   3   1      211.01      251.86      2.51 o 
   7   3   1      150.16      120.57      2.33 o 
   8   3   1      310.44      325.45      4.74 o 
   9   3   1      233.55      208.24      5.49 o 
  10   3   1       35.94       23.96      2.54 o 
  11   3   1      434.34      436.99      9.23 o 
  12   3   1       32.35       33.75      4.07 o 
  13   3   1      202.82      193.17      8.14 o 
 -13   4   1       18.95       17.54      5.54 o 
 -12   4   1       14.65       14.31      5.08 o 
 -11   4   1      166.82      173.11      5.48 o 
 -10   4   1        3.08        6.04      2.03 o 
  -9   4   1        0.95       -0.81      1.67 o 
  -8   4   1       38.13       43.67      2.78 o 
  -7   4   1       90.60       87.00      2.90 o 
  -6   4   1       30.96       28.00      1.12 o 
  -5   4   1      331.50      328.71      3.05 o 
  -4   4   1      123.08      129.09      1.54 o 
  -3   4   1       37.69       36.88      0.80 o 
  -2   4   1       68.45      112.34      3.61 o 
  -1   4   1      358.07      363.68      3.58 o 
   0   4   1       41.00      105.36      1.70 o 
   1   4   1      390.42      342.40      4.80 o 
   2   4   1       92.46       65.57      0.96 o 
   3   4   1       11.68       21.85      0.72 o 
   4   4   1      695.52      641.83      5.86 o 
   5   4   1      372.10      406.86      3.94 o 
   6   4   1      133.95      130.29      1.75 o 
   7   4   1        1.10        3.89      1.49 o 
   8   4   1       18.15       19.02      2.10 o 
   9   4   1       31.22       38.21      3.24 o 
  10   4   1       37.32       30.54      2.72 o 
  11   4   1       10.63        2.27      3.36 o 
  12   4   1       14.83       14.36      3.03 o 
  13   4   1        3.88       -3.69      3.69 o 
 -12   5   1       83.02       74.57      5.52 o 
 -11   5   1       10.57        8.77      3.26 o 
 -10   5   1      326.56      318.41      9.62 o 
  -9   5   1        8.78        5.21      2.76 o 
  -8   5   1      108.27      128.79      4.34 o 
  -7   5   1      200.76      176.72      8.60 o 
  -6   5   1      101.50       94.19      3.18 o 
  -5   5   1       71.61      105.50      3.35 o 
  -4   5   1      387.14      334.74      3.48 o 
  -3   5   1       65.63       64.01      1.18 o 
  -2   5   1       66.81       65.97      1.33 o 
  -1   5   1      266.04      217.41      2.41 o 
   0   5   1      225.42      191.44      2.89 o 
   1   5   1      460.29      501.84      5.93 o 
   2   5   1        1.13        1.04      0.31 o 
   3   5   1      439.59      416.19      4.03 o 
   4   5   1       15.58       26.65      0.91 o 
   5   5   1       86.04       74.04      2.02 o 
   6   5   1     1184.32     1168.48     17.10 o 
   7   5   1       16.11       20.41      2.03 o 
   8   5   1        3.16        7.51      2.31 o 
   9   5   1        0.15       -1.55      1.55 o 
  10   5   1       31.42       39.70      4.07 o 
  11   5   1       42.60       43.67      4.62 o 
  12   5   1       36.70       41.00      4.57 o 
 -12   6   1        5.98        6.57      3.41 o 
 -11   6   1        2.72        5.01      6.23 o 
 -10   6   1        0.18       -2.31      2.94 o 
  -9   6   1      230.10      217.38      8.16 o 
  -8   6   1      137.61      119.25      5.70 o 
  -7   6   1        2.41        2.31      5.54 o 
  -6   6   1      297.93      303.94      8.61 o 
  -5   6   1      570.02      548.04     12.21 o 
  -4   6   1        0.09        3.24      1.19 o 
  -3   6   1     1286.55     1332.63     14.00 o 
  -2   6   1      765.28      743.99      7.74 o 
  -1   6   1      544.22      548.08      5.38 o 
   0   6   1      165.26      143.32      1.95 o 
   1   6   1      583.86      579.09      5.71 o 
   2   6   1      443.05      473.55      4.44 o 
   3   6   1      979.52      981.35      8.61 o 
   4   6   1      110.43      126.46      3.15 o 
   5   6   1       66.93       60.41      5.32 o 
   6   6   1      307.06      319.52      8.79 o 
   7   6   1        0.03       -2.54      2.54 o 
   8   6   1        1.84        4.38      2.61 o 
   9   6   1      336.46      321.81     13.85 o 
  10   6   1      112.97      101.74      6.92 o 
  11   6   1       74.47       83.66      5.87 o 
  12   6   1       49.32       44.11      7.38 o 
 -11   7   1       55.52       55.94      5.22 o 
 -10   7   1       81.34       80.55      5.55 o 
  -9   7   1       18.20       20.52      3.74 o 
  -8   7   1       26.42       34.95      4.07 o 
  -7   7   1      131.12      145.22      9.92 o 
  -6   7   1        1.70       -0.73      3.46 o 
  -5   7   1      223.19      204.23      7.15 o 
  -4   7   1      416.01      423.91     10.38 o 
  -3   7   1      580.35      536.99      9.54 o 
  -2   7   1       59.59       79.60      3.66 o 
  -1   7   1       15.86       19.85      1.60 o 
   0   7   1        1.47       -0.21      0.96 o 
   1   7   1       65.06       69.21      1.92 o 
   2   7   1      893.53      848.97      9.80 o 
   3   7   1     1426.91     1369.01     19.86 o 
   4   7   1      165.51      175.76      6.10 o 
   5   7   1      175.94      178.48      6.50 o 
   6   7   1      105.54       96.10      5.19 o 
   7   7   1      115.05      120.92      5.85 o 
   8   7   1        6.14        2.54      2.61 o 
   9   7   1       85.55       85.89      5.70 o 
  10   7   1       74.57       89.52      6.17 o 
  11   7   1       56.16       48.95      5.05 o 
 -10   8   1        0.06       -1.62      3.26 o 
  -9   8   1       53.18       58.23      5.77 o 
  -8   8   1       17.82       18.86      3.74 o 
  -7   8   1       35.03       26.74      5.77 o 
  -6   8   1        0.23        0.32      3.00 o 
  -5   8   1       77.80       69.37      4.53 o 
  -4   8   1        9.15        4.56      2.55 o 
  -3   8   1      427.92      398.55     14.54 o 
  -2   8   1      581.68      576.92     17.54 o 
  -1   8   1       56.00       40.93      5.54 o 
   0   8   1      101.47       97.07      5.38 o 
   1   8   1       26.82       20.49      3.09 o 
   2   8   1     1121.67     1075.91     20.88 o 
   3   8   1      114.96      120.46      8.77 o 
   4   8   1       13.69       11.08      4.62 o 
   5   8   1       31.81       24.62      3.55 o 
   6   8   1        7.69        1.85      4.62 o 
   7   8   1        6.98        4.56      2.88 o 
   8   8   1        4.33       -2.76      2.76 o 
   9   8   1       10.57       16.31      3.74 o 
  10   8   1       21.35       25.59      4.40 o 
  -8   9   1        7.37       14.77      6.00 o 
  -7   9   1        4.46        6.46      5.08 o 
  -6   9   1       22.94       25.84      6.00 o 
  -5   9   1        0.42        5.54      4.62 o 
  -4   9   1       59.20       60.00      7.38 o 
  -3   9   1        9.60       10.61      5.08 o 
  -2   9   1      150.67      139.33      6.31 o 
  -1   9   1       44.67       59.53      6.23 o 
   0   9   1        0.97        5.97      4.38 o 
   1   9   1        4.51        0.23      2.61 o 
   2   9   1       55.26       63.94      4.72 o 
   3   9   1      291.00      242.30     12.00 o 
   4   9   1       28.75       23.54      5.54 o 
   5   9   1       20.66       21.69      5.54 o 
   6   9   1        3.53       -3.69      3.69 o 
   7   9   1        1.82        5.54      5.08 o 
   8   9   1       38.57       55.38      7.85 o 
  -6  10   1        1.20        3.69      5.08 o 
  -5  10   1        4.39        5.54      5.08 o 
  -4  10   1       16.76       22.15      6.00 o 
  -3  10   1       36.23       25.38      6.00 o 
  -2  10   1      276.37      329.98     15.23 o 
  -1  10   1        0.97        3.58      3.46 o 
   0  10   1       20.06       20.55      7.85 o 
   1  10   1       34.58       38.71      4.40 o 
   2  10   1      109.36       91.84      8.77 o 
   3  10   1       73.77       74.30      8.31 o 
   4  10   1       28.96       36.46      6.92 o 
   5  10   1       30.38       26.77      6.46 o 
   6  10   1        1.49        2.77      5.08 o 
  -3  11   1        7.12        6.46      6.00 o 
  -2  11   1        3.21        2.77      5.54 o 
  -1  11   1        0.28       -3.69      4.62 o 
   0  11   1       66.34       74.05     12.46 o 
   1  11   1      120.16      138.46     10.61 o 
   2  11   1      106.41      117.23     10.15 o 
   3  11   1       12.85        1.38      5.08 o 
 -14   0   2        6.99       -3.23      5.08 o 
 -13   0   2        2.82        3.23      4.62 o 
 -12   0   2       97.69      109.38      8.31 o 
 -11   0   2      297.19      275.99     12.00 o 
 -10   0   2      169.05      160.36      6.03 o 
  -9   0   2      738.92      769.15     29.11 o 
  -8   0   2        1.31       -0.34      1.41 o 
  -7   0   2      116.25      148.28      2.40 o 
  -6   0   2      451.81      499.30      5.33 o 
  -5   0   2     1158.72     1210.61     11.13 o 
  -4   0   2    28437.29    26858.40    229.19 o 
  -3   0   2     1529.43     1408.39     12.42 o 
  -2   0   2      315.07      452.15      4.22 o 
  -1   0   2       71.64       51.03      0.65 o 
   0   0   2    17661.95    12392.45    202.81 o 
   1   0   2     1983.95     1852.80     21.85 o 
   2   0   2     3461.23     3166.27     28.88 o 
   3   0   2       95.92       92.15      1.35 o 
   4   0   2      639.34      561.23      5.84 o 
   5   0   2     5170.00     5688.02     51.92 o 
   6   0   2       58.28       46.59      1.75 o 
   7   0   2      195.17      172.23      2.80 o 
   8   0   2     3437.19     3354.66     31.73 o 
   9   0   2       82.89       61.84      5.54 o 
  10   0   2       46.32       46.15      5.08 o 
  11   0   2       62.15       46.15      6.00 o 
  12   0   2       22.64       16.15      4.62 o 
  13   0   2      142.88      160.61     10.15 o 
  14   0   2      413.03      431.52     18.00 o 
 -14   1   2       87.01       88.34      6.36 o 
 -13   1   2      414.30      409.33     11.73 o 
 -12   1   2        1.76       -0.23      2.61 o 
 -11   1   2        6.80        4.68      2.43 o 
 -10   1   2      103.00       93.99      2.97 o 
  -9   1   2      126.08      119.55      2.99 o 
  -8   1   2        5.41        2.92      1.08 o 
  -7   1   2     3060.96     3074.37     19.81 o 
  -6   1   2      253.87      289.17      2.53 o 
  -5   1   2      660.81      688.78      4.90 o 
  -4   1   2      502.22      531.38      3.80 o 
  -3   1   2        5.25       13.38      1.38 o 
  -2   1   2    53298.62    42868.06   1253.46 o 
  -1   1   2     1139.15      941.08      7.19 o 
   0   1   2    37214.39    22513.01    498.43 o 
   1   1   2     2085.50     2017.40     14.23 o 
   2   1   2      573.06      583.06      3.95 o 
   3   1   2     5997.77     5996.99     38.86 o 
   4   1   2     1721.36     1858.42     12.96 o 
   5   1   2     1627.08     1650.08     11.76 o 
   6   1   2     1746.43     1558.80     11.31 o 
   7   1   2      854.08      931.31      7.30 o 
   8   1   2       15.55       11.39      0.99 o 
   9   1   2     1392.14     1309.74     15.05 o 
  10   1   2       37.02       26.53      2.48 o 
  11   1   2       78.70       76.06      4.72 o 
  12   1   2      628.24      587.01     19.61 o 
  13   1   2       19.82       28.34      4.24 o 
  14   1   2      153.65      170.76      7.99 o 
 -14   2   2       68.07       71.36      5.70 o 
 -13   2   2       27.88       24.41      3.92 o 
 -12   2   2      145.68      142.00      6.64 o 
 -11   2   2      264.12      272.78      7.28 o 
 -10   2   2       51.73       39.77      2.64 o 
  -9   2   2      134.90      144.96      3.05 o 
  -8   2   2      677.81      689.84      6.93 o 
  -7   2   2       28.59       36.89      0.98 o 
  -6   2   2      520.85      538.13      4.13 o 
  -5   2   2     2757.77     3006.91     20.68 o 
  -4   2   2      537.56      551.82      4.27 o 
  -3   2   2       42.05       91.29      1.56 o 
  -2   2   2    12687.04    11811.66    108.42 o 
  -1   2   2     3183.78     3334.30     24.97 o 
   0   2   2      137.77       85.04      1.86 o 
   1   2   2     3395.67     3273.09     28.04 o 
   2   2   2     1647.91     1849.90     13.42 o 
   3   2   2     3750.39     3576.37     21.97 o 
   4   2   2       15.30       30.18      0.63 o 
   5   2   2     1053.38     1209.88      8.21 o 
   6   2   2      501.45      616.19      4.65 o 
   7   2   2      101.16       80.63      1.45 o 
   8   2   2      716.35      729.64      7.30 o 
   9   2   2      333.54      325.08      4.24 o 
  10   2   2       11.46       15.34      1.76 o 
  11   2   2      244.27      227.52      7.66 o 
  12   2   2        4.03        1.82      2.76 o 
  13   2   2       13.37       16.83      3.74 o 
  14   2   2      210.52      229.44      9.12 o 
 -13   3   2        0.47       -2.61      2.61 o 
 -12   3   2      134.64      136.66      8.77 o 
 -11   3   2        3.27        3.34      2.15 o 
 -10   3   2        8.63        7.48      2.59 o 
  -9   3   2      387.80      374.93     11.38 o 
  -8   3   2      130.96      133.14      4.50 o 
  -7   3   2        1.98       -0.14      0.68 o 
  -6   3   2     3612.96     3821.95     26.23 o 
  -5   3   2       35.80       26.93      0.91 o 
  -4   3   2      307.15      292.13      2.60 o 
  -3   3   2      123.32      169.92      1.62 o 
  -2   3   2      164.58      206.90      2.45 o 
  -1   3   2      114.57      176.54      1.97 o 
   0   3   2      331.02      375.42      3.88 o 
   1   3   2      424.13      371.24      3.91 o 
   2   3   2      378.30      473.63      4.01 o 
   3   3   2      282.44      303.36      2.66 o 
   4   3   2     2060.95     2024.78     14.15 o 
   5   3   2       98.86       79.95      1.18 o 
   6   3   2      166.08      170.18      1.92 o 
   7   3   2      873.29      815.24      7.77 o 
   8   3   2      340.23      299.96      8.71 o 
   9   3   2      368.39      337.95      5.91 o 
  10   3   2      188.98      206.31      5.77 o 
  11   3   2        0.02        0.76      1.94 o 
  12   3   2       27.59       26.56      3.74 o 
  13   3   2       18.81       30.95      4.24 o 
 -13   4   2       38.87       52.61      7.38 o 
 -12   4   2       24.49       17.08      5.54 o 
 -11   4   2       64.32       68.81      3.86 o 
 -10   4   2      153.40      130.72      5.03 o 
  -9   4   2       92.16       89.95      3.79 o 
  -8   4   2     1181.74     1182.32     17.74 o 
  -7   4   2        0.44        0.58      1.16 o 
  -6   4   2      374.49      390.26      3.91 o 
  -5   4   2      946.11     1049.95      8.22 o 
  -4   4   2     1060.38     1071.76      8.66 o 
  -3   4   2       95.62       85.73      1.80 o 
  -2   4   2     2793.70     2702.14     30.06 o 
  -1   4   2      166.86      172.20      1.88 o 
   0   4   2     1355.29     1355.06     12.80 o 
   1   4   2      330.48      310.45      3.45 o 
   2   4   2      821.64      828.52      8.22 o 
   3   4   2      346.10      394.78      3.59 o 
   4   4   2     2885.08     2923.18     22.41 o 
   5   4   2        1.95        6.30      0.65 o 
   6   4   2      260.83      294.12      3.13 o 
   7   4   2      125.23      112.36      3.59 o 
   8   4   2      131.72      113.56      3.98 o 
   9   4   2      319.74      314.87      7.16 o 
  10   4   2        1.76        3.49      1.94 o 
  11   4   2       38.83       34.58      3.10 o 
  12   4   2       45.75       41.55      3.52 o 
  13   4   2        1.49        0.92      2.94 o 
 -12   5   2      119.84      125.86      6.68 o 
 -11   5   2       12.93       16.73      3.59 o 
 -10   5   2        6.80        3.80      2.76 o 
  -9   5   2        4.68        0.00      2.28 o 
  -8   5   2      175.07      155.14      7.62 o 
  -7   5   2      120.47       88.50      4.22 o 
  -6   5   2      285.51      250.76      5.50 o 
  -5   5   2       12.26       15.30      1.22 o 
  -4   5   2       27.77       26.03      0.93 o 
  -3   5   2      989.62     1018.69      8.64 o 
  -2   5   2       22.48       24.44      0.90 o 
  -1   5   2      436.07      489.92      4.69 o 
   0   5   2      166.72      173.48      2.22 o 
   1   5   2      268.00      308.54      3.64 o 
   2   5   2      104.80       82.18      1.56 o 
   3   5   2       54.32       47.01      0.97 o 
   4   5   2      760.71      779.00      6.68 o 
   5   5   2      438.36      435.84      5.88 o 
   6   5   2       59.97       60.28      3.11 o 
   7   5   2        0.07        2.40      1.55 o 
   8   5   2      924.10      891.74     16.23 o 
   9   5   2       18.90       17.68      2.45 o 
  10   5   2       55.71       59.73      3.52 o 
  11   5   2       71.37       84.30      5.55 o 
  12   5   2       14.39        7.85      4.85 o 
 -12   6   2        7.63       10.23      3.74 o 
 -11   6   2       86.55       87.88      5.87 o 
 -10   6   2        6.70       13.61      3.59 o 
  -9   6   2       30.82       33.03      4.07 o 
  -8   6   2      153.76      164.46      6.68 o 
  -7   6   2      390.23      405.72     10.60 o 
  -6   6   2       16.90       13.73      2.76 o 
  -5   6   2       92.35      115.50      5.19 o 
  -4   6   2     1069.97      963.79     14.51 o 
  -3   6   2      365.69      361.05      4.56 o 
  -2   6   2      435.63      438.28      5.69 o 
  -1   6   2       71.21       78.04      1.54 o 
   0   6   2       17.11       19.47      0.99 o 
   1   6   2       61.73       58.65      1.79 o 
   2   6   2       76.90       86.46      1.78 o 
   3   6   2        7.71        7.59      1.03 o 
   4   6   2        0.26        0.86      0.96 o 
   5   6   2      460.84      433.85      7.91 o 
   6   6   2      102.12       92.82      3.51 o 
   7   6   2       37.21       36.94      8.54 o 
   8   6   2       12.80        8.42      2.76 o 
   9   6   2       25.19       26.36      9.00 o 
  10   6   2      101.00       89.99      5.85 o 
  11   6   2        0.43        7.12      8.31 o 
  12   6   2       19.76       17.70      5.31 o 
 -11   7   2        0.63       -1.85      3.41 o 
 -10   7   2      139.34      177.16      7.99 o 
  -9   7   2       23.92       22.45      3.74 o 
  -8   7   2       13.90       12.50      7.15 o 
  -7   7   2        7.82       15.49      5.31 o 
  -6   7   2       75.21       73.70      4.85 o 
  -5   7   2      242.34      249.92      7.95 o 
  -4   7   2       19.87       25.59      2.99 o 
  -3   7   2      217.34      211.08      3.97 o 
  -2   7   2     1280.13     1288.79     18.81 o 
  -1   7   2       25.93       24.47      1.55 o 
   0   7   2       19.05       14.87      1.15 o 
   1   7   2        7.62        2.88      0.88 o 
   2   7   2      239.74      228.29      4.00 o 
   3   7   2       55.18       78.76      3.44 o 
   4   7   2        1.53        1.19      2.22 o 
   5   7   2       14.26       12.31      5.08 o 
   6   7   2       47.97       48.44      3.88 o 
   7   7   2        4.86        5.85      2.88 o 
   8   7   2       14.76       20.94      3.41 o 
   9   7   2       13.50        3.30      3.09 o 
  10   7   2        3.72        9.00      3.59 o 
  11   7   2       31.90       30.56      4.72 o 
 -10   8   2       65.98       58.15      5.38 o 
  -9   8   2       22.29       19.00      3.92 o 
  -8   8   2        7.98        3.28      4.15 o 
  -7   8   2       52.44       48.64      4.40 o 
  -6   8   2       12.07       18.84      3.21 o 
  -5   8   2       13.15       12.54      2.88 o 
  -4   8   2       28.44       38.20      3.69 o 
  -3   8   2      129.61      138.59      5.87 o 
  -2   8   2       51.37       56.70      3.18 o 
  -1   8   2        0.52        0.23      2.28 o 
   0   8   2      292.01      335.06      9.14 o 
   1   8   2      126.89       99.64      5.38 o 
   2   8   2      680.71      678.62     14.67 o 
   3   8   2       77.68       57.13      3.99 o 
   4   8   2      432.34      391.83     15.69 o 
   5   8   2        8.83       14.31      2.88 o 
   6   8   2       67.21       73.64      4.86 o 
   7   8   2        1.61       -1.38      2.76 o 
   8   8   2        0.72       -0.33      2.76 o 
   9   8   2        4.65       -1.82      8.31 o 
  10   8   2       28.39       27.87      4.85 o 
  -8   9   2      122.69      129.23     11.31 o 
  -7   9   2       15.05        6.83      3.21 o 
  -6   9   2        2.36        6.92      4.62 o 
  -5   9   2       41.26       36.00      6.46 o 
  -4   9   2      121.43      131.53      9.69 o 
  -3   9   2        6.61       11.08      4.62 o 
  -2   9   2      286.68      300.45     13.38 o 
  -1   9   2       18.98       24.06      3.55 o 
   0   9   2       72.29       69.62      4.72 o 
   1   9   2       11.74       16.81      3.69 o 
   2   9   2       16.14       21.82      3.41 o 
   3   9   2        7.04        6.00      4.62 o 
   4   9   2        9.36       12.00      5.08 o 
   5   9   2       52.20       70.15      7.38 o 
   6   9   2        0.01       -1.38      4.15 o 
   7   9   2       12.55       12.00      5.08 o 
   8   9   2       62.57       73.38      8.77 o 
  -6  10   2        1.32       -0.92      5.08 o 
  -5  10   2      107.48      104.30      9.69 o 
  -4  10   2        2.00       -3.23      4.62 o 
  -3  10   2        1.94        2.77      5.08 o 
  -2  10   2       38.56       55.84      7.38 o 
  -1  10   2        2.22       -1.53      3.09 o 
   0  10   2       14.76       11.54      3.59 o 
   1  10   2        1.55        5.54      4.38 o 
   2  10   2        0.99        3.23      4.62 o 
   3  10   2        2.92       11.08      5.08 o 
   4  10   2       13.45        4.62      5.08 o 
   5  10   2       28.19       23.54      6.00 o 
   6  10   2       48.89       43.38      7.38 o 
  -3  11   2       25.10       19.85      6.46 o 
  -2  11   2        5.43        1.38      5.08 o 
  -1  11   2       70.69       59.07      7.85 o 
   0  11   2       25.74       20.12      4.07 o 
   1  11   2        4.09        4.15      5.08 o 
   2  11   2       52.60       73.38      8.31 o 
   3  11   2        1.50        6.92      6.00 o 
 -14   1   3        5.95        0.95      3.41 o 
 -13   1   3       89.01       92.36      6.92 o 
 -12   1   3       62.19       53.27      4.53 o 
 -11   1   3      107.57       99.00      5.22 o 
 -10   1   3       76.80       68.93      2.79 o 
  -9   1   3        0.13       -0.92      0.92 o 
  -8   1   3     1639.41     1666.87     15.74 o 
  -7   1   3     1541.71     1551.30     10.56 o 
  -6   1   3       82.75       57.77      1.08 o 
  -5   1   3     1340.97     1492.95      9.84 o 
  -4   1   3      254.04      240.54      1.99 o 
  -3   1   3     5709.84     5810.64     34.22 o 
  -2   1   3     1190.19     1241.88      8.06 o 
  -1   1   3       73.39      109.20      1.23 o 
   0   1   3     4612.29     4416.81     33.72 o 
   1   1   3     3251.05     3105.71     21.55 o 
   2   1   3     2888.77     2666.91     16.90 o 
   3   1   3     1001.71      928.23      6.44 o 
   4   1   3       21.67       27.44      0.67 o 
   5   1   3     2684.23     2883.70     19.89 o 
   6   1   3      455.02      471.80      4.07 o 
   7   1   3        3.47       10.30      0.74 o 
   8   1   3       74.98       72.84      1.70 o 
   9   1   3      571.26      546.75      7.54 o 
  10   1   3        6.83        9.44      1.64 o 
  11   1   3        4.79        6.23      2.94 o 
  12   1   3       33.61       28.02      3.92 o 
  13   1   3       97.61       85.97      8.54 o 
  14   1   3      126.36      158.15      8.08 o 
 -14   2   3        0.06       -2.56      3.21 o 
 -13   2   3        0.00        0.41      2.88 o 
 -12   2   3        2.04       -1.54      2.43 o 
 -11   2   3       92.80       84.39      4.86 o 
 -10   2   3      112.32      102.91      2.85 o 
  -9   2   3     1604.12     1599.67     21.81 o 
  -8   2   3      294.05      270.30      3.53 o 
  -7   2   3      217.16      269.01      2.64 o 
  -6   2   3      821.83      821.13      6.11 o 
  -5   2   3     4780.65     4460.51     30.29 o 
  -4   2   3     2759.17     3072.93     21.17 o 
  -3   2   3     1618.16     1689.37     12.52 o 
  -2   2   3     1550.97     1406.10     10.69 o 
  -1   2   3     2095.05     2089.03     17.71 o 
   0   2   3     5360.85     5473.73     41.19 o 
   1   2   3     4366.09     4221.46     33.63 o 
   2   2   3     1569.59     1700.10     11.92 o 
   3   2   3     2742.38     2685.90     17.14 o 
   4   2   3       32.78       30.89      0.67 o 
   5   2   3     1125.65     1275.57      9.32 o 
   6   2   3     1383.32     1396.51      9.85 o 
   7   2   3      156.58      136.36      2.09 o 
   8   2   3       13.17       17.46      1.20 o 
   9   2   3       14.79       18.68      1.36 o 
  10   2   3       47.78       43.63      2.40 o 
  11   2   3        7.94        1.38      4.15 o 
  12   2   3        3.80        2.08      2.94 o 
  13   2   3        0.03        4.59      3.21 o 
 -13   3   3       33.97       44.31      4.53 o 
 -12   3   3      189.15      181.05      7.16 o 
 -11   3   3        3.97       -0.15      1.88 o 
 -10   3   3       74.37       81.67      3.27 o 
  -9   3   3      460.54      409.37      6.39 o 
  -8   3   3      132.02      131.57      3.20 o 
  -7   3   3       46.87       38.67      1.21 o 
  -6   3   3      283.49      244.45      2.44 o 
  -5   3   3     1260.87     1268.85     10.22 o 
  -4   3   3     1886.93     1811.25     12.89 o 
  -3   3   3      685.55      741.75      5.66 o 
  -2   3   3      230.49      241.20      2.23 o 
  -1   3   3       94.79       74.48      1.27 o 
   0   3   3     1307.27     1067.20     10.14 o 
   1   3   3     2862.53     2569.09     22.12 o 
   2   3   3       99.06      121.67      1.68 o 
   3   3   3      580.30      596.29      4.76 o 
   4   3   3     2204.43     2236.17     16.43 o 
   5   3   3       83.51       81.17      1.13 o 
   6   3   3       41.67       57.02      0.97 o 
   7   3   3      632.05      598.40      6.12 o 
   8   3   3       56.19       55.82      1.76 o 
   9   3   3      569.34      560.54      8.57 o 
  10   3   3       24.24       18.66      2.40 o 
  11   3   3      161.79      138.13      4.96 o 
  12   3   3       32.48       40.12      4.40 o 
  13   3   3       87.74       83.70      5.70 o 
 -13   4   3        2.37        1.38      4.62 o 
 -12   4   3       52.05       54.92      6.92 o 
 -11   4   3      100.46       80.52      5.05 o 
 -10   4   3       91.05       84.82      4.54 o 
  -9   4   3       32.77       39.73      2.70 o 
  -8   4   3        1.89        1.49      1.62 o 
  -7   4   3       25.55       18.25      1.64 o 
  -6   4   3        0.20        3.92      1.07 o 
  -5   4   3      125.97      102.22      1.77 o 
  -4   4   3      115.54      110.35      1.31 o 
  -3   4   3       11.28       15.25      1.16 o 
  -2   4   3      472.11      508.98      5.10 o 
  -1   4   3     1579.36     1861.72     16.04 o 
   0   4   3     1518.52     1814.65     16.89 o 
   1   4   3     1859.03     2092.11     19.40 o 
   2   4   3     2370.99     2539.67     22.04 o 
   3   4   3        9.08       14.29      0.59 o 
   4   4   3      356.82      429.23      4.04 o 
   5   4   3      132.88      151.03      1.67 o 
   6   4   3      281.10      238.31      2.98 o 
   7   4   3      221.98      216.57      7.53 o 
   8   4   3      177.13      155.86      4.60 o 
   9   4   3       48.11       54.51      3.28 o 
  10   4   3        1.33       -0.41      1.76 o 
  11   4   3      289.02      270.54      7.08 o 
  12   4   3       92.84       97.41      4.60 o 
  13   4   3       72.70       65.36      5.38 o 
 -12   5   3        0.01       -0.95      4.85 o 
 -11   5   3      145.83      160.87      7.34 o 
 -10   5   3       22.36       13.10      3.26 o 
  -9   5   3       18.77       19.62      3.26 o 
  -8   5   3      360.10      371.83     10.12 o 
  -7   5   3      131.20      118.64      5.38 o 
  -6   5   3      499.30      456.83     10.77 o 
  -5   5   3     1564.85     1456.87     15.82 o 
  -4   5   3        1.44        2.13      0.64 o 
  -3   5   3        2.17       10.28      1.17 o 
  -2   5   3      150.57      146.49      1.92 o 
  -1   5   3      552.05      606.86      5.92 o 
   0   5   3      946.59     1173.38     10.55 o 
   1   5   3     1401.23     1405.09     13.43 o 
   2   5   3      821.67      838.15      7.96 o 
   3   5   3      228.65      204.54      2.26 o 
   4   5   3     1032.32     1083.08      9.00 o 
   5   5   3       15.85       22.57      1.23 o 
   6   5   3      666.04      635.42     10.53 o 
   7   5   3        0.66        0.17      1.49 o 
   8   5   3       18.16       21.12      2.30 o 
   9   5   3       24.92       16.96      2.37 o 
  10   5   3        2.94        4.55      2.17 o 
  11   5   3       16.43       18.01      3.59 o 
  12   5   3        0.03       -2.76      2.76 o 
 -12   6   3       16.49       17.32      3.92 o 
 -11   6   3       60.80       76.95      5.77 o 
 -10   6   3      190.81      198.80      8.31 o 
  -9   6   3       10.74        5.08      4.62 o 
  -8   6   3      206.03      235.54     13.85 o 
  -7   6   3       81.75       84.67      5.54 o 
  -6   6   3       32.86       31.32      4.38 o 
  -5   6   3     1196.88     1218.55     22.66 o 
  -4   6   3      126.92      121.33      5.56 o 
  -3   6   3     1058.48      907.73     11.79 o 
  -2   6   3       67.77       76.44      2.58 o 
  -1   6   3     1962.09     1974.73     18.60 o 
   0   6   3      112.73       95.79      1.72 o 
   1   6   3      943.55      908.02      9.88 o 
   2   6   3       46.27       52.65      1.48 o 
   3   6   3      145.69      170.47      2.35 o 
   4   6   3      163.78      121.34      3.37 o 
   5   6   3      117.10      125.38      3.86 o 
   6   6   3       71.14       67.48      3.51 o 
   7   6   3      839.02      797.07     26.31 o 
   8   6   3       17.93       13.08      2.94 o 
   9   6   3      179.21      160.86      6.83 o 
  10   6   3        1.26        3.67      3.09 o 
  11   6   3      167.68      161.05     21.23 o 
  12   6   3       41.17       47.25      5.22 o 
 -11   7   3       29.06       40.88      4.90 o 
 -10   7   3       54.56       65.32      5.38 o 
  -9   7   3        0.04        0.92      2.94 o 
  -8   7   3      138.55      161.54      6.85 o 
  -7   7   3        0.33       -0.46      2.55 o 
  -6   7   3        0.55        5.08      2.55 o 
  -5   7   3       92.82       92.36      5.05 o 
  -4   7   3       10.64       13.40      2.55 o 
  -3   7   3      988.09      972.66     14.96 o 
  -2   7   3     1012.77      988.21     15.25 o 
  -1   7   3      251.11      219.02      6.05 o 
   0   7   3      120.75      134.83      4.86 o 
   1   7   3       57.73       55.66      2.19 o 
   2   7   3       35.16       32.97      1.84 o 
   3   7   3       50.82       40.61      2.54 o 
   4   7   3      283.10      275.08      7.75 o 
   5   7   3       10.71        9.14      4.38 o 
   6   7   3        1.78        2.03      2.77 o 
   7   7   3       47.73       45.37     11.08 o 
   8   7   3       76.38       77.56      5.05 o 
   9   7   3        4.81        8.40      3.09 o 
  10   7   3       72.66       67.39      5.38 o 
  11   7   3        1.12        0.92      3.69 o 
 -10   8   3       40.53       50.45      5.38 o 
  -9   8   3        3.79        2.31      3.26 o 
  -8   8   3       12.37        8.96      3.09 o 
  -7   8   3       38.12       42.67      4.20 o 
  -6   8   3       15.39       20.79      3.21 o 
  -5   8   3       87.24       95.57      5.38 o 
  -4   8   3      188.05      197.16     17.31 o 
  -3   8   3       62.30       55.46      3.99 o 
  -2   8   3       13.87       11.39      3.45 o 
  -1   8   3       10.60       13.45      3.69 o 
   0   8   3        9.56       13.36      2.94 o 
   1   8   3      412.66      398.23     10.28 o 
   2   8   3       83.75       68.50      4.40 o 
   3   8   3       34.60       35.34      3.55 o 
   4   8   3      105.49       95.07      7.85 o 
   5   8   3      161.64      160.61     10.15 o 
   6   8   3      111.73      110.48      7.15 o 
   7   8   3       17.53       12.08      3.21 o 
   8   8   3       19.68       17.17      3.55 o 
   9   8   3        1.04       -1.79      2.88 o 
  10   8   3        2.75        6.30      3.66 o 
  -8   9   3       24.22       32.82      4.72 o 
  -7   9   3       53.39       66.10      5.05 o 
  -6   9   3       23.23       19.08      3.55 o 
  -5   9   3        5.22       10.15      5.08 o 
  -4   9   3        3.92        2.31      4.62 o 
  -3   9   3       55.17       71.54      7.38 o 
  -2   9   3      155.79      157.84     10.15 o 
  -1   9   3        5.02        5.54      5.54 o 
   0   9   3        4.41       10.54      3.09 o 
   1   9   3      195.20      210.70      7.51 o 
   2   9   3       78.18       95.55      5.55 o 
   3   9   3       42.28       46.15      6.00 o 
   4   9   3       20.48       18.46      5.08 o 
   5   9   3       19.17       18.92      5.08 o 
   6   9   3        0.02       -2.77      3.69 o 
   7   9   3        3.19       -1.85      4.62 o 
   8   9   3        3.24        3.69      5.08 o 
  -6  10   3        0.02        3.23      5.08 o 
  -5  10   3        0.01        4.62      5.08 o 
  -4  10   3        3.25        2.77      5.08 o 
  -3  10   3        1.29        0.92      4.62 o 
  -2  10   3        1.44       -4.62      4.62 o 
  -1  10   3       90.90      107.66      6.17 o 
   0  10   3        1.51       -2.94      2.94 o 
   1  10   3       65.13       52.34      4.72 o 
   2  10   3        0.57        0.46      4.62 o 
   3  10   3      312.84      312.91     14.77 o 
   4  10   3        0.40       -1.38      4.62 o 
   5  10   3       10.05       20.31      6.00 o 
   6  10   3        8.21        6.46      5.54 o 
  -3  11   3       15.94       12.92      6.00 o 
  -2  11   3       56.20       51.23      7.85 o 
  -1  11   3        8.69        6.00      5.54 o 
   0  11   3       22.67       23.06      4.62 o 
   1  11   3        0.80        0.92      5.08 o 
   2  11   3        2.87        3.69      5.08 o 
   3  11   3       23.38       19.85      6.46 o 
 -14   0   4       56.07       53.07      7.38 o 
 -13   0   4      511.11      547.82     20.31 o 
 -12   0   4      153.16      102.46      7.85 o 
 -11   0   4       21.92       33.23      5.08 o 
 -10   0   4      496.43      566.61     13.21 o 
  -9   0   4      470.09      404.71     12.28 o 
  -8   0   4      723.42      802.04      8.97 o 
  -7   0   4      362.54      355.84      4.25 o 
  -6   0   4       69.49       97.50      1.76 o 
  -5   0   4      681.18      780.47      8.14 o 
  -4   0   4     2135.90     2111.28     18.61 o 
  -3   0   4     9188.71     8932.86     80.55 o 
  -2   0   4      376.84      367.49      4.36 o 
  -1   0   4     2099.23     2058.73     18.15 o 
   0   0   4     1682.71     1708.44     15.13 o 
   1   0   4    19430.79    17349.85    300.76 o 
   2   0   4      951.20      950.58     12.34 o 
   3   0   4     7035.34     7316.58     79.17 o 
   4   0   4     8715.39     8597.81    129.11 o 
   5   0   4      469.80      398.41      5.12 o 
   6   0   4      111.04      154.05      3.05 o 
   7   0   4       66.72       62.93      1.93 o 
   8   0   4     1033.31     1020.12     13.50 o 
   9   0   4     1458.07     1430.70     36.46 o 
  10   0   4      447.74      451.82     15.69 o 
  11   0   4        3.67        6.00      3.69 o 
  12   0   4       61.17       59.54      6.92 o 
  13   0   4       49.17       43.84      6.92 o 
  14   0   4       60.71       72.00      8.31 o 
 -14   1   4       21.68       13.60      3.88 o 
 -13   1   4      115.89      102.94      6.23 o 
 -12   1   4        4.93        4.32      2.76 o 
 -11   1   4     1085.69      962.75     19.57 o 
 -10   1   4       19.99       11.61      1.64 o 
  -9   1   4      149.67      112.26      2.51 o 
  -8   1   4     4189.09     4077.55     30.25 o 
  -7   1   4      143.88      155.96      1.80 o 
  -6   1   4      480.95      519.04      3.85 o 
  -5   1   4     3142.65     3045.59     18.80 o 
  -4   1   4      572.21      655.97      4.33 o 
  -3   1   4      261.38      349.47      2.72 o 
  -2   1   4     9703.08     9870.78     59.78 o 
  -1   1   4      413.45      502.48      3.75 o 
   0   1   4     2561.41     2412.28     19.67 o 
   1   1   4    10392.43     9853.23     71.75 o 
   2   1   4     1980.61     2079.21     13.73 o 
   3   1   4     1886.95     1791.16     12.50 o 
   4   1   4      158.19      148.71      1.52 o 
   5   1   4     1432.36     1584.29     11.33 o 
   6   1   4       23.03       11.35      0.69 o 
   7   1   4       36.15       37.34      1.04 o 
   8   1   4     1560.72     1546.59     13.62 o 
   9   1   4       82.06       81.79      2.59 o 
  10   1   4      118.95      117.62      5.38 o 
  11   1   4      808.88      779.25     16.97 o 
  12   1   4       69.51       60.17      4.72 o 
  13   1   4       80.28       97.15      7.85 o 
  14   1   4      701.41      699.70     17.30 o 
 -14   2   4       63.44       57.40      5.38 o 
 -13   2   4      119.15      112.39      8.77 o 
 -12   2   4       28.17       26.36      4.38 o 
 -11   2   4       59.31       66.81      4.53 o 
 -10   2   4      136.90      174.44      3.65 o 
  -9   2   4       36.10       77.03      2.32 o 
  -8   2   4      107.37       91.78      1.90 o 
  -7   2   4       36.53       34.17      0.95 o 
  -6   2   4     2057.80     2119.44     15.69 o 
  -5   2   4       12.02        5.34      0.89 o 
  -4   2   4       12.48       17.35      0.55 o 
  -3   2   4    11370.86    11083.22     78.59 o 
  -2   2   4      645.25      465.71      4.75 o 
  -1   2   4      194.88      256.35      2.48 o 
   0   2   4       61.54       87.74      1.45 o 
   1   2   4        7.42       13.36      0.41 o 
   2   2   4      646.58      624.11      4.65 o 
   3   2   4     1661.12     1674.60     10.87 o 
   4   2   4     3762.26     3926.65     25.76 o 
   5   2   4        8.33        2.47      0.51 o 
   6   2   4     1989.73     2001.40     13.75 o 
   7   2   4       37.38       29.98      1.02 o 
   8   2   4      272.87      266.05      3.86 o 
   9   2   4     1582.55     1518.22     14.76 o 
  10   2   4       15.67       16.58      1.87 o 
  11   2   4        7.38        7.28      2.76 o 
  12   2   4      103.81      103.01      6.03 o 
  13   2   4       12.08       14.61      3.74 o 
 -13   3   4       58.46       69.51      5.19 o 
 -12   3   4      235.57      242.46     10.85 o 
 -11   3   4       94.23       83.57      3.89 o 
 -10   3   4       78.47       68.66      3.08 o 
  -9   3   4      763.45      751.05      9.95 o 
  -8   3   4       44.68       36.31      1.84 o 
  -7   3   4       44.48       56.27      1.27 o 
  -6   3   4      850.23      849.60      6.90 o 
  -5   3   4      676.48      675.90      5.90 o 
  -4   3   4     2288.50     2410.45     16.97 o 
  -3   3   4      589.98      504.49      4.02 o 
  -2   3   4     1132.28     1276.21      9.87 o 
  -1   3   4      301.36      343.08      3.18 o 
   0   3   4     2496.71     2472.09     20.00 o 
   1   3   4      347.10      412.38      3.56 o 
   2   3   4     1615.07     1813.20     14.85 o 
   3   3   4      433.74      491.18      4.05 o 
   4   3   4     2801.81     2842.74     20.72 o 
   5   3   4       30.27       44.29      0.98 o 
   6   3   4       24.62       12.30      0.63 o 
   7   3   4      523.01      501.19      5.32 o 
   8   3   4       11.58       13.40      1.31 o 
   9   3   4        1.00        5.13      1.49 o 
  10   3   4       60.75       64.10      2.62 o 
  11   3   4       82.41       78.58      4.00 o 
  12   3   4      196.93      205.53      7.99 o 
  13   3   4       54.04       58.53      5.05 o 
 -13   4   4       65.07       56.77      7.85 o 
 -12   4   4       28.27       18.92      5.54 o 
 -11   4   4        1.94       -2.28      2.28 o 
 -10   4   4      112.98       80.12      4.08 o 
  -9   4   4      300.21      334.48      7.24 o 
  -8   4   4       61.22       58.45      2.99 o 
  -7   4   4       24.34       23.24      1.77 o 
  -6   4   4     1675.39     1756.56     17.28 o 
  -5   4   4      295.72      292.79      2.89 o 
  -4   4   4      204.45      210.87      2.09 o 
  -3   4   4     3040.63     3015.80     25.72 o 
  -2   4   4      155.76      130.75      2.09 o 
  -1   4   4      388.80      378.12      4.32 o 
   0   4   4     7953.96     8609.67     77.10 o 
   1   4   4      164.57      222.62      2.64 o 
   2   4   4      381.46      400.80      4.24 o 
   3   4   4      313.28      291.05      3.81 o 
   4   4   4        7.18        4.52      0.58 o 
   5   4   4      306.94      321.67      2.98 o 
   6   4   4      809.90      824.80      8.98 o 
   7   4   4       32.32       37.63      2.45 o 
   8   4   4       85.71       64.47      4.10 o 
   9   4   4      750.36      743.60     12.77 o 
  10   4   4       28.69       21.44      3.20 o 
  11   4   4        1.34        3.02      2.21 o 
  12   4   4      119.72      127.71      5.32 o 
  13   4   4        1.82       -2.61      2.61 o 
 -12   5   4      164.50      194.18      9.23 o 
 -11   5   4        0.50        3.23      2.94 o 
 -10   5   4       62.47       73.20      4.17 o 
  -9   5   4       73.53       82.10      5.05 o 
  -8   5   4      106.39      111.98      7.62 o 
  -7   5   4     1362.63     1278.14     23.98 o 
  -6   5   4       25.03       23.11      2.94 o 
  -5   5   4      399.85      390.97      6.21 o 
  -4   5   4     1906.91     1887.24     15.54 o 
  -3   5   4      404.19      434.27      4.92 o 
  -2   5   4      124.72      112.32      2.03 o 
  -1   5   4      138.50      130.07      1.90 o 
   0   5   4      110.20      137.27      4.06 o 
   1   5   4       34.67       38.07      1.17 o 
   2   5   4       73.15      108.03      2.83 o 
   3   5   4      416.46      418.06      3.88 o 
   4   5   4      362.51      367.33      3.69 o 
   5   5   4       47.22       51.36      1.48 o 
   6   5   4      754.61      678.96     11.25 o 
   7   5   4        0.06        0.28      1.55 o 
   8   5   4       67.06       66.68      3.44 o 
   9   5   4      496.60      500.98      9.84 o 
  10   5   4        9.97       12.67      2.45 o 
  11   5   4        2.92        6.11      2.69 o 
  12   5   4       69.13       65.24      5.38 o 
 -12   6   4       18.20       16.40      3.92 o 
 -11   6   4       37.41       38.05      7.15 o 
 -10   6   4      240.22      235.06      8.64 o 
  -9   6   4       68.30       61.57      4.86 o 
  -8   6   4       25.07       21.46      3.26 o 
  -7   6   4       21.07       21.14      3.26 o 
  -6   6   4      263.84      261.14      7.99 o 
  -5   6   4       74.40       85.32      4.86 o 
  -4   6   4      194.81      211.80      4.69 o 
  -3   6   4      173.75      182.89      3.77 o 
  -2   6   4      950.63      945.57     12.15 o 
  -1   6   4      129.20      135.10      2.47 o 
   0   6   4      374.77      444.87      4.74 o 
   1   6   4       45.27       53.53      1.65 o 
   2   6   4        3.92        4.12      0.92 o 
   3   6   4      130.90      125.56      1.96 o 
   4   6   4      236.92      222.30      3.72 o 
   5   6   4        0.88        4.57      1.49 o 
   6   6   4       75.30       80.17      3.38 o 
   7   6   4       77.15       93.28      9.37 o 
   8   6   4       36.69       36.99      3.92 o 
   9   6   4        2.37        6.23      2.94 o 
  10   6   4        3.65       -2.76      2.76 o 
  11   6   4       96.54       96.54      6.17 o 
 -11   7   4        0.14        5.82      3.74 o 
 -10   7   4        0.02       -0.23      3.59 o 
  -9   7   4       63.55       67.70      5.22 o 
  -8   7   4        1.95       12.15      3.09 o 
  -7   7   4       61.38       65.73      4.72 o 
  -6   7   4      133.76      109.69      5.70 o 
  -5   7   4      236.67      270.43      8.28 o 
  -4   7   4      217.38      214.12      6.97 o 
  -3   7   4      166.74      176.41      6.12 o 
  -2   7   4       80.92       93.12      3.84 o 
  -1   7   4        1.66        0.17      1.33 o 
   0   7   4      131.91      142.09      3.53 o 
   1   7   4       50.01       44.25      2.07 o 
   2   7   4       46.08       38.78      2.61 o 
   3   7   4      186.28      175.40      3.87 o 
   4   7   4      369.03      369.11     18.69 o 
   5   7   4        0.37        0.26      2.22 o 
   6   7   4        8.15        7.48      2.43 o 
   7   7   4       16.65       19.62      3.26 o 
   8   7   4       20.95       28.04      7.15 o 
   9   7   4        0.30       -2.61      2.61 o 
  10   7   4        0.06       -1.85      3.09 o 
  11   7   4       28.96       29.47      4.66 o 
 -10   8   4       51.88       48.03      5.05 o 
  -9   8   4        3.53        5.20      3.55 o 
  -8   8   4       69.02       64.33      5.05 o 
  -7   8   4       11.07       13.71      3.21 o 
  -6   8   4      142.93      127.54      6.17 o 
  -5   8   4        4.16        6.62      4.85 o 
  -4   8   4      434.16      397.22     20.08 o 
  -3   8   4       98.20       82.70      4.77 o 
  -2   8   4      672.53      725.04     12.31 o 
  -1   8   4        0.60        0.20      1.67 o 
   0   8   4      306.19      252.73      7.99 o 
   1   8   4      126.58      162.95     10.85 o 
   2   8   4      687.65      662.95     14.67 o 
   3   8   4       15.98       13.97      2.88 o 
   4   8   4      114.45      106.15      7.85 o 
   5   8   4       95.68      107.99      8.31 o 
   6   8   4       74.89       77.07      7.85 o 
   7   8   4       14.64       11.51      5.54 o 
   8   8   4        2.21        2.28      6.00 o 
   9   8   4        0.01       -2.08      2.94 o 
  10   8   4       15.58       12.27      3.88 o 
  -8   9   4       45.82       45.00      9.92 o 
  -7   9   4        2.10        6.74      6.46 o 
  -6   9   4        6.73        8.42      3.21 o 
  -5   9   4        0.22       -1.62      4.85 o 
  -4   9   4       21.11       20.31      5.54 o 
  -3   9   4       97.01       99.23      8.31 o 
  -2   9   4       19.95       14.31      5.54 o 
  -1   9   4        0.00        2.91      2.55 o 
   0   9   4        5.02        1.41      2.55 o 
   1   9   4        9.21        5.77      2.94 o 
   2   9   4        9.62        6.34      3.09 o 
   3   9   4        3.11       -2.31      4.15 o 
   4   9   4       31.08       22.15      5.54 o 
   5   9   4        1.98       -4.15      4.15 o 
   6   9   4       15.73       11.54      5.54 o 
   7   9   4        2.42        0.46      4.62 o 
   8   9   4       10.33        9.23      5.54 o 
  -6  10   4        4.32       -1.38      4.62 o 
  -5  10   4       69.21       60.92      8.31 o 
  -4  10   4       49.43       35.54      6.46 o 
  -3  10   4       20.28       12.00      5.54 o 
  -2  10   4       11.86        6.92      5.54 o 
  -1  10   4        0.24       -2.31      4.62 o 
   0  10   4       32.20       33.59      4.24 o 
   1  10   4       28.23       36.47      4.24 o 
   2  10   4        8.43        8.31      5.08 o 
   3  10   4        6.70        8.77      5.08 o 
   4  10   4       87.03       91.84      8.77 o 
   5  10   4       12.76       11.54      6.00 o 
   6  10   4        5.56        0.00      5.08 o 
  -3  11   4       13.27       13.38      6.00 o 
  -2  11   4       26.20       34.61      7.38 o 
  -1  11   4       68.68       79.84      8.77 o 
   0  11   4       43.02       46.15      7.38 o 
   1  11   4        3.24       10.15      5.08 o 
   2  11   4       32.83       42.00      6.92 o 
   3  11   4       55.78       79.38      8.77 o 
 -14   1   5        0.53       -0.58      3.09 o 
 -13   1   5       74.19       66.02      7.85 o 
 -12   1   5      149.34      130.10     10.61 o 
 -11   1   5        5.77       16.27      2.88 o 
 -10   1   5      599.92      570.60      9.28 o 
  -9   1   5       20.32       27.52      1.45 o 
  -8   1   5        9.78       25.47      1.49 o 
  -7   1   5      869.59      802.53      5.70 o 
  -6   1   5        7.99        8.57      0.65 o 
  -5   1   5     2339.65     2489.34     16.10 o 
  -4   1   5      464.47      583.69      3.91 o 
  -3   1   5     2288.01     2308.33     15.41 o 
  -2   1   5     1130.69      992.28      6.35 o 
  -1   1   5     2812.84     2618.19     19.96 o 
   0   1   5      906.67      910.18      6.92 o 
   1   1   5       38.09       35.12      0.57 o 
   2   1   5     1837.61     1885.53     12.09 o 
   3   1   5     2225.29     2298.65     15.95 o 
   4   1   5       34.23       22.50      0.82 o 
   5   1   5      477.35      492.26      3.94 o 
   6   1   5     1549.81     1528.03     10.75 o 
   7   1   5       48.34       68.73      1.37 o 
   8   1   5      101.88       96.04      2.06 o 
   9   1   5      236.51      237.04      4.96 o 
  10   1   5      216.48      192.27      6.85 o 
  11   1   5       41.87       50.57      6.00 o 
  12   1   5      228.86      233.96      8.47 o 
  13   1   5       58.75       64.48      5.22 o 
  14   1   5       79.46      116.77      7.18 o 
 -14   2   5        5.57        6.69      5.77 o 
 -13   2   5        0.86        6.00      4.62 o 
 -12   2   5       78.90       77.35      5.19 o 
 -11   2   5       29.53       36.52      3.55 o 
 -10   2   5       59.67       63.17      3.45 o 
  -9   2   5      783.56      687.44     13.18 o 
  -8   2   5      541.60      597.34      6.72 o 
  -7   2   5        0.94        2.69      0.68 o 
  -6   2   5      149.38      168.63      1.92 o 
  -5   2   5     1968.35     2260.81     15.24 o 
  -4   2   5     1849.52     2097.95     13.63 o 
  -3   2   5     2398.05     2287.62     15.47 o 
  -2   2   5     2081.86     2320.98     17.69 o 
  -1   2   5     6046.40     6074.41     48.47 o 
   0   2   5     3127.95     3237.28     24.71 o 
   1   2   5      174.01      173.91      2.01 o 
   2   2   5       45.92       42.97      0.68 o 
   3   2   5     2670.37     2611.08     17.48 o 
   4   2   5      114.68      150.37      1.55 o 
   5   2   5     1270.07     1303.27      9.15 o 
   6   2   5      716.31      782.38      5.96 o 
   7   2   5        1.98       -0.63      0.63 o 
   8   2   5      505.45      475.15      5.70 o 
   9   2   5       47.45       47.14      3.22 o 
  10   2   5       10.17       14.26      1.78 o 
  11   2   5      131.68      140.18      6.20 o 
  12   2   5       10.42       16.64      3.41 o 
  13   2   5       38.02       35.80      4.62 o 
 -13   3   5      217.31      217.37     12.46 o 
 -12   3   5      148.44      126.26      6.17 o 
 -11   3   5       16.24       11.85      2.76 o 
 -10   3   5      174.39      184.92      4.71 o 
  -9   3   5       44.78       27.25      2.17 o 
  -8   3   5        0.45        2.20      1.09 o 
  -7   3   5      492.60      461.67      4.54 o 
  -6   3   5       62.04       67.87      1.47 o 
  -5   3   5       98.83       79.49      1.68 o 
  -4   3   5      137.48      138.55      1.53 o 
  -3   3   5     1578.06     1846.53     14.98 o 
  -2   3   5     1034.84     1104.96      8.83 o 
  -1   3   5        1.70        0.33      0.37 o 
   0   3   5     9351.71     9279.04     69.22 o 
   1   3   5      262.25      280.85      2.79 o 
   2   3   5      266.83      311.03      3.13 o 
   3   3   5      746.77      767.03      6.36 o 
   4   3   5      597.67      628.76      5.00 o 
   5   3   5       68.21       77.18      1.00 o 
   6   3   5       36.00       30.33      0.84 o 
   7   3   5      167.47      152.58      2.43 o 
   8   3   5        1.81        5.03      1.11 o 
   9   3   5      138.19      157.51      3.99 o 
  10   3   5       18.07       12.51      1.69 o 
  11   3   5        0.68        1.34      2.27 o 
  12   3   5      362.73      376.98     11.08 o 
  13   3   5        2.24       -2.58      2.76 o 
 -13   4   5        0.40        3.69      5.54 o 
 -12   4   5       16.75       24.92      5.54 o 
 -11   4   5       72.49       68.60      4.86 o 
 -10   4   5       14.53       10.89      2.48 o 
  -9   4   5        7.92        4.37      1.69 o 
  -8   4   5       16.94        9.61      1.64 o 
  -7   4   5      859.20      860.09     10.46 o 
  -6   4   5      819.22      722.76      8.07 o 
  -5   4   5      931.39      827.64      6.72 o 
  -4   4   5       40.76       36.36      1.19 o 
  -3   4   5      939.43      796.10      6.89 o 
  -2   4   5       46.52       53.89      1.65 o 
  -1   4   5     3110.49     3254.95     28.12 o 
   0   4   5       49.91       46.82      2.60 o 
   1   4   5      121.47      190.24      2.39 o 
   2   4   5      193.40      263.57      3.15 o 
   3   4   5        1.62        1.11      0.40 o 
   4   4   5      973.81     1067.98      7.91 o 
   5   4   5      254.49      236.85      2.54 o 
   6   4   5      167.11      150.11      2.84 o 
   7   4   5      851.84      799.35     12.95 o 
   8   4   5       17.11       12.28      2.03 o 
   9   4   5       44.42       40.32      2.83 o 
  10   4   5       11.16       11.70      2.43 o 
  11   4   5       26.95       29.99      3.59 o 
  12   4   5       36.74       35.35      3.46 o 
  13   4   5        5.70        0.69      3.26 o 
 -12   5   5        0.36        6.17      3.55 o 
 -11   5   5      164.71      153.93      7.01 o 
 -10   5   5       31.06       37.64      3.28 o 
  -9   5   5       67.25       72.89      3.90 o 
  -8   5   5      142.08      135.94     11.77 o 
  -7   5   5       47.65       68.55      4.40 o 
  -6   5   5       28.52       40.70      4.62 o 
  -5   5   5      765.28      712.96      8.46 o 
  -4   5   5      678.13      628.91      6.30 o 
  -3   5   5       57.34       60.71      3.26 o 
  -2   5   5      253.28      261.35      3.55 o 
  -1   5   5     2458.03     2527.87     23.67 o 
   0   5   5     5818.76     6217.63     52.77 o 
   1   5   5      125.37      144.80      3.01 o 
   2   5   5      195.75      141.99      2.13 o 
   3   5   5       96.01       93.91      1.42 o 
   4   5   5       35.75       36.89      1.06 o 
   5   5   5       59.20       56.09      1.59 o 
   6   5   5      142.82      138.32      4.05 o 
   7   5   5      489.16      466.78      8.85 o 
   8   5   5       27.87       41.14      2.91 o 
   9   5   5       27.08       24.24      2.64 o 
  10   5   5        5.71        5.08      3.59 o 
  11   5   5      285.30      321.39     14.07 o 
  12   5   5       39.90       45.19      4.72 o 
 -12   6   5        1.57       10.39      3.74 o 
 -11   6   5        4.89        3.69      3.59 o 
 -10   6   5        7.68        6.53      3.46 o 
  -9   6   5        3.24        9.92      3.46 o 
  -8   6   5       94.20       86.24      5.19 o 
  -7   6   5     1014.60      920.63     19.09 o 
  -6   6   5     1057.17      965.67     19.25 o 
  -5   6   5     4231.87     3966.13     64.44 o 
  -4   6   5      469.39      436.89     10.57 o 
  -3   6   5      178.62      181.95      3.86 o 
  -2   6   5     1517.62     1406.27     15.39 o 
  -1   6   5     1225.49     1301.94     13.02 o 
   0   6   5       68.65       77.03      1.91 o 
   1   6   5     1408.54     1388.57     13.64 o 
   2   6   5       12.24       13.63      1.69 o 
   3   6   5       49.92       51.91      1.29 o 
   4   6   5      693.17      701.49      8.45 o 
   5   6   5      175.36      173.11      4.58 o 
   6   6   5      275.11      282.65      7.23 o 
   7   6   5     1932.06     1787.86     25.72 o 
   8   6   5      177.26      142.08      5.42 o 
   9   6   5       76.73       56.02      4.62 o 
  10   6   5       17.60       16.12      3.41 o 
  11   6   5       19.59       29.75      4.40 o 
 -11   7   5      252.69      255.86      9.95 o 
 -10   7   5      149.10      150.87      7.51 o 
  -9   7   5        3.91        2.54      2.94 o 
  -8   7   5      361.48      343.58     10.28 o 
  -7   7   5       89.66       99.58      5.70 o 
  -6   7   5       30.09       30.39      5.08 o 
  -5   7   5        6.12       12.26      2.76 o 
  -4   7   5        1.56        3.60      2.43 o 
  -3   7   5       51.51       54.25      4.84 o 
  -2   7   5     1178.40     1205.85     18.00 o 
  -1   7   5     1206.39     1232.63     15.61 o 
   0   7   5      170.27      172.70      3.87 o 
   1   7   5      148.68      137.19      4.13 o 
   2   7   5       68.16       55.77      2.78 o 
   3   7   5       80.41       65.94      3.82 o 
   4   7   5       49.20       39.83      2.69 o 
   5   7   5      525.42      516.08     12.02 o 
   6   7   5       62.27       67.50      5.31 o 
   7   7   5      199.52      159.02      6.50 o 
   8   7   5      122.00      141.28      6.36 o 
   9   7   5        1.25       -0.16      2.76 o 
  10   7   5       58.60       55.96      5.05 o 
  11   7   5      181.93      203.26      8.64 o 
 -10   8   5        0.10       -0.37      3.41 o 
  -9   8   5        8.95        8.77      3.59 o 
  -8   8   5        4.96        6.46      3.26 o 
  -7   8   5        4.13        6.61      3.09 o 
  -6   8   5        5.75       10.78      3.09 o 
  -5   8   5      474.30      490.92     12.39 o 
  -4   8   5        9.30        7.17      4.15 o 
  -3   8   5       12.16       18.61      5.31 o 
  -2   8   5      170.60      156.96      4.92 o 
  -1   8   5       55.18       63.89      2.85 o 
   0   8   5       79.80       70.65      2.93 o 
   1   8   5      705.61      679.64     14.69 o 
   2   8   5        4.99        8.75      5.08 o 
   3   8   5      136.41      132.94      6.69 o 
   4   8   5       83.97       78.00      7.38 o 
   5   8   5       42.51       45.69      6.00 o 
   6   8   5      103.42      111.23      8.77 o 
   7   8   5       73.46       75.69      7.85 o 
   8   8   5       12.31        5.88      3.09 o 
   9   8   5       85.74       69.78      5.52 o 
  -8   9   5       21.81       19.59      4.07 o 
  -7   9   5      118.10      118.88      9.69 o 
  -6   9   5      128.50      135.48      6.76 o 
  -5   9   5        2.96        5.51      2.99 o 
  -4   9   5        1.03       -0.92      4.15 o 
  -3   9   5       28.71       25.38      5.54 o 
  -2   9   5       50.25       44.31      6.46 o 
  -1   9   5        3.80        7.44      2.88 o 
   0   9   5        8.89        9.23      2.94 o 
   1   9   5       20.00       18.46      3.41 o 
   2   9   5       67.78       65.46      4.72 o 
   3   9   5        0.02        0.46      3.69 o 
   4   9   5        3.50        8.31      4.62 o 
   5   9   5        0.24       -1.85      4.62 o 
   6   9   5       18.23       12.92      5.54 o 
   7   9   5        1.42       -0.92      4.15 o 
   8   9   5       38.66       36.92      6.92 o 
  -6  10   5       25.14       29.54      6.92 o 
  -5  10   5       39.58       34.15      7.38 o 
  -4  10   5        3.00        3.23      5.54 o 
  -3  10   5       43.64       45.69      6.92 o 
  -2  10   5       10.73       13.85      5.54 o 
  -1  10   5       57.20       50.31      6.92 o 
   0  10   5       19.31       22.87      3.74 o 
   1  10   5        8.52       15.01      3.59 o 
   2  10   5        0.93        1.38      4.15 o 
   3  10   5      171.02      175.84     11.08 o 
   4  10   5       20.22       17.08      5.54 o 
   5  10   5        1.35       -0.92      5.08 o 
   6  10   5       32.85       33.23      6.92 o 
  -3  11   5        9.05       17.08      6.00 o 
  -2  11   5       36.14       40.61      7.38 o 
  -1  11   5        0.85        2.77      5.54 o 
   0  11   5        0.04        1.38      5.08 o 
   1  11   5       38.00       47.54      6.92 o 
   2  11   5       12.76       18.92      6.00 o 
   3  11   5       69.53       78.46      8.31 o 
 -14   0   6        5.43        1.38      4.62 o 
 -13   0   6      520.70      527.98     19.85 o 
 -12   0   6        1.48       -1.38      4.15 o 
 -11   0   6      636.54      585.66     19.38 o 
 -10   0   6      294.86      284.65      8.32 o 
  -9   0   6      400.50      472.26     11.24 o 
  -8   0   6     3493.11     3383.17     35.64 o 
  -7   0   6      172.17      164.98      3.48 o 
  -6   0   6       53.51       59.67      2.20 o 
  -5   0   6     4082.36     3919.12     33.99 o 
  -4   0   6     2287.37     2438.78     20.37 o 
  -3   0   6      154.39      163.09      2.06 o 
  -2   0   6    15276.06    14329.33    243.69 o 
  -1   0   6     7484.51     7141.07     62.25 o 
   0   0   6     2544.66     2467.30     21.65 o 
   1   0   6     8823.81     8823.03     81.86 o 
   2   0   6     8037.36     7732.28     76.75 o 
   3   0   6     2338.18     2492.42     27.44 o 
   4   0   6     7342.31     6931.85     69.20 o 
   5   0   6      819.04      773.26      8.92 o 
   6   0   6     1520.99     1589.69     17.21 o 
   7   0   6     1204.44     1058.91     13.93 o 
   8   0   6      141.13      114.00      3.16 o 
   9   0   6      215.84      175.38      8.77 o 
  10   0   6       66.00       89.07      6.92 o 
  11   0   6      738.02      815.04     24.92 o 
  12   0   6       61.28       40.15      6.00 o 
  13   0   6      132.00      130.15      9.69 o 
 -14   1   6       50.53       52.65      5.22 o 
 -13   1   6       17.78       15.12      3.59 o 
 -12   1   6      361.30      331.68     10.15 o 
 -11   1   6      292.18      362.46      7.88 o 
 -10   1   6      193.92      238.68      5.28 o 
  -9   1   6       86.31       93.47      2.27 o 
  -8   1   6     2440.28     2456.77     19.87 o 
  -7   1   6      135.68      127.96      1.86 o 
  -6   1   6      100.64       87.25      1.26 o 
  -5   1   6     4431.30     4642.35     28.30 o 
  -4   1   6       85.19      108.02      1.15 o 
  -3   1   6     3744.20     3939.27     24.16 o 
  -2   1   6      318.33      376.30      2.54 o 
  -1   1   6     1085.24      983.34      7.40 o 
   0   1   6      145.79      172.48      1.66 o 
   1   1   6      817.96      765.29      5.36 o 
   2   1   6     4669.39     4331.41     28.50 o 
   3   1   6      216.78      226.26      1.97 o 
   4   1   6      482.12      623.20      4.89 o 
   5   1   6      788.52      764.01      5.72 o 
   6   1   6      385.88      469.97      4.16 o 
   7   1   6       18.28       19.09      0.97 o 
   8   1   6      513.37      519.75     11.41 o 
   9   1   6      754.79      730.83     12.34 o 
  10   1   6      509.73      480.47     11.75 o 
  11   1   6      429.98      378.58     10.60 o 
  12   1   6       37.59       20.56      3.74 o 
  13   1   6       66.27       56.29     12.92 o 
 -13   2   6       15.91       16.31      8.31 o 
 -12   2   6       40.96       42.23      4.20 o 
 -11   2   6       95.57       89.21      5.05 o 
 -10   2   6       73.97       82.17      3.27 o 
  -9   2   6      131.98      144.77      3.59 o 
  -8   2   6      169.35      146.05      2.80 o 
  -7   2   6       17.29       26.61      1.05 o 
  -6   2   6       16.56       27.40      0.86 o 
  -5   2   6     2367.18     2338.91     15.76 o 
  -4   2   6     1351.40     1436.32     10.45 o 
  -3   2   6      342.47      392.16      3.10 o 
  -2   2   6      652.07      696.54      5.17 o 
  -1   2   6       14.36       10.67      0.59 o 
   0   2   6       41.99       46.07      0.77 o 
   1   2   6       12.03       22.83      0.66 o 
   2   2   6      463.45      495.45      3.88 o 
   3   2   6        1.67        2.57      0.37 o 
   4   2   6     1837.53     1743.97     11.88 o 
   5   2   6      177.10      161.18      1.78 o 
   6   2   6      359.50      350.73      3.18 o 
   7   2   6        4.28       11.62      1.00 o 
   8   2   6        0.24        1.02      0.94 o 
   9   2   6      355.15      353.73      6.46 o 
  10   2   6       60.52       82.53      3.81 o 
  11   2   6      276.01      316.22      9.92 o 
  12   2   6        0.12        1.98      2.76 o 
  13   2   6        5.85        3.72      3.09 o 
 -13   3   6      194.09      198.45     12.46 o 
 -12   3   6       18.85       22.12      4.85 o 
 -11   3   6        2.21        9.07      2.76 o 
 -10   3   6      191.54      246.44      5.56 o 
  -9   3   6       33.84       46.66      2.64 o 
  -8   3   6        3.55       11.13      1.29 o 
  -7   3   6       11.88       27.21      1.20 o 
  -6   3   6      592.28      610.87      5.42 o 
  -5   3   6       36.51       51.09      1.20 o 
  -4   3   6      460.25      362.63      3.01 o 
  -3   3   6     1652.31     1589.45     11.24 o 
  -2   3   6      683.26      747.60      6.67 o 
  -1   3   6     1390.26     1286.57     10.84 o 
   0   3   6       53.96       97.00      1.25 o 
   1   3   6       14.00        5.94      0.63 o 
   2   3   6      647.06      558.24      4.84 o 
   3   3   6      397.57      391.71      3.28 o 
   4   3   6      410.28      419.29      3.61 o 
   5   3   6      633.83      682.09      5.77 o 
   6   3   6      475.83      502.95      4.26 o 
   7   3   6        4.29        6.30      1.09 o 
   8   3   6      552.00      532.88     10.71 o 
   9   3   6      761.67      723.10     10.73 o 
  10   3   6        2.77        7.24      1.64 o 
  11   3   6      123.93      132.73      8.42 o 
  12   3   6      277.82      247.65      8.81 o 
  13   3   6        5.16       13.12      4.15 o 
 -13   4   6       10.14       13.38      6.00 o 
 -12   4   6       55.40       60.92      7.38 o 
 -11   4   6       86.56      100.39      5.70 o 
 -10   4   6      210.25      225.45     12.46 o 
  -9   4   6      331.99      316.44      7.55 o 
  -8   4   6        1.51        6.00      1.69 o 
  -7   4   6        1.54        2.87      1.25 o 
  -6   4   6      543.64      496.95      5.66 o 
  -5   4   6      122.92      115.55      1.57 o 
  -4   4   6     3226.93     3204.25     24.54 o 
  -3   4   6      451.96      406.39      3.87 o 
  -2   4   6     2365.07     2381.04     18.38 o 
  -1   4   6      103.93       91.84      1.35 o 
   0   4   6     5982.78     6432.58     51.28 o 
   1   4   6       37.07       40.71      0.87 o 
   2   4   6     1662.28     1708.72     13.39 o 
   3   4   6      149.22      140.47      1.60 o 
   4   4   6       22.34       26.18      0.83 o 
   5   4   6      750.61      732.43      6.18 o 
   6   4   6      335.55      320.65      4.41 o 
   7   4   6       22.62       31.26      2.37 o 
   8   4   6      242.55      221.68      5.67 o 
   9   4   6      148.20      147.06      4.70 o 
  10   4   6        2.01        0.90      2.07 o 
  11   4   6        1.12       -2.97      2.97 o 
  12   4   6        1.82       -1.08      2.40 o 
  13   4   6        1.25        2.48      3.09 o 
 -12   5   6       88.36       95.78      6.36 o 
 -11   5   6       12.06       14.14      3.59 o 
 -10   5   6       98.23      111.37     12.92 o 
  -9   5   6        5.16        0.82      2.74 o 
  -8   5   6       43.10       56.16      3.37 o 
  -7   5   6      266.31      276.45      6.84 o 
  -6   5   6      385.45      337.78      9.12 o 
  -5   5   6      583.87      553.03      6.98 o 
  -4   5   6      571.36      620.43      6.79 o 
  -3   5   6        2.04        7.57      0.87 o 
  -2   5   6        6.56       11.59      1.16 o 
  -1   5   6       47.85       65.32      1.57 o 
   0   5   6      441.65      439.29      5.19 o 
   1   5   6       86.58      106.95      1.84 o 
   2   5   6       15.21       18.79      0.91 o 
   3   5   6      144.15      116.11      1.61 o 
   4   5   6        0.24        1.57      0.59 o 
   5   5   6       12.31        9.63      1.22 o 
   6   5   6      614.61      536.28      8.34 o 
   7   5   6       48.71       63.53      3.52 o 
   8   5   6       45.22       40.99      4.15 o 
   9   5   6      564.74      539.60     10.36 o 
  10   5   6        5.30        5.87      2.37 o 
  11   5   6        3.94        5.32      2.37 o 
  12   5   6       75.00       78.63      5.70 o 
 -12   6   6       12.24       26.97      4.20 o 
 -11   6   6       33.63       39.78      4.90 o 
 -10   6   6       40.83       30.71      4.24 o 
  -9   6   6       14.18       19.36      6.92 o 
  -8   6   6        0.07        3.00      2.61 o 
  -7   6   6      120.45      106.52      5.52 o 
  -6   6   6      145.18      168.48     11.08 o 
  -5   6   6      257.25      276.23      8.14 o 
  -4   6   6     1482.16     1476.92     30.26 o 
  -3   6   6      592.27      599.94     13.26 o 
  -2   6   6      358.99      387.25      5.51 o 
  -1   6   6        2.37        2.47      1.08 o 
   0   6   6     1050.18     1092.60     13.77 o 
   1   6   6      450.39      510.61      6.43 o 
   2   6   6      105.11      116.39      2.54 o 
   3   6   6      167.94      177.89      2.51 o 
   4   6   6       16.76       17.41      1.52 o 
   5   6   6       40.48       45.59      2.64 o 
   6   6   6       15.41       13.88      2.10 o 
   7   6   6       24.06       29.24      3.09 o 
   8   6   6       14.03        9.13      2.17 o 
   9   6   6      100.75       98.47      7.85 o 
  10   6   6        0.01       -3.69      3.69 o 
  11   6   6      137.85      122.26      6.83 o 
 -11   7   6       40.71       57.12      7.62 o 
 -10   7   6       21.15       24.56      6.92 o 
  -9   7   6      140.25      169.30      7.48 o 
  -8   7   6        8.63       16.84      3.59 o 
  -7   7   6        2.64        6.92      2.94 o 
  -6   7   6        9.93        7.28      2.76 o 
  -5   7   6       80.88       78.39      4.66 o 
  -4   7   6        1.00       -0.82      2.10 o 
  -3   7   6      203.96      190.63      8.27 o 
  -2   7   6       85.77       98.66      3.30 o 
  -1   7   6      539.65      549.23      8.34 o 
   0   7   6      213.82      191.22      4.18 o 
   1   7   6      142.62      137.01      4.13 o 
   2   7   6       21.31       14.60      1.90 o 
   3   7   6      100.27       89.27      2.34 o 
   4   7   6      594.44      592.33      8.78 o 
   5   7   6       81.60       77.79      3.51 o 
   6   7   6        0.12        4.86      2.43 o 
   7   7   6       42.04       56.18      4.40 o 
   8   7   6       73.15       66.48      4.86 o 
   9   7   6        4.30        2.23      3.09 o 
  10   7   6       11.85        6.13      3.69 o 
 -10   8   6        2.23        9.23      5.08 o 
  -9   8   6        3.88        4.15      4.62 o 
  -8   8   6       71.38       68.92      5.38 o 
  -7   8   6       13.72       23.94      5.54 o 
  -6   8   6      170.66      168.95      7.29 o 
  -5   8   6       47.50       39.51      3.88 o 
  -4   8   6        0.20        1.15      2.55 o 
  -3   8   6      195.70      184.56      6.64 o 
  -2   8   6      315.12      297.66      6.80 o 
  -1   8   6       93.85       78.19      3.27 o 
   0   8   6       90.00      100.14      3.28 o 
   1   8   6       37.57       37.64      3.32 o 
   2   8   6      185.21      185.19      6.68 o 
   3   8   6       86.18       78.13      4.72 o 
   4   8   6        0.27       -3.69      3.69 o 
   5   8   6       26.38       17.08      4.62 o 
   6   8   6      160.03      133.38      9.23 o 
   7   8   6       13.15       17.08      5.54 o 
   8   8   6        6.72        6.92      5.08 o 
   9   8   6        6.98       -2.31      4.62 o 
  -8   9   6        2.84        1.62      3.26 o 
  -7   9   6       38.89       39.49      9.23 o 
  -6   9   6        0.07       -0.43      4.38 o 
  -5   9   6        3.70        3.08      2.88 o 
  -4   9   6        1.56       -2.30      2.30 o 
  -3   9   6       56.46       57.23      6.92 o 
  -2   9   6       11.10       10.61      5.08 o 
  -1   9   6       28.24       34.62      3.88 o 
   0   9   6       42.41       29.98      3.59 o 
   1   9   6       31.65       25.06      3.59 o 
   2   9   6        0.67       -1.41      4.38 o 
   3   9   6       20.30       20.31      5.08 o 
   4   9   6      151.09      150.45     10.15 o 
   5   9   6       44.83       52.61      6.92 o 
   6   9   6       45.95       34.61      6.46 o 
   7   9   6       29.02       26.77      6.00 o 
   8   9   6       14.95       12.92      5.54 o 
  -6  10   6       27.14       28.15      6.92 o 
  -5  10   6       16.20       21.23      6.46 o 
  -4  10   6       32.14       42.00      6.92 o 
  -3  10   6        0.09       -2.31      5.08 o 
  -2  10   6        0.49        1.85      5.08 o 
  -1  10   6        9.78        3.69      5.08 o 
   0  10   6      102.74      123.15      6.50 o 
   1  10   6       36.52       41.02      4.40 o 
   2  10   6        2.18        5.54      4.62 o 
   3  10   6        7.40       11.54      5.54 o 
   4  10   6       97.56      112.15      9.69 o 
   5  10   6        0.09       -1.85      4.62 o 
   6  10   6        0.13       -3.23      4.62 o 
  -3  11   6       10.15       27.23      6.92 o 
  -2  11   6       77.01       78.46      8.77 o 
  -1  11   6       19.33        6.92      6.00 o 
   0  11   6        0.75       -3.69      5.08 o 
   1  11   6        0.18       -2.31      4.62 o 
   2  11   6        4.97        8.77      5.54 o 
 -14   1   7       19.68       19.89      3.92 o 
 -13   1   7       19.15       17.61      3.92 o 
 -12   1   7       15.90       21.00      3.59 o 
 -11   1   7       22.08       24.89      2.51 o 
 -10   1   7      174.81      150.00      4.12 o 
  -9   1   7       76.06       79.63      2.14 o 
  -8   1   7        5.44        7.95      1.56 o 
  -7   1   7     1168.68     1111.76      7.90 o 
  -6   1   7      590.41      601.53      4.41 o 
  -5   1   7      553.87      547.48      3.97 o 
  -4   1   7      246.59      278.59      2.43 o 
  -3   1   7      165.31      222.04      2.62 o 
  -2   1   7     5149.86     5101.44     29.99 o 
  -1   1   7        7.08        4.77      0.32 o 
   0   1   7      277.88      277.85      2.39 o 
   1   1   7      264.87      304.95      2.35 o 
   2   1   7      115.28      125.16      1.29 o 
   3   1   7     1662.52     1716.56     12.13 o 
   4   1   7      269.82      281.10      2.61 o 
   5   1   7       19.10       15.80      0.91 o 
   6   1   7     1557.87     1533.27     11.34 o 
   7   1   7      466.52      442.78      4.60 o 
   8   1   7       41.21       51.87      1.91 o 
   9   1   7      203.79      201.47      6.68 o 
  10   1   7      336.83      344.58      9.46 o 
  11   1   7      231.82      234.94      8.16 o 
  12   1   7        0.81       -1.62      2.94 o 
  13   1   7        2.88        6.83      3.41 o 
 -13   2   7       72.27       80.16      5.70 o 
 -12   2   7       74.28       74.03      5.19 o 
 -11   2   7       12.54       22.16      3.21 o 
 -10   2   7       62.67       69.06      3.55 o 
  -9   2   7      186.17      175.75      4.37 o 
  -8   2   7        5.14        8.71      1.29 o 
  -7   2   7      908.68      859.31      7.76 o 
  -6   2   7        0.11        0.58      0.51 o 
  -5   2   7      393.84      384.70      3.24 o 
  -4   2   7      399.40      391.70      3.99 o 
  -3   2   7    13768.22    14224.20     92.27 o 
  -2   2   7     2510.38     2740.21     21.12 o 
  -1   2   7     3396.51     3491.75     28.46 o 
   0   2   7     1990.17     2008.37     16.60 o 
   1   2   7     3110.63     3038.69     24.62 o 
   2   2   7        0.56        3.76      0.44 o 
   3   2   7      168.36      152.50      1.73 o 
   4   2   7      736.60      740.91      5.45 o 
   5   2   7     1995.21     1986.69     13.58 o 
   6   2   7      159.57      161.86      2.31 o 
   7   2   7      756.65      752.53      7.34 o 
   8   2   7      343.17      352.47      4.68 o 
   9   2   7        1.57        1.34      1.31 o 
  10   2   7      528.15      494.62     11.91 o 
  11   2   7       37.98       36.04      3.74 o 
  12   2   7      153.67      154.10      7.01 o 
  13   2   7        3.37        0.76      2.77 o 
 -13   3   7      268.05      245.99     13.38 o 
 -12   3   7        3.29        6.92      4.62 o 
 -11   3   7      227.99      211.21      7.48 o 
 -10   3   7       32.05       21.19      3.80 o 
  -9   3   7      292.96      326.50      9.34 o 
  -8   3   7      426.47      389.32      5.60 o 
  -7   3   7     2039.73     1935.13     21.00 o 
  -6   3   7       58.61       66.22      1.54 o 
  -5   3   7      329.97      339.30      3.35 o 
  -4   3   7        1.94        2.36      0.45 o 
  -3   3   7      427.75      579.21      4.54 o 
  -2   3   7     1621.19     1724.26     15.45 o 
  -1   3   7       72.51       72.59      1.22 o 
   0   3   7      432.94      381.22      3.65 o 
   1   3   7     1422.98     1537.95     12.19 o 
   2   3   7      221.99      261.32      2.48 o 
   3   3   7     1548.55     1453.21     10.54 o 
   4   3   7        0.01        1.70      0.46 o 
   5   3   7       62.06       73.66      1.34 o 
   6   3   7      224.28      196.74      2.26 o 
   7   3   7        0.83        3.42      1.06 o 
   8   3   7      657.36      685.33     10.75 o 
   9   3   7       93.80       90.35      3.19 o 
  10   3   7       14.19       12.79      1.82 o 
  11   3   7       76.99       72.84      5.78 o 
  12   3   7       84.23       90.42      9.69 o 
  13   3   7        0.81        4.85      3.26 o 
 -13   4   7       97.89      131.99     10.61 o 
 -12   4   7        2.10        3.69      4.62 o 
 -11   4   7      183.80      178.45     14.77 o 
 -10   4   7       47.75       54.94      6.23 o 
  -9   4   7       44.83       52.07      3.46 o 
  -8   4   7      147.88      172.19      5.41 o 
  -7   4   7     2266.47     2151.51     21.55 o 
  -6   4   7      114.54       96.56      2.11 o 
  -5   4   7      102.60      116.07      1.99 o 
  -4   4   7      286.41      293.81      2.90 o 
  -3   4   7       20.37       17.62      0.84 o 
  -2   4   7     1912.88     2111.89     16.49 o 
  -1   4   7      517.69      530.74      4.99 o 
   0   4   7     4333.55     5050.11     37.93 o 
   1   4   7      540.33      600.28      5.56 o 
   2   4   7      866.16      889.53      7.85 o 
   3   4   7      393.16      473.87      4.06 o 
   4   4   7        9.67       15.77      0.69 o 
   5   4   7      130.79      150.79      2.13 o 
   6   4   7       18.33       24.02      1.52 o 
   7   4   7        9.70        4.59      1.67 o 
   8   4   7        8.77       12.91      2.21 o 
   9   4   7       26.98       25.25      2.57 o 
  10   4   7       34.03       30.31      2.83 o 
  11   4   7       17.03       14.35      2.66 o 
  12   4   7       85.03       87.34      4.67 o 
 -12   5   7       55.19       67.12      5.55 o 
 -11   5   7        5.47        5.54      3.26 o 
 -10   5   7        1.80        3.23      2.94 o 
  -9   5   7        1.83       -0.81      2.10 o 
  -8   5   7      120.64      118.04      4.53 o 
  -7   5   7      460.53      357.56      7.99 o 
  -6   5   7      116.36      105.09      4.26 o 
  -5   5   7      985.61     1022.81     13.91 o 
  -4   5   7       23.26       43.38      0.99 o 
  -3   5   7        2.18       -0.35      0.67 o 
  -2   5   7      252.41      240.11      3.22 o 
  -1   5   7      451.64      480.65      5.29 o 
   0   5   7        3.73        4.72      0.61 o 
   1   5   7        7.40       10.90      0.74 o 
   2   5   7      225.50      252.91      3.29 o 
   3   5   7      354.03      362.61      3.56 o 
   4   5   7      489.24      468.91      4.82 o 
   5   5   7      102.84       85.33      2.45 o 
   6   5   7       85.21       71.92      2.80 o 
   7   5   7     1893.06     1810.10     25.83 o 
   8   5   7       50.50       53.88      3.18 o 
   9   5   7       57.46       66.39      3.71 o 
  10   5   7       72.59       89.17      4.32 o 
  11   5   7       52.80       60.45      3.98 o 
  12   5   7        0.20       -0.79      2.64 o 
 -11   6   7       39.81       38.24      4.72 o 
 -10   6   7       54.29       68.09      5.22 o 
  -9   6   7       32.43       32.47      3.92 o 
  -8   6   7      133.80      145.41      6.53 o 
  -7   6   7        0.42        2.28      2.76 o 
  -6   6   7       85.55       75.66      4.72 o 
  -5   6   7      314.24      325.19      9.12 o 
  -4   6   7      584.45      607.79     12.30 o 
  -3   6   7        2.80        7.35      1.54 o 
  -2   6   7     1511.50     1537.45     16.79 o 
  -1   6   7       24.71       29.35      1.64 o 
   0   6   7      305.00      373.21      5.97 o 
   1   6   7      689.63      645.49      9.04 o 
   2   6   7       39.88       34.99      1.71 o 
   3   6   7      967.84      915.63     10.47 o 
   4   6   7        0.07       -1.08      1.27 o 
   5   6   7       69.47       63.80      3.02 o 
   6   6   7       47.91       51.57      2.97 o 
   7   6   7      145.99      183.15      5.86 o 
   8   6   7        0.00        0.91      2.07 o 
   9   6   7        3.30        1.49      2.10 o 
  10   6   7       10.82       13.85      3.59 o 
  11   6   7        3.59        3.46      3.26 o 
 -11   7   7      110.43      121.89     11.54 o 
 -10   7   7        1.17       -3.42      4.15 o 
  -9   7   7        5.11        3.23      2.94 o 
  -8   7   7      100.07       89.22      5.77 o 
  -7   7   7       26.47       13.60      3.26 o 
  -6   7   7       17.52       27.51      3.69 o 
  -5   7   7      213.13      210.32      7.34 o 
  -4   7   7       19.12       35.30      3.55 o 
  -3   7   7      213.99      201.62      5.19 o 
  -2   7   7       73.20       83.61      3.03 o 
  -1   7   7       11.58       15.61      1.72 o 
   0   7   7       26.76       37.55      2.04 o 
   1   7   7      301.93      317.23      6.63 o 
   2   7   7       85.45       76.30      3.95 o 
   3   7   7       72.85       78.93      2.80 o 
   4   7   7        9.52       13.02      2.10 o 
   5   7   7      506.09      494.15      9.18 o 
   6   7   7       27.22       31.13      3.21 o 
   7   7   7      388.58      378.86     10.38 o 
   8   7   7        0.05        0.14      2.76 o 
   9   7   7       70.22       70.20      7.15 o 
  10   7   7       26.29       21.54      4.07 o 
  -9   8   7        1.42        6.09      3.41 o 
  -8   8   7       64.42       55.66      5.22 o 
  -7   8   7      169.08      164.75      7.16 o 
  -6   8   7       19.92       26.71      3.74 o 
  -5   8   7      221.14      203.03      7.62 o 
  -4   8   7        0.00        0.23      3.46 o 
  -3   8   7       28.00       31.58      3.55 o 
  -2   8   7       71.10       78.89      4.78 o 
  -1   8   7       21.25       15.88      1.82 o 
   0   8   7        8.86        3.87      1.52 o 
   1   8   7       23.81       19.94      1.91 o 
   2   8   7       52.05       57.92      4.24 o 
   3   8   7        2.39       -2.08      2.61 o 
   4   8   7       94.43       70.61      6.92 o 
   5   8   7        5.24        7.38      4.15 o 
   6   8   7        9.45        7.38      4.62 o 
   7   8   7       16.43       29.54      6.00 o 
   8   8   7       61.33       70.15      7.85 o 
   9   8   7       89.85       96.00      9.23 o 
  -8   9   7        1.22        3.14      3.21 o 
  -7   9   7       26.55       24.77      4.20 o 
  -6   9   7       83.73       85.19      5.70 o 
  -5   9   7       73.71       77.09      5.38 o 
  -4   9   7       54.14       49.72      4.53 o 
  -3   9   7        0.26        0.03      2.55 o 
  -2   9   7       39.70       41.54      6.00 o 
  -1   9   7       16.26       11.71      4.15 o 
   0   9   7       19.89       18.36      3.41 o 
   1   9   7       24.39       18.27      3.26 o 
   2   9   7       91.12       89.69      5.38 o 
   3   9   7       74.41       75.69      7.38 o 
   4   9   7       24.91       25.38      6.00 o 
   5   9   7        6.10       -0.92      3.69 o 
   6   9   7       11.01       10.61      5.54 o 
   7   9   7       10.91       14.77      5.54 o 
   8   9   7        0.89        5.08      5.54 o 
  -6  10   7       22.23       26.77      6.92 o 
  -5  10   7       54.05       53.07      7.85 o 
  -4  10   7       10.12       16.15      6.00 o 
  -3  10   7        6.89        6.92      5.08 o 
  -2  10   7        7.76        9.23      5.08 o 
  -1  10   7       31.29       43.84      6.46 o 
   0  10   7        3.95        6.04      3.41 o 
   1  10   7       18.48       17.29      3.74 o 
   2  10   7        0.16       -4.15      4.15 o 
   3  10   7       11.40       15.69      5.54 o 
   4  10   7       89.00       73.38      8.31 o 
   5  10   7        0.07       -4.62      4.62 o 
   6  10   7        7.79        4.62      5.54 o 
  -2  11   7       11.24        1.85      6.00 o 
  -1  11   7       21.56       14.31      6.46 o 
   0  11   7        5.69        9.23      5.54 o 
   1  11   7       30.24       24.46      6.00 o 
   2  11   7        2.25       -0.46      5.08 o 
 -14   0   8        5.06        7.38      5.08 o 
 -13   0   8        4.41       -2.77      4.15 o 
 -12   0   8      598.26      677.51     22.61 o 
 -11   0   8       23.36       20.31      4.62 o 
 -10   0   8       82.24      122.84      6.69 o 
  -9   0   8      340.27      301.03      6.84 o 
  -8   0   8     1720.11     1741.19     19.34 o 
  -7   0   8       37.26       25.48      1.31 o 
  -6   0   8     1455.73     1426.82     13.28 o 
  -5   0   8     1078.21     1189.86     11.07 o 
  -4   0   8     3547.87     3720.22     35.71 o 
  -3   0   8       15.99       22.90      0.70 o 
  -2   0   8     3247.16     3279.76     26.71 o 
  -1   0   8    12871.41    12613.05    110.14 o 
   0   0   8     1375.30     1241.60     11.96 o 
   1   0   8    10967.47    10505.46     96.97 o 
   2   0   8    13046.31    12327.02    155.15 o 
   3   0   8     3594.29     3558.46     40.20 o 
   4   0   8     3835.77     4389.26     44.32 o 
   5   0   8       84.97       99.83      2.14 o 
   6   0   8     6684.66     6879.73     69.24 o 
   7   0   8      599.73      548.44      9.35 o 
   8   0   8      109.86      104.97      4.63 o 
   9   0   8       98.08       80.30      6.00 o 
  10   0   8       22.18       39.69      5.08 o 
  11   0   8      128.54      103.38      8.31 o 
  12   0   8      299.94      274.60     12.92 o 
  13   0   8        5.63       14.77      5.08 o 
 -13   1   8       21.58       27.65      4.07 o 
 -12   1   8      376.45      400.15     20.77 o 
 -11   1   8      103.88      117.68      4.79 o 
 -10   1   8       97.14       95.33      3.28 o 
  -9   1   8       44.73       46.62      1.92 o 
  -8   1   8        0.27        0.12      0.87 o 
  -7   1   8     1532.86     1494.07     10.27 o 
  -6   1   8      339.10      363.95      3.24 o 
  -5   1   8      462.45      481.42      3.75 o 
  -4   1   8     1805.94     1916.77     13.10 o 
  -3   1   8     1045.75     1064.85      7.37 o 
  -2   1   8     3745.56     3694.53     21.83 o 
  -1   1   8     2910.45     3102.71     20.02 o 
   0   1   8      358.38      381.25      3.19 o 
   1   1   8     1055.60     1138.60      7.84 o 
   2   1   8     1912.44     1847.88     12.93 o 
   3   1   8      138.93      151.82      1.66 o 
   4   1   8      121.34      119.29      1.50 o 
   5   1   8       19.04       10.29      0.64 o 
   6   1   8     1828.01     1731.70     13.19 o 
   7   1   8       20.70       24.95      1.22 o 
   8   1   8       58.61       58.98      2.73 o 
   9   1   8      134.84      143.97      4.51 o 
  10   1   8       70.00       65.54      4.40 o 
  11   1   8      117.47      109.52      5.70 o 
  12   1   8       19.39       16.84      3.59 o 
  13   1   8       23.08       19.77      3.74 o 
 -13   2   8       69.47       75.75      5.52 o 
 -12   2   8       17.25       20.32      3.59 o 
 -11   2   8       11.27        7.85      4.62 o 
 -10   2   8      125.09       88.91      5.15 o 
  -9   2   8      594.17      538.38      8.73 o 
  -8   2   8     1202.28     1236.78     19.79 o 
  -7   2   8      265.12      266.58      3.36 o 
  -6   2   8      708.87      695.33      5.72 o 
  -5   2   8      196.15      226.46      2.34 o 
  -4   2   8       58.03       76.70      1.28 o 
  -3   2   8      530.17      566.19      4.31 o 
  -2   2   8     1847.16     1925.62     12.95 o 
  -1   2   8      145.82      138.91      1.73 o 
   0   2   8      354.04      326.24      3.26 o 
   1   2   8      145.85      157.66      1.75 o 
   2   2   8       37.39       19.99      0.72 o 
   3   2   8     1705.27     1673.64     12.04 o 
   4   2   8       14.59        8.24      0.61 o 
   5   2   8       18.20       16.61      0.68 o 
   6   2   8     2253.72     2311.23     16.45 o 
   7   2   8      360.01      396.95      5.72 o 
   8   2   8      314.67      333.56      6.73 o 
   9   2   8      348.18      380.29      9.95 o 
  10   2   8        1.04        5.08      2.61 o 
  11   2   8        2.83        7.04      3.09 o 
  12   2   8      154.83      140.76      6.85 o 
  13   2   8       55.78       56.04      5.54 o 
 -13   3   8        9.42       18.46      6.00 o 
 -12   3   8        0.51       -1.85      4.15 o 
 -11   3   8      384.48      413.98     16.61 o 
 -10   3   8       34.03       34.51      2.81 o 
  -9   3   8       85.73       62.88      2.91 o 
  -8   3   8      899.03      891.88     11.21 o 
  -7   3   8        2.35        2.88      1.14 o 
  -6   3   8        0.19        1.63      0.90 o 
  -5   3   8      657.69      725.88      6.22 o 
  -4   3   8      860.78      986.87      7.47 o 
  -3   3   8       80.05      112.23      1.36 o 
  -2   3   8      842.38      821.11      6.88 o 
  -1   3   8     2277.96     2498.32     21.85 o 
   0   3   8        0.27        1.34      0.40 o 
   1   3   8      593.68      591.31      5.18 o 
   2   3   8     2189.18     2317.18     16.31 o 
   3   3   8       22.39       15.73      0.57 o 
   4   3   8       22.96       12.89      0.61 o 
   5   3   8     1219.54     1235.56      9.75 o 
   6   3   8      655.46      669.08      5.96 o 
   7   3   8        5.59        6.62      1.24 o 
   8   3   8      415.06      417.56      8.11 o 
   9   3   8      420.91      475.55     11.38 o 
  10   3   8        3.03        2.89      1.59 o 
  11   3   8      169.28      174.53      7.18 o 
  12   3   8       35.82       40.28      4.40 o 
  13   3   8       26.72       33.50      4.57 o 
 -13   4   8      162.73      200.30     12.92 o 
 -12   4   8        0.04        4.62      5.08 o 
 -11   4   8       54.34       55.53     11.08 o 
 -10   4   8      134.32      130.45      6.20 o 
  -9   4   8       20.89       22.37      2.66 o 
  -8   4   8      142.81      148.88      5.15 o 
  -7   4   8       78.62      103.70      4.42 o 
  -6   4   8       60.58       57.89      1.90 o 
  -5   4   8      126.73       97.67      1.65 o 
  -4   4   8     3259.68     3336.31     24.27 o 
  -3   4   8        9.22        9.15      1.10 o 
  -2   4   8     1784.19     1837.45     15.44 o 
  -1   4   8      508.51      496.78      4.85 o 
   0   4   8     1459.79     1542.35     12.18 o 
   1   4   8     1045.69     1019.98      8.88 o 
   2   4   8      528.53      491.00      4.79 o 
   3   4   8       16.86       12.42      0.59 o 
   4   4   8      907.59      874.83      7.10 o 
   5   4   8       13.93       12.81      1.02 o 
   6   4   8       23.52       31.05      1.69 o 
   7   4   8       82.41       72.27      3.35 o 
   8   4   8        3.21        0.65      1.67 o 
   9   4   8      173.50      185.10      5.58 o 
  10   4   8      251.60      266.04      7.46 o 
  11   4   8        4.91        0.87      2.41 o 
  12   4   8       17.65       14.36      3.55 o 
 -12   5   8       96.99       98.76      9.23 o 
 -11   5   8      157.97      160.42      7.51 o 
 -10   5   8       18.69       22.74      3.92 o 
  -9   5   8       28.10       23.27      3.00 o 
  -8   5   8      136.39      162.40      5.41 o 
  -7   5   8       30.88       28.17      2.83 o 
  -6   5   8        0.13       -0.26      2.78 o 
  -5   5   8       22.70       29.30      1.65 o 
  -4   5   8      518.40      542.91      5.34 o 
  -3   5   8      116.10      110.54      1.76 o 
  -2   5   8       49.56       58.87      1.48 o 
  -1   5   8        2.61        1.40      0.73 o 
   0   5   8      117.19      129.90      2.40 o 
   1   5   8       45.32       47.75      1.33 o 
   2   5   8      381.57      357.04      6.29 o 
   3   5   8       18.20       19.02      0.88 o 
   4   5   8       19.99       18.03      0.79 o 
   5   5   8       68.65       62.32      2.14 o 
   6   5   8      115.65      110.64      3.39 o 
   7   5   8      216.96      202.47      5.39 o 
   8   5   8       20.30       17.85      2.37 o 
   9   5   8        6.15        7.82      2.37 o 
  10   5   8      324.20      314.07      7.80 o 
  11   5   8       35.69       34.94      5.36 o 
  12   5   8       58.45       57.40      4.13 o 
 -11   6   8        2.23        2.79      3.41 o 
 -10   6   8       26.93       42.65      4.72 o 
  -9   6   8       80.43      114.18      6.36 o 
  -8   6   8      208.81      192.87      7.66 o 
  -7   6   8       17.46       23.56      4.62 o 
  -6   6   8       55.35       49.24      4.85 o 
  -5   6   8       20.75       13.90      2.88 o 
  -4   6   8        4.38       -1.11      3.00 o 
  -3   6   8       26.16       32.52      2.06 o 
  -2   6   8      172.23      177.96      3.96 o 
  -1   6   8      247.23      267.78      4.31 o 
   0   6   8      124.57      126.44      3.17 o 
   1   6   8      145.63      154.16      3.53 o 
   2   6   8        0.01       -0.57      0.92 o 
   3   6   8       65.31       67.64      3.85 o 
   4   6   8      479.37      474.16      7.29 o 
   5   6   8      314.21      301.87      7.28 o 
   6   6   8        0.03        1.62      1.67 o 
   7   6   8       80.74       72.71      3.62 o 
   8   6   8      165.19      173.71      6.89 o 
   9   6   8       37.94       35.99      3.18 o 
  10   6   8       18.66       10.99      2.70 o 
  11   6   8       30.84       37.85      4.57 o 
 -10   7   8        2.97        5.77      4.38 o 
  -9   7   8       30.89       37.14      4.40 o 
  -8   7   8        1.96        2.40      3.09 o 
  -7   7   8        0.73        2.77      2.94 o 
  -6   7   8       54.06       54.79      4.20 o 
  -5   7   8        7.74        6.41      2.76 o 
  -4   7   8       91.00       96.72      5.19 o 
  -3   7   8       10.62        8.86      2.55 o 
  -2   7   8      191.75      200.19      4.42 o 
  -1   7   8      318.36      315.97      5.79 o 
   0   7   8        1.59       -1.25      1.25 o 
   1   7   8      156.16      166.46      6.13 o 
   2   7   8       11.00        7.96      1.83 o 
   3   7   8        1.18        0.41      1.55 o 
   4   7   8      253.20      227.11      7.50 o 
   5   7   8       24.92       25.99      3.07 o 
   6   7   8        8.75        8.65      2.00 o 
   7   7   8        2.97        4.18      2.55 o 
   8   7   8        0.39        3.15      2.76 o 
   9   7   8       61.97       73.31      7.85 o 
  10   7   8       15.85       20.98      3.92 o 
  -9   8   8       35.37       47.03      7.15 o 
  -8   8   8       29.97       36.87      4.57 o 
  -7   8   8       32.43       32.10      4.07 o 
  -6   8   8      176.08      174.24     17.54 o 
  -5   8   8       15.83       29.26      3.74 o 
  -4   8   8        0.02       -2.55      2.55 o 
  -3   8   8       85.84       83.26      4.99 o 
  -2   8   8      118.34      111.88      3.53 o 
  -1   8   8       14.51       12.94      1.79 o 
   0   8   8      150.75      157.01      4.11 o 
   1   8   8        0.15       -0.27      1.35 o 
   2   8   8       43.52       50.12      2.99 o 
   3   8   8      155.43      144.96      7.62 o 
   4   8   8       43.53       29.08      5.54 o 
   5   8   8       16.63       26.31      5.54 o 
   6   8   8       21.15       24.00      5.54 o 
   7   8   8       15.16       12.46      5.08 o 
   8   8   8       15.59       16.61      5.54 o 
   9   8   8       40.32       37.84      6.92 o 
  -8   9   8        4.13        4.53      3.41 o 
  -7   9   8       25.94       37.41      4.72 o 
  -6   9   8       14.48       13.79      3.66 o 
  -5   9   8        9.22       16.02      3.42 o 
  -4   9   8        0.50        4.92      4.85 o 
  -3   9   8        0.94       -2.37      2.55 o 
  -2   9   8       19.08       18.74      3.21 o 
  -1   9   8       16.39       17.46      3.46 o 
   0   9   8      101.92      104.27      6.69 o 
   1   9   8        2.49       -0.52      2.43 o 
   2   9   8        2.60        6.34      3.09 o 
   3   9   8        0.69       -2.77      4.15 o 
   4   9   8      202.72      197.53     11.54 o 
   5   9   8       63.97       71.54      7.85 o 
   6   9   8        8.87       12.46      5.54 o 
   7   9   8       61.64       60.92      8.31 o 
   8   9   8        9.39       17.08      6.00 o 
  -6  10   8       10.53       14.31      6.46 o 
  -5  10   8       14.97       12.92      6.00 o 
  -4  10   8       51.28       65.54      7.85 o 
  -3  10   8        8.96        3.69      5.08 o 
  -2  10   8        0.15       -2.31      4.62 o 
  -1  10   8       52.41       40.61      6.92 o 
   0  10   8       67.27       64.86      5.05 o 
   1  10   8        6.24        2.31      3.26 o 
   2  10   8       11.66        8.31      5.08 o 
   3  10   8       45.00       52.61      7.38 o 
   4  10   8        3.33        3.23      5.08 o 
   5  10   8       61.13       64.15      7.85 o 
  -2  11   8       27.92       20.31      6.92 o 
  -1  11   8        0.23        0.46      5.08 o 
   0  11   8        8.89        4.15      5.54 o 
   1  11   8        2.28       -0.46      4.62 o 
 -13   1   9        0.02       -1.85      2.94 o 
 -12   1   9       24.61       23.18      3.92 o 
 -11   1   9       33.46       32.39      3.83 o 
 -10   1   9      140.79      144.68      7.99 o 
  -9   1   9      471.16      478.29      6.91 o 
  -8   1   9       25.06       19.41      1.20 o 
  -7   1   9        2.28       23.22      1.20 o 
  -6   1   9      669.12      675.65      4.90 o 
  -5   1   9        5.22       -0.01      0.45 o 
  -4   1   9       12.05       22.53      0.72 o 
  -3   1   9      472.42      529.35      3.60 o 
  -2   1   9     1034.88     1040.50      6.99 o 
  -1   1   9      240.44      274.31      2.14 o 
   0   1   9      387.94      454.57      3.41 o 
   1   1   9       38.47       56.64      0.81 o 
   2   1   9      520.95      544.50      4.25 o 
   3   1   9      594.74      579.25      4.57 o 
   4   1   9     1109.12     1184.99      8.78 o 
   5   1   9      801.95      913.54      7.09 o 
   6   1   9      149.39      175.41      2.27 o 
   7   1   9      741.57      774.11      7.55 o 
   8   1   9        6.53        5.36      1.49 o 
   9   1   9       67.90       58.09      3.10 o 
  10   1   9       51.85       44.32      3.92 o 
  11   1   9      385.93      386.61     10.77 o 
  12   1   9        2.12        4.25      3.09 o 
  13   1   9        1.37        3.13      3.09 o 
 -13   2   9      178.21      193.62      7.99 o 
 -12   2   9       16.34       13.47      3.46 o 
 -11   2   9      234.36      220.64      9.46 o 
 -10   2   9      238.20      256.51      8.14 o 
  -9   2   9      157.59      170.18      7.36 o 
  -8   2   9      497.40      477.89      6.96 o 
  -7   2   9     2548.77     2558.08     20.69 o 
  -6   2   9        0.17        1.98      0.50 o 
  -5   2   9     2776.43     2875.17     19.24 o 
  -4   2   9     1178.26     1145.42      8.51 o 
  -3   2   9     5559.11     5706.94     43.67 o 
  -2   2   9     4746.68     4962.16     34.04 o 
  -1   2   9     1011.46     1027.72      7.91 o 
   0   2   9      100.25       91.66      1.13 o 
   1   2   9     5904.21     5834.25     42.10 o 
   2   2   9        8.02       12.58      0.55 o 
   3   2   9      519.05      522.30      4.76 o 
   4   2   9     1182.64     1239.93      9.09 o 
   5   2   9      733.59      678.49      5.22 o 
   6   2   9      259.08      282.27      3.11 o 
   7   2   9      145.80      159.22      3.01 o 
   8   2   9       86.34      111.54      8.02 o 
   9   2   9       45.82       28.43      3.26 o 
  10   2   9       78.45       63.17      4.40 o 
  11   2   9       15.03       14.09      3.41 o 
  12   2   9       73.40       53.24      4.72 o 
  13   2   9       10.07        4.15      3.26 o 
 -13   3   9       26.23       28.15      6.92 o 
 -12   3   9       68.00       80.30      8.31 o 
 -11   3   9      244.48      228.91     12.00 o 
 -10   3   9       37.57       37.44      4.15 o 
  -9   3   9      229.78      178.54      4.59 o 
  -8   3   9      555.21      497.97      7.27 o 
  -7   3   9       54.13       55.58      2.03 o 
  -6   3   9        7.20       12.29      0.90 o 
  -5   3   9      213.55      173.12      2.17 o 
  -4   3   9      169.66      159.40      1.78 o 
  -3   3   9       84.53       75.44      1.12 o 
  -2   3   9     4004.59     4454.90     33.61 o 
  -1   3   9     1073.56     1026.03      8.97 o 
   0   3   9      707.79      661.66      6.04 o 
   1   3   9      100.82      123.38      1.64 o 
   2   3   9       31.15       35.20      0.96 o 
   3   3   9      356.25      324.32      2.96 o 
   4   3   9        5.00        9.60      0.61 o 
   5   3   9     1333.89     1277.56     10.13 o 
   6   3   9       67.50       80.07      2.09 o 
   7   3   9       15.98       26.13      1.73 o 
   8   3   9      254.20      241.63      5.13 o 
   9   3   9       56.56       64.93      4.71 o 
  10   3   9       14.71       11.48      2.76 o 
  11   3   9      343.55      359.11     10.60 o 
  12   3   9       33.77       54.46      4.90 o 
  13   3   9       54.58       60.76      5.22 o 
 -13   4   9      184.47      157.38     11.54 o 
 -12   4   9       11.50       18.00      5.54 o 
 -11   4   9       67.21       56.84      6.69 o 
 -10   4   9       82.80       77.95      5.05 o 
  -9   4   9      164.33      146.56      5.05 o 
  -8   4   9      186.60      207.03      6.04 o 
  -7   4   9      747.94      699.24      9.48 o 
  -6   4   9       54.76       57.61      2.26 o 
  -5   4   9       36.44       40.97      1.57 o 
  -4   4   9      260.46      252.70      2.53 o 
  -3   4   9       30.62       20.84      0.96 o 
  -2   4   9       45.47       68.76      1.43 o 
  -1   4   9      872.80      898.21      8.09 o 
   0   4   9      639.82      633.29      5.52 o 
   1   4   9     1276.89     1446.50     12.26 o 
   2   4   9      578.51      558.73      5.40 o 
   3   4   9      152.46      151.53      1.82 o 
   4   4   9      345.63      367.16      3.33 o 
   5   4   9       57.18       52.75      1.62 o 
   6   4   9      405.76      446.26      6.39 o 
   7   4   9      476.98      516.39      7.99 o 
   8   4   9       87.96       76.95      2.73 o 
   9   4   9       16.00       25.37      2.75 o 
  10   4   9      145.50      149.18      5.24 o 
  11   4   9       29.89       40.76      3.37 o 
  12   4   9       64.21       88.02      5.87 o 
 -12   5   9       68.60       90.00      9.23 o 
 -11   5   9       11.74       15.67      3.74 o 
 -10   5   9      164.72      151.27      7.01 o 
  -9   5   9      347.23      313.79      7.98 o 
  -8   5   9        1.71        5.24      2.57 o 
  -7   5   9      287.07      262.07      6.75 o 
  -6   5   9      107.83      115.55      4.35 o 
  -5   5   9      827.34      779.00     13.38 o 
  -4   5   9      151.87      122.17      2.51 o 
  -3   5   9       11.23       18.81      0.89 o 
  -2   5   9      720.74      836.84      7.26 o 
  -1   5   9      210.84      195.52      2.41 o 
   0   5   9       25.24       15.17      0.72 o 
   1   5   9      996.43      997.37      8.30 o 
   2   5   9      739.14      792.76      7.36 o 
   3   5   9      678.08      663.27      5.26 o 
   4   5   9      244.18      259.95      3.81 o 
   5   5   9        4.09        7.76      1.52 o 
   6   5   9       22.40       24.83      1.95 o 
   7   5   9      260.92      273.73      6.53 o 
   8   5   9        7.53        5.71      2.10 o 
   9   5   9      479.02      473.45      9.75 o 
  10   5   9       64.32       89.58      4.61 o 
  11   5   9        0.06        2.24      2.48 o 
  12   5   9      221.96      260.75     10.44 o 
 -11   6   9        9.08       15.88      4.07 o 
 -10   6   9       25.60       35.38      4.57 o 
  -9   6   9      166.27      185.93      7.66 o 
  -8   6   9        0.93        3.53      2.77 o 
  -7   6   9       30.29       22.92      3.46 o 
  -6   6   9      400.06      387.76     12.46 o 
  -5   6   9       86.36       81.30      5.05 o 
  -4   6   9       40.81       31.11      3.41 o 
  -3   6   9      302.53      305.53      7.61 o 
  -2   6   9       15.98       20.81      2.26 o 
  -1   6   9      806.78      787.61     13.26 o 
   0   6   9      170.70      202.19      4.94 o 
   1   6   9        0.73        1.99      1.49 o 
   2   6   9       79.38       86.05      3.26 o 
   3   6   9      855.88      875.96     11.61 o 
   4   6   9      193.51      197.97      4.27 o 
   5   6   9       36.36       41.25      2.26 o 
   6   6   9       52.53       69.07      3.52 o 
   7   6   9       58.67       74.64      3.56 o 
   8   6   9      107.53      111.97      4.47 o 
   9   6   9        3.01        3.32      2.30 o 
  10   6   9       91.79       97.49      5.14 o 
  11   6   9       10.20        9.17      3.74 o 
 -10   7   9      155.35      182.25      8.32 o 
  -9   7   9        1.36        1.00      3.09 o 
  -8   7   9        5.96       13.38      3.26 o 
  -7   7   9       61.98       76.84      5.22 o 
  -6   7   9        0.69        1.42      2.43 o 
  -5   7   9       72.17       60.96      4.40 o 
  -4   7   9      552.26      499.88     12.46 o 
  -3   7   9      127.99      104.19      4.05 o 
  -2   7   9      188.17      173.27      4.23 o 
  -1   7   9      101.95       89.28      3.60 o 
   0   7   9       54.70       55.54      2.51 o 
   1   7   9      307.26      298.70      6.63 o 
   2   7   9       39.85       36.56      2.54 o 
   3   7   9      113.37       94.36      3.86 o 
   4   7   9      417.07      353.17     13.14 o 
   5   7   9       16.34       17.12      2.88 o 
   6   7   9      106.03       94.37      4.99 o 
   7   7   9      210.55      239.73      6.26 o 
   8   7   9       46.04       55.80      4.53 o 
   9   7   9      327.88      309.82     10.10 o 
  10   7   9       24.50       38.00      4.72 o 
  -9   8   9       90.07      104.51      6.50 o 
  -8   8   9        0.02       -1.62      3.26 o 
  -7   8   9       27.54       29.00      8.77 o 
  -6   8   9       12.15       17.88      3.55 o 
  -5   8   9        0.82        0.35      3.23 o 
  -4   8   9        0.05        0.20      2.55 o 
  -3   8   9        1.19        3.17      2.54 o 
  -2   8   9       39.77       37.79      2.46 o 
  -1   8   9       66.51       48.29      2.86 o 
   0   8   9      126.87      152.30      4.13 o 
   1   8   9      141.66      120.48      4.48 o 
   2   8   9      105.09       92.92      4.13 o 
   3   8   9      383.89      381.94      8.12 o 
   4   8   9      378.78      354.44     14.77 o 
   5   8   9        7.72        3.69      4.15 o 
   6   8   9        2.28        4.15      4.62 o 
   7   8   9        4.57       -0.92      4.15 o 
   8   8   9        8.44        6.00      5.08 o 
   9   8   9        4.05       -1.85      4.15 o 
  -8   9   9        0.60       -2.94      2.94 o 
  -7   9   9       61.49       75.17      9.00 o 
  -6   9   9       13.84       11.02      3.66 o 
  -5   9   9      290.40      301.67      9.92 o 
  -4   9   9      107.52      108.09      6.10 o 
  -3   9   9        0.97       -0.49      2.55 o 
  -2   9   9       60.38       63.89      5.08 o 
  -1   9   9       24.74       26.61      3.41 o 
   0   9   9       22.25       17.31      3.69 o 
   1   9   9       23.57       27.18      3.74 o 
   2   9   9       74.64       70.79      5.05 o 
   3   9   9       56.51       51.69      6.46 o 
   4   9   9        4.78        3.69      4.62 o 
   5   9   9        1.32       -2.31      4.15 o 
   6   9   9       11.17       12.46      5.54 o 
   7   9   9        4.04        6.00      5.54 o 
  -5  10   9       85.19      106.61     10.15 o 
  -4  10   9        1.09       -3.23      5.08 o 
  -3  10   9        5.64        4.62      5.54 o 
  -2  10   9        1.93        4.62      4.62 o 
  -1  10   9        5.86       10.15      5.08 o 
   0  10   9        0.45       -2.31      4.15 o 
   1  10   9       28.92       31.87      4.38 o 
   2  10   9        1.74        5.54      5.08 o 
   3  10   9       13.11       18.00      5.54 o 
   4  10   9      107.67      113.07      9.69 o 
   5  10   9       12.97       22.15      6.00 o 
  -1  11   9       48.14       43.84      7.38 o 
   0  11   9       16.65       20.77      6.00 o 
 -13   0  10      124.49      124.61      9.69 o 
 -12   0  10      719.00      697.81     23.08 o 
 -11   0  10      130.69      101.53      7.85 o 
 -10   0  10      102.07       80.26      4.85 o 
  -9   0  10      906.43      903.10     14.92 o 
  -8   0  10        6.25        2.05      1.07 o 
  -7   0  10      717.38      751.45      8.46 o 
  -6   0  10      988.27      953.42      9.31 o 
  -5   0  10     2469.78     2503.48     24.15 o 
  -4   0  10     4314.72     4179.21     39.26 o 
  -3   0  10     1464.14     1645.27     13.93 o 
  -2   0  10      158.14      151.74      1.98 o 
  -1   0  10    11932.89    11807.37    102.70 o 
   0   0  10     4128.00     3980.16     40.25 o 
   1   0  10    18528.23    17807.41    253.67 o 
   2   0  10    21282.22    21842.66    448.53 o 
   3   0  10     2570.40     2541.92     26.13 o 
   4   0  10      349.17      432.46      5.49 o 
   5   0  10      121.10      110.24      2.68 o 
   6   0  10       80.60      106.11      2.42 o 
   7   0  10       47.80       33.70      3.48 o 
   8   0  10     1631.99     1583.80     50.54 o 
   9   0  10       53.65       30.46      4.62 o 
  10   0  10       80.71       53.07      6.00 o 
  11   0  10      330.54      275.99     12.46 o 
  12   0  10       48.57       42.46      6.46 o 
  13   0  10        0.02        3.23      4.15 o 
 -13   1  10      277.92      316.78     10.43 o 
 -12   1  10       33.58       45.89      4.72 o 
 -11   1  10      115.01      133.14      6.17 o 
 -10   1  10       84.64       77.87      5.63 o 
  -9   1  10        4.07        9.99      1.41 o 
  -8   1  10      189.80      213.75      3.16 o 
  -7   1  10     3409.50     3294.91     23.35 o 
  -6   1  10     1669.89     1809.20     11.68 o 
  -5   1  10      610.32      627.91      4.93 o 
  -4   1  10     1938.47     1855.04     12.24 o 
  -3   1  10       23.12       24.49      0.58 o 
  -2   1  10     1053.69      870.04      6.36 o 
  -1   1  10     1956.25     2006.93     14.78 o 
   0   1  10       54.17       37.33      0.62 o 
   1   1  10      322.96      374.64      2.97 o 
   2   1  10     8632.40     9739.14     65.89 o 
   3   1  10      751.21      709.07      5.49 o 
   4   1  10     2974.88     3328.84     23.15 o 
   5   1  10        0.00       -0.21      0.58 o 
   6   1  10     6115.31     6201.14     46.70 o 
   7   1  10      531.92      502.64      6.34 o 
   8   1  10      368.46      333.09     12.19 o 
   9   1  10       20.18       27.72      3.26 o 
  10   1  10      231.10      231.12      7.66 o 
  11   1  10       40.48       33.19      3.92 o 
  12   1  10      451.07      456.79     15.46 o 
  13   1  10       21.64       24.25      4.24 o 
 -13   2  10        0.09        5.54      4.62 o 
 -12   2  10       84.32       68.10      5.19 o 
 -11   2  10      144.31      138.82      6.36 o 
 -10   2  10        0.19        0.46      2.43 o 
  -9   2  10      170.59      197.63      4.69 o 
  -8   2  10       56.25       70.97      2.88 o 
  -7   2  10       41.34       51.85      1.70 o 
  -6   2  10       14.36       13.61      0.73 o 
  -5   2  10        3.96       16.24      1.06 o 
  -4   2  10       12.46       11.64      0.68 o 
  -3   2  10     1552.16     1746.40     12.13 o 
  -2   2  10     1321.11     1435.17     10.32 o 
  -1   2  10     1312.76     1339.31     10.18 o 
   0   2  10       24.57       20.21      0.63 o 
   1   2  10      945.87     1040.09      8.09 o 
   2   2  10     2466.25     2647.73     19.57 o 
   3   2  10       10.30       19.65      0.72 o 
   4   2  10      155.32      147.92      1.66 o 
   5   2  10       42.78       50.69      1.08 o 
   6   2  10      881.21      952.74      8.94 o 
   7   2  10        0.10       -0.54      1.07 o 
   8   2  10      146.81      167.07      6.74 o 
   9   2  10      430.69      368.77      9.79 o 
  10   2  10       21.15       10.26      2.76 o 
  11   2  10       97.91       88.48      5.55 o 
  12   2  10        8.30        7.98      3.41 o 
  13   2  10       24.17       29.89      4.20 o 
 -13   3  10       12.70       22.15      6.00 o 
 -12   3  10      117.14      128.30      9.69 o 
 -11   3  10      404.92      346.14     15.23 o 
 -10   3  10       73.47       75.60      4.72 o 
  -9   3  10      125.11      135.30      4.02 o 
  -8   3  10      673.19      619.85      8.55 o 
  -7   3  10       13.59       10.60      1.31 o 
  -6   3  10      101.38      105.50      2.10 o 
  -5   3  10      176.17      202.30      2.41 o 
  -4   3  10      353.00      322.98      3.03 o 
  -3   3  10        0.05        2.02      0.41 o 
  -2   3  10       31.50       41.19      1.18 o 
  -1   3  10      614.74      552.59      5.24 o 
   0   3  10       24.02       43.79      1.35 o 
   1   3  10      468.41      514.86      5.00 o 
   2   3  10     1464.82     1418.06     10.35 o 
   3   3  10       77.70       96.73      1.35 o 
   4   3  10        0.90        0.29      0.52 o 
   5   3  10      535.77      497.15      4.88 o 
   6   3  10      183.91      166.68      3.03 o 
   7   3  10      128.43      106.98      2.88 o 
   8   3  10       18.77       14.11      1.90 o 
   9   3  10        9.87       10.51      2.61 o 
  10   3  10       92.83       88.96      5.54 o 
  11   3  10       93.85      119.47      6.92 o 
  12   3  10        0.12       -0.46      2.94 o 
 -12   4  10       29.98       25.38      6.46 o 
 -11   4  10       74.88       70.43      5.05 o 
 -10   4  10       13.26       17.89      3.41 o 
  -9   4  10        6.74        2.85      2.03 o 
  -8   4  10     1079.29     1079.75     17.88 o 
  -7   4  10       91.41       86.67      3.06 o 
  -6   4  10       36.53       21.08      1.64 o 
  -5   4  10      121.97      114.73      2.51 o 
  -4   4  10     1067.08     1045.73      8.90 o 
  -3   4  10       31.58       29.92      1.32 o 
  -2   4  10     1958.48     1995.91     16.89 o 
  -1   4  10        3.77        6.97      0.71 o 
   0   4  10      500.41      521.70      5.04 o 
   1   4  10     1198.77     1101.25      9.65 o 
   2   4  10       11.45        9.12      0.79 o 
   3   4  10       93.24       80.98      1.23 o 
   4   4  10     1104.67     1081.69      8.74 o 
   5   4  10      231.86      207.27      3.15 o 
   6   4  10       51.81       42.62      1.97 o 
   7   4  10      147.85      150.57      4.69 o 
   8   4  10        0.71        2.52      1.40 o 
   9   4  10       45.72       49.62      5.60 o 
  10   4  10        4.14        4.19      2.10 o 
  11   4  10        5.98        4.00      2.88 o 
  12   4  10        1.90        6.00      3.26 o 
 -12   5  10      187.42      219.22     12.92 o 
 -11   5  10      111.81      123.52      6.68 o 
 -10   5  10       49.26       58.15      5.05 o 
  -9   5  10      104.31      117.69      6.03 o 
  -8   5  10       75.77       73.83      4.13 o 
  -7   5  10       76.34       61.95      3.55 o 
  -6   5  10      242.53      260.10      6.57 o 
  -5   5  10      492.20      452.65      9.05 o 
  -4   5  10      378.86      383.02      4.48 o 
  -3   5  10      609.20      678.12      8.36 o 
  -2   5  10      156.16      142.83      2.15 o 
  -1   5  10      113.22      114.65      1.83 o 
   0   5  10       80.91       88.07      1.59 o 
   1   5  10      204.85      174.73      2.20 o 
   2   5  10      402.87      369.25      3.78 o 
   3   5  10       71.10       53.40      1.35 o 
   4   5  10       92.92       88.06      2.15 o 
   5   5  10       20.14       21.37      1.82 o 
   6   5  10       60.01       71.81      2.81 o 
   7   5  10      482.68      419.23      8.50 o 
   8   5  10      293.66      289.46      6.99 o 
   9   5  10       45.81       43.35      5.01 o 
  10   5  10      820.56      787.88     19.38 o 
  11   5  10      143.26      136.58      5.50 o 
 -11   6  10        0.90        3.46      3.59 o 
 -10   6  10       47.13       52.02      4.90 o 
  -9   6  10       30.08       37.11      4.40 o 
  -8   6  10        1.82       -2.08      2.61 o 
  -7   6  10       48.89       48.22      4.24 o 
  -6   6  10       22.71       23.60      3.55 o 
  -5   6  10        1.40        2.77      2.77 o 
  -4   6  10      346.19      332.08     11.25 o 
  -3   6  10       56.86       44.12      2.75 o 
  -2   6  10      599.47      502.06      7.19 o 
  -1   6  10       83.11       85.65      2.53 o 
   0   6  10       15.88       18.88      2.03 o 
   1   6  10      221.62      211.99      5.13 o 
   2   6  10        2.34        3.58      1.55 o 
   3   6  10        7.43        8.51      1.59 o 
   4   6  10      594.68      547.03      8.28 o 
   5   6  10      276.83      274.28      5.33 o 
   6   6  10       44.89       39.90      2.99 o 
   7   6  10      209.09      194.60      5.56 o 
   8   6  10       25.05       23.96      2.64 o 
   9   6  10       28.63       22.32      3.08 o 
  10   6  10       17.31       28.15      3.18 o 
  11   6  10       19.43       22.16      4.40 o 
 -10   7  10      122.72      156.21      7.99 o 
  -9   7  10       46.00       56.03      5.05 o 
  -8   7  10       11.03       12.59      3.41 o 
  -7   7  10        2.52        4.69      3.09 o 
  -6   7  10        3.84        3.69      2.61 o 
  -5   7  10       37.60       33.03      6.69 o 
  -4   7  10        3.50       20.31      3.09 o 
  -3   7  10       97.74       97.10      4.05 o 
  -2   7  10      106.67      108.93      3.49 o 
  -1   7  10        2.11        1.35      1.43 o 
   0   7  10        1.18       -1.49      1.49 o 
   1   7  10        3.17        4.49      1.99 o 
   2   7  10        0.09        0.05      1.62 o 
   3   7  10      177.94      151.20      5.61 o 
   4   7  10       33.03       32.85      3.46 o 
   5   7  10       63.81       59.13      4.20 o 
   6   7  10        3.23        8.61      2.76 o 
   7   7  10        6.40        2.28      2.55 o 
   8   7  10        3.02        3.75      2.76 o 
   9   7  10       37.62       42.82      5.31 o 
  10   7  10       10.62       10.66      3.55 o 
  -9   8  10        0.06        3.23      5.31 o 
  -8   8  10       50.74       47.45     16.15 o 
  -7   8  10        8.64       15.66      5.31 o 
  -6   8  10       94.16      104.29      9.69 o 
  -5   8  10        2.82       -0.49      2.76 o 
  -4   8  10      125.99      122.75      5.98 o 
  -3   8  10        0.52       -0.86      2.43 o 
  -2   8  10       93.15       85.67      3.37 o 
  -1   8  10       33.85       30.70      2.27 o 
   0   8  10       68.32       87.44      3.25 o 
   1   8  10       43.76       48.57      3.18 o 
   2   8  10        0.18       -0.62      1.83 o 
   3   8  10      117.83      122.64      6.28 o 
   4   8  10       71.51       91.38      8.31 o 
   5   8  10        0.49        2.77      4.62 o 
   6   8  10       61.76       53.54      6.92 o 
   7   8  10        6.55       -0.92      3.69 o 
   8   8  10       32.73       18.00      5.54 o 
   9   8  10        0.13       -0.46      4.62 o 
  -7   9  10        0.19       -1.85      3.21 o 
  -6   9  10       96.63      117.83      6.64 o 
  -5   9  10        8.29       13.93      3.66 o 
  -4   9  10        0.25        4.56      2.88 o 
  -3   9  10        9.90       13.12      3.32 o 
  -2   9  10        0.06        0.28      2.00 o 
  -1   9  10       28.51       25.10      2.33 o 
   0   9  10      109.82      111.78      6.03 o 
   1   9  10       10.31       12.74      3.69 o 
   2   9  10       12.41        7.38      2.94 o 
   3   9  10        0.97        1.38      4.15 o 
   4   9  10        3.13        0.00      5.08 o 
   5   9  10        5.91        7.85      5.08 o 
   6   9  10        6.04       10.61      5.54 o 
   7   9  10       73.32       60.92      7.85 o 
  -5  10  10       98.35      112.61     10.61 o 
  -4  10  10       68.03       69.23      8.31 o 
  -3  10  10        3.99        5.08      5.08 o 
  -2  10  10       12.11       13.38      5.54 o 
  -1  10  10       35.29       31.38      6.00 o 
   0  10  10        1.05        4.85      3.26 o 
   1  10  10       16.91       22.85      3.92 o 
   2  10  10       12.13        8.77      5.08 o 
   3  10  10        3.28        7.38      5.08 o 
   4  10  10       11.08        9.23      5.54 o 
   5  10  10       31.86       30.00      6.92 o 
 -13   1  11        0.18        9.00      3.59 o 
 -12   1  11       66.62       53.06      4.66 o 
 -11   1  11       93.60      103.21      5.55 o 
 -10   1  11        8.75        9.71      2.76 o 
  -9   1  11      379.01      336.97      6.05 o 
  -8   1  11      258.56      237.45      3.57 o 
  -7   1  11      834.11      853.00      7.31 o 
  -6   1  11      101.46       89.72      1.35 o 
  -5   1  11       21.21       31.76      0.91 o 
  -4   1  11      379.90      400.14      3.33 o 
  -3   1  11      235.93      241.39      2.05 o 
  -2   1  11       70.13       51.50      0.83 o 
  -1   1  11        3.96        2.13      0.34 o 
   0   1  11       57.01       76.01      0.96 o 
   1   1  11     1739.25     2067.72     13.99 o 
   2   1  11     1410.97     1437.72     10.35 o 
   3   1  11      283.88      252.84      2.70 o 
   4   1  11      813.29      844.05      6.80 o 
   5   1  11        4.25        2.39      0.58 o 
   6   1  11      811.91      881.66      7.84 o 
   7   1  11     1173.31     1176.64     17.61 o 
   8   1  11        2.09        0.41      1.43 o 
   9   1  11       24.37       22.58      3.09 o 
  10   1  11       68.27       82.92      5.08 o 
  11   1  11      235.32      217.42      7.83 o 
  12   1  11      111.49      110.13     10.85 o 
  13   1  11       46.79       45.99      4.72 o 
 -13   2  11       33.45       42.46      6.92 o 
 -12   2  11       18.46       19.92      3.59 o 
 -11   2  11       59.71       79.11      5.08 o 
 -10   2  11       59.93       37.31      3.74 o 
  -9   2  11       92.71      119.74      3.80 o 
  -8   2  11       96.37       88.33      3.16 o 
  -7   2  11      613.56      619.76      7.52 o 
  -6   2  11      314.46      295.24      2.93 o 
  -5   2  11     2116.94     2112.05     15.92 o 
  -4   2  11      128.71      138.13      1.68 o 
  -3   2  11     1692.50     1753.75     12.09 o 
  -2   2  11     3562.23     3637.17     25.44 o 
  -1   2  11      398.37      359.07      3.22 o 
   0   2  11       14.59       23.04      0.67 o 
   1   2  11     5451.46     5393.99     39.03 o 
   2   2  11        0.05        1.27      0.44 o 
   3   2  11      112.84      136.12      1.76 o 
   4   2  11     1302.55     1288.94      9.96 o 
   5   2  11      483.76      438.11      4.09 o 
   6   2  11        0.83        1.91      0.94 o 
   7   2  11     1093.37      979.25     15.19 o 
   8   2  11      270.53      259.50      7.66 o 
   9   2  11      102.00      101.54      5.22 o 
  10   2  11       59.97       52.25      6.69 o 
  11   2  11       84.46      105.44      8.77 o 
  12   2  11      170.55      168.14      7.48 o 
  13   2  11       34.25       37.66      4.57 o 
 -13   3  11       77.24       53.54      7.38 o 
 -12   3  11      137.18      126.46      9.69 o 
 -11   3  11        0.74        6.46      4.62 o 
 -10   3  11       31.23       29.72      3.59 o 
  -9   3  11       20.79       32.55      2.83 o 
  -8   3  11        1.61        0.80      1.43 o 
  -7   3  11        7.69       12.37      3.62 o 
  -6   3  11      259.93      233.64      3.43 o 
  -5   3  11        0.38        2.05      0.69 o 
  -4   3  11      606.24      652.73      5.32 o 
  -3   3  11       76.54       86.42      1.26 o 
  -2   3  11      388.87      353.83      3.12 o 
  -1   3  11     1138.16     1174.31     10.30 o 
   0   3  11       24.75       15.09      0.72 o 
   1   3  11     1087.45     1269.13      9.77 o 
   2   3  11        8.67       13.43      0.60 o 
   3   3  11       94.10       93.72      1.66 o 
   4   3  11      201.28      229.39      2.61 o 
   5   3  11       34.12       44.84      1.42 o 
   6   3  11        1.00        7.38      1.49 o 
   7   3  11      914.79      902.51     14.66 o 
   8   3  11      253.21      248.25      6.13 o 
   9   3  11       10.28       10.38      2.61 o 
  10   3  11      155.89      167.37      6.53 o 
  11   3  11      217.79      209.00      7.99 o 
  12   3  11       28.16       33.92      4.57 o 
 -12   4  11        0.94        8.77      5.54 o 
 -11   4  11        5.16        4.38      3.26 o 
 -10   4  11       47.67       43.89      4.24 o 
  -9   4  11      171.42      135.25     10.61 o 
  -8   4  11       33.32       50.80      3.46 o 
  -7   4  11       29.76       30.56      2.02 o 
  -6   4  11      138.00      140.51      3.37 o 
  -5   4  11      165.23      165.64      3.54 o 
  -4   4  11        6.05        1.71      0.64 o 
  -3   4  11      220.22      239.14      2.57 o 
  -2   4  11       63.68       93.61      1.98 o 
  -1   4  11       87.61      115.55      2.02 o 
   0   4  11       23.61       24.58      1.25 o 
   1   4  11      245.33      244.56      2.72 o 
   2   4  11       26.70       29.32      0.68 o 
   3   4  11        0.67        0.84      0.52 o 
   4   4  11     1067.27     1080.75     10.58 o 
   5   4  11        7.46        4.14      1.11 o 
   6   4  11        0.22        1.72      1.27 o 
   7   4  11      673.30      647.71     11.36 o 
   8   4  11      166.66      139.14      4.70 o 
   9   4  11       66.03       78.57      4.00 o 
  10   4  11        0.32        6.92      2.76 o 
  11   4  11        7.53       11.96      3.41 o 
  12   4  11       54.50       62.47      5.05 o 
 -12   5  11       62.34       64.61      8.77 o 
 -11   5  11       39.08       37.85      4.57 o 
 -10   5  11      226.22      205.82      8.16 o 
  -9   5  11       34.11       44.88      4.57 o 
  -8   5  11      138.23      130.93      5.06 o 
  -7   5  11       69.04       59.53      3.55 o 
  -6   5  11        0.04        0.92      1.87 o 
  -5   5  11        5.49       10.52      2.13 o 
  -4   5  11       65.34       67.82      2.16 o 
  -3   5  11      117.00      124.33      3.07 o 
  -2   5  11        0.28        1.80      0.88 o 
  -1   5  11      296.81      322.38      4.38 o 
   0   5  11       26.42       29.61      1.10 o 
   1   5  11      567.59      553.02      6.09 o 
   2   5  11      170.63      171.00      2.91 o 
   3   5  11      137.05      140.89      2.21 o 
   4   5  11       34.37       28.95      1.91 o 
   5   5  11      294.21      260.57      5.22 o 
   6   5  11        1.95        1.97      1.55 o 
   7   5  11       94.63       97.49      4.08 o 
   8   5  11       26.18       27.33      2.70 o 
   9   5  11      244.86      276.22      7.17 o 
  10   5  11       14.22       22.07      3.83 o 
  11   5  11        2.89       10.61      3.59 o 
 -11   6  11       12.67       10.15      3.92 o 
 -10   6  11      127.48      128.44      8.77 o 
  -9   6  11       82.85       63.60      5.22 o 
  -8   6  11        6.35        9.40      2.57 o 
  -7   6  11        1.13        3.35      5.08 o 
  -6   6  11      617.98      519.81     12.89 o 
  -5   6  11        2.71        2.00      1.87 o 
  -4   6  11      204.11      213.69      3.82 o 
  -3   6  11      307.03      255.97      5.33 o 
  -2   6  11        0.38        3.28      1.49 o 
  -1   6  11     1229.62     1181.84     16.59 o 
   0   6  11      169.40      171.50      3.97 o 
   1   6  11       59.87       65.31      2.69 o 
   2   6  11      710.90      702.98     11.70 o 
   3   6  11      627.81      569.11      8.21 o 
   4   6  11       56.83       64.77      2.67 o 
   5   6  11       69.98       75.76      2.90 o 
   6   6  11       91.68       99.99      3.89 o 
   7   6  11      243.08      248.63      6.46 o 
   8   6  11       15.81       15.81      2.57 o 
   9   6  11       26.13       20.77      3.04 o 
  10   6  11      309.08      347.20      8.68 o 
  11   6  11       10.51       15.96      4.31 o 
 -10   7  11      253.35      256.15     19.61 o 
  -9   7  11        2.53        1.38      3.26 o 
  -8   7  11       17.98        8.68      3.41 o 
  -7   7  11      250.13      236.27     10.38 o 
  -6   7  11        4.28        7.03      3.23 o 
  -5   7  11        6.71        2.28      3.92 o 
  -4   7  11      505.25      487.99     13.38 o 
  -3   7  11       82.76       67.61      3.44 o 
  -2   7  11      152.03      142.54      3.89 o 
  -1   7  11       11.20       14.69      1.76 o 
   0   7  11       10.99        6.05      1.76 o 
   1   7  11       10.88       11.52      2.03 o 
   2   7  11       13.54       12.43      2.03 o 
   3   7  11      540.32      523.66      9.83 o 
   4   7  11      999.55      947.74     15.25 o 
   5   7  11       44.83       38.01      3.74 o 
   6   7  11      150.00      153.88      6.31 o 
   7   7  11       76.46       81.56      4.99 o 
   8   7  11        3.85        9.62      3.09 o 
   9   7  11      174.21      193.67      7.87 o 
  10   7  11       65.73       76.81      5.70 o 
  -9   8  11        1.96        3.92      3.59 o 
  -8   8  11       28.41       28.93      4.24 o 
  -7   8  11        3.68        8.04      3.41 o 
  -6   8  11        0.00       -2.20      2.76 o 
  -5   8  11      123.31      125.93      6.17 o 
  -4   8  11      116.02      134.70      6.50 o 
  -3   8  11       26.08       21.58      2.64 o 
  -2   8  11        6.77        4.68      1.93 o 
  -1   8  11      104.26       92.26      4.33 o 
   0   8  11      155.71      152.09      4.29 o 
   1   8  11       27.42       24.29      2.64 o 
   2   8  11       31.70       29.49      4.58 o 
   3   8  11      517.77      498.30      9.83 o 
   4   8  11       39.80       55.17      4.20 o 
   5   8  11       28.77       24.00      5.08 o 
   6   8  11       21.01       28.15      5.54 o 
   7   8  11       17.06       26.31      6.00 o 
   8   8  11       28.10       22.61      6.00 o 
  -7   9  11       13.25       10.95      9.92 o 
  -6   9  11       30.49       31.02      4.40 o 
  -5   9  11       40.65       50.33      6.00 o 
  -4   9  11       25.26       35.78      4.32 o 
  -3   9  11       18.20       24.55      3.74 o 
  -2   9  11       17.84       19.36      2.54 o 
  -1   9  11        2.38       -0.66      1.70 o 
   0   9  11       19.55       18.98      2.18 o 
   1   9  11        3.58       13.88      3.26 o 
   2   9  11        2.30        6.97      3.09 o 
   3   9  11        5.11        6.92      4.62 o 
   4   9  11      241.24      216.45     12.46 o 
   5   9  11        5.45       -1.38      4.15 o 
   6   9  11       68.39       86.77      8.77 o 
   7   9  11        0.58        0.00      4.62 o 
  -5  10  11       95.56      103.84     10.15 o 
  -4  10  11        0.30        0.92      5.08 o 
  -3  10  11       32.56       24.00      6.00 o 
  -2  10  11        4.38        3.23      4.62 o 
  -1  10  11        1.66        8.31      5.08 o 
   0  10  11        4.38        6.51      3.92 o 
   1  10  11       36.58       40.22      4.40 o 
   2  10  11        0.08        4.62      5.08 o 
   3  10  11        4.82        1.38      4.62 o 
   4  10  11        4.11        3.23      5.08 o 
 -13   0  12      144.47      147.69     10.15 o 
 -12   0  12       55.60       40.15      6.46 o 
 -11   0  12       96.11       86.30      7.85 o 
 -10   0  12      314.65      299.91     14.77 o 
  -9   0  12      268.86      260.95      6.12 o 
  -8   0  12       49.66       39.37      1.84 o 
  -7   0  12     3941.45     3806.39     39.90 o 
  -6   0  12      103.23      103.60      2.25 o 
  -5   0  12      963.87      989.26     10.41 o 
  -4   0  12     5647.06     5599.88     48.15 o 
  -3   0  12       22.54       28.25      0.94 o 
  -2   0  12     1401.74     1280.56     12.63 o 
  -1   0  12     3203.06     3281.83     29.05 o 
   0   0  12      121.15      169.39      2.41 o 
   1   0  12     1530.37     1580.05     16.55 o 
   2   0  12     6302.18     7686.01     76.67 o 
   3   0  12     2564.81     2488.59     25.75 o 
   4   0  12       26.56       21.44      1.14 o 
   5   0  12      133.66      126.74      2.63 o 
   6   0  12      556.55      643.90      9.17 o 
   7   0  12     1984.56     1907.45     33.61 o 
   8   0  12        0.13        2.31      1.96 o 
   9   0  12       19.01       18.46      4.15 o 
  10   0  12        1.02       -3.23      3.23 o 
  11   0  12       46.74       38.31      6.00 o 
  12   0  12        3.21        7.38      4.62 o 
  13   0  12       20.50       16.15      5.08 o 
 -13   1  12      120.33      117.38      6.68 o 
 -12   1  12       27.49       26.25      3.92 o 
 -11   1  12      234.96      244.56     10.15 o 
 -10   1  12       51.68       43.31      3.92 o 
  -9   1  12        3.23        6.31      1.87 o 
  -8   1  12       92.94      114.39      2.57 o 
  -7   1  12      252.93      260.10      3.29 o 
  -6   1  12       21.92       25.03      1.21 o 
  -5   1  12       12.65       39.66      1.01 o 
  -4   1  12       56.90       44.96      1.10 o 
  -3   1  12       27.70       33.35      0.70 o 
  -2   1  12       37.16       41.78      0.74 o 
  -1   1  12        7.69        7.10      0.45 o 
   0   1  12     1078.90     1175.97      7.96 o 
   1   1  12     2263.67     2520.02     16.97 o 
   2   1  12     5722.21     5699.14     38.94 o 
   3   1  12        0.25        0.44      0.42 o 
   4   1  12      187.97      167.02      2.35 o 
   5   1  12       28.98       13.81      0.81 o 
   6   1  12     2785.19     2803.40     27.16 o 
   7   1  12       38.82       44.18      4.02 o 
   8   1  12      215.98      232.47      7.18 o 
   9   1  12      233.86      254.89      7.99 o 
  10   1  12       10.58       16.54      3.26 o 
  11   1  12      124.90      120.69      6.20 o 
  12   1  12       93.45      103.76     12.46 o 
  13   1  12        9.43       11.00      3.74 o 
 -13   2  12       98.27       95.07      8.77 o 
 -12   2  12      199.19      185.07     11.54 o 
 -11   2  12       45.68       49.62      7.62 o 
 -10   2  12        7.45        4.04      2.55 o 
  -9   2  12      107.51      102.60      3.55 o 
  -8   2  12       41.88       40.61      2.36 o 
  -7   2  12     1237.57     1159.29     12.49 o 
  -6   2  12      309.52      305.91      2.87 o 
  -5   2  12      474.70      503.99      5.51 o 
  -4   2  12       46.33       52.03      1.14 o 
  -3   2  12      345.54      330.68      2.93 o 
  -2   2  12      300.40      341.86      3.06 o 
  -1   2  12      190.51      173.25      1.93 o 
   0   2  12     2437.72     2620.32     19.38 o 
   1   2  12       16.69       32.20      0.84 o 
   2   2  12       10.46        2.79      0.48 o 
   3   2  12        1.87        3.25      0.55 o 
   4   2  12      333.02      341.66      3.14 o 
   5   2  12       12.11       14.63      0.78 o 
   6   2  12      359.22      369.68      4.66 o 
   7   2  12      859.04      808.34     13.06 o 
   8   2  12      650.90      640.51     13.87 o 
   9   2  12        7.97        4.15      3.46 o 
  10   2  12       21.19       16.43      3.09 o 
  11   2  12        2.75        5.13      3.09 o 
  12   2  12        0.02        2.14      3.23 o 
 -13   3  12       20.30       24.92      6.46 o 
 -12   3  12       97.50      113.99      9.69 o 
 -11   3  12       11.28        9.69      4.62 o 
 -10   3  12      199.29      216.70     12.00 o 
  -9   3  12      226.16      228.03      7.66 o 
  -8   3  12      157.31      166.16      4.27 o 
  -7   3  12      602.19      554.91      8.59 o 
  -6   3  12       15.64       27.04      1.52 o 
  -5   3  12      300.62      299.54      3.55 o 
  -4   3  12       21.37       20.41      0.99 o 
  -3   3  12      584.04      572.58      4.93 o 
  -2   3  12      490.94      509.66      4.14 o 
  -1   3  12      205.84      251.42      2.46 o 
   0   3  12      613.25      662.77      5.47 o 
   1   3  12      122.74      108.00      1.46 o 
   2   3  12      105.51       97.62      1.42 o 
   3   3  12     1378.61     1377.22     10.79 o 
   4   3  12        3.24        4.01      0.69 o 
   5   3  12      660.42      633.93      8.00 o 
   6   3  12       54.17       42.42      2.25 o 
   7   3  12       28.65       48.84      3.90 o 
   8   3  12       83.66       75.27      4.40 o 
   9   3  12        7.23        4.62      3.69 o 
  10   3  12      329.05      304.54      9.30 o 
  11   3  12       24.47       35.73      6.46 o 
  12   3  12      185.53      195.26     12.69 o 
 -12   4  12      274.34      303.22     15.69 o 
 -11   4  12       74.75       71.29      5.38 o 
 -10   4  12        7.65        1.90      3.00 o 
  -9   4  12       44.89       61.08      4.53 o 
  -8   4  12      640.95      636.20     18.44 o 
  -7   4  12       22.96       20.17      2.08 o 
  -6   4  12      637.16      651.19     10.98 o 
  -5   4  12       58.13       56.37      2.22 o 
  -4   4  12      266.16      284.98      3.47 o 
  -3   4  12      850.05      873.51      7.61 o 
  -2   4  12      390.07      402.24      4.73 o 
  -1   4  12       31.80       37.06      1.10 o 
   0   4  12     1170.97     1126.11     10.02 o 
   1   4  12       12.89       12.69      0.78 o 
   2   4  12      411.67      421.48      3.85 o 
   3   4  12      223.31      191.62      2.42 o 
   4   4  12     1225.21     1239.80     13.77 o 
   5   4  12       32.20       25.34      1.56 o 
   6   4  12      119.45      120.21      3.09 o 
   7   4  12        0.25        2.46      1.87 o 
   8   4  12       37.34       33.90      3.41 o 
   9   4  12       86.87      105.40      5.38 o 
  10   4  12      149.49      140.21      6.36 o 
  11   4  12        5.78        1.24      3.09 o 
  12   4  12       11.10       20.98      4.07 o 
 -12   5  12       20.86       28.61      7.38 o 
 -11   5  12       25.66       35.59      4.53 o 
 -10   5  12        9.33       15.42      3.74 o 
  -9   5  12      155.95      150.64      6.68 o 
  -8   5  12       63.45       60.24      3.71 o 
  -7   5  12      268.00      291.94      7.37 o 
  -6   5  12        0.23       -0.46      1.87 o 
  -5   5  12      383.46      340.81      7.64 o 
  -4   5  12        8.10       12.85      1.15 o 
  -3   5  12        2.10        2.10      0.99 o 
  -2   5  12      252.14      221.20      3.66 o 
  -1   5  12        0.55        2.43      1.07 o 
   0   5  12       15.57       12.81      1.31 o 
   1   5  12       81.25       58.26      2.04 o 
   2   5  12      163.55      155.45      2.88 o 
   3   5  12       21.82       25.02      1.41 o 
   4   5  12      201.15      202.52      4.40 o 
   5   5  12       43.66       36.13      2.29 o 
   6   5  12      246.55      225.55      5.76 o 
   7   5  12      570.16      533.08     10.11 o 
   8   5  12       80.62       86.71      4.08 o 
   9   5  12       90.32       99.31      4.51 o 
  10   5  12       37.38       29.91      3.92 o 
  11   5  12       49.65       58.64      5.05 o 
 -11   6  12        0.85       -0.48      3.41 o 
 -10   6  12        3.50        7.85      3.59 o 
  -9   6  12       90.83      101.49      6.46 o 
  -8   6  12        5.35       -0.14      3.00 o 
  -7   6  12       13.36       18.35      2.75 o 
  -6   6  12      140.76      132.15      5.05 o 
  -5   6  12      140.96      144.54      4.97 o 
  -4   6  12      130.36      120.18      3.80 o 
  -3   6  12      170.74      162.62      4.20 o 
  -2   6  12      362.29      356.48      6.56 o 
  -1   6  12       83.55       92.97      3.71 o 
   0   6  12        0.18       -1.09      1.25 o 
   1   6  12       16.15       15.65      1.72 o 
   2   6  12       52.72       74.75      2.94 o 
   3   6  12       62.98       49.88      2.93 o 
   4   6  12       37.25       41.29      2.75 o 
   5   6  12        0.04       -0.60      1.36 o 
   6   6  12      146.60      162.99      6.33 o 
   7   6  12       26.87       29.03      2.81 o 
   8   6  12        4.06        1.55      2.03 o 
   9   6  12        0.07        1.31      2.21 o 
  10   6  12      120.68      119.55      5.22 o 
 -10   7  12       16.80       18.68      4.40 o 
  -9   7  12        0.75        1.15      3.26 o 
  -8   7  12       20.07       22.12      3.92 o 
  -7   7  12       34.50       40.76      4.40 o 
  -6   7  12        4.56       -1.32      2.43 o 
  -5   7  12        0.02        0.18      2.43 o 
  -4   7  12      117.47      117.14      6.87 o 
  -3   7  12      178.60      189.00      5.49 o 
  -2   7  12       48.76       34.60      2.75 o 
  -1   7  12      412.18      380.99      7.99 o 
   0   7  12       16.73       22.23      2.30 o 
   1   7  12        7.19        7.38      2.03 o 
   2   7  12       34.81       35.16      2.72 o 
   3   7  12       89.70       95.32      5.60 o 
   4   7  12       67.96       77.76      4.30 o 
   5   7  12        0.73        1.57      2.43 o 
   6   7  12       86.34       79.24      6.00 o 
   7   7  12       26.28       17.05      3.23 o 
   8   7  12       78.08       86.14      9.69 o 
   9   7  12        1.53        0.46      4.62 o 
  -9   8  12       34.71       38.95      8.54 o 
  -8   8  12      126.40      137.08      7.34 o 
  -7   8  12        0.11        1.85      3.26 o 
  -6   8  12       43.83       45.01      4.53 o 
  -5   8  12       77.70       81.02      5.54 o 
  -4   8  12       86.40       95.72      5.65 o 
  -3   8  12       25.40       24.62      2.70 o 
  -2   8  12       20.41       25.91      2.75 o 
  -1   8  12       69.28       61.89      3.46 o 
   0   8  12      280.28      318.97      6.33 o 
   1   8  12       35.41       38.95      2.99 o 
   2   8  12       71.76       70.01      3.78 o 
   3   8  12        0.16        4.26      2.15 o 
   4   8  12      368.56      337.58      9.73 o 
   5   8  12       10.05        9.64      2.88 o 
   6   8  12       11.72       14.31      5.08 o 
   7   8  12       13.09       25.38      6.00 o 
   8   8  12       21.75       29.54      6.46 o 
  -7   9  12       12.71       16.75      4.15 o 
  -6   9  12       16.60       19.81      4.07 o 
  -5   9  12       58.65       65.44      7.38 o 
  -4   9  12       14.53       19.73      3.88 o 
  -3   9  12       37.54       57.63      8.31 o 
  -2   9  12        4.02        3.49      2.27 o 
  -1   9  12        2.46        4.69      2.18 o 
   0   9  12        0.00        2.08      2.60 o 
   1   9  12        5.10        9.40      2.23 o 
   2   9  12       13.43       15.32      4.38 o 
   3   9  12        0.81       -1.38      4.15 o 
   4   9  12        9.20       19.85      5.54 o 
   5   9  12       32.43       36.00      6.46 o 
   6   9  12        2.95        1.85      4.62 o 
   7   9  12        3.31       12.46      6.00 o 
  -4  10  12        0.85       -2.31      5.54 o 
  -3  10  12       11.45       11.54      5.54 o 
  -2  10  12        7.33        7.85      5.54 o 
  -1  10  12        4.47        4.62      4.62 o 
   0  10  12        5.73       11.77      3.59 o 
   1  10  12        9.69        4.94      3.41 o 
   2  10  12       60.06       46.61      6.92 o 
   3  10  12        6.32        0.46      5.08 o 
   4  10  12        0.77       -2.77      4.62 o 
 -13   1  13       83.39       72.38      6.00 o 
 -12   1  13       49.02       52.43      8.54 o 
 -11   1  13       71.23       85.38      5.32 o 
 -10   1  13       35.68       39.70      4.85 o 
  -9   1  13        5.64        4.46      1.87 o 
  -8   1  13      235.52      219.56      4.25 o 
  -7   1  13      134.63      152.87      2.69 o 
  -6   1  13       50.38       54.26      1.60 o 
  -5   1  13       13.85       20.45      0.85 o 
  -4   1  13      194.37      218.07      2.10 o 
  -3   1  13        6.23       10.78      0.56 o 
  -2   1  13      170.09      169.50      1.78 o 
  -1   1  13      684.40      716.02      5.47 o 
   0   1  13      186.04      231.03      2.68 o 
   1   1  13        4.55        4.68      0.58 o 
   2   1  13     1164.00     1196.96      9.18 o 
   3   1  13      282.18      309.58      3.04 o 
   4   1  13        4.82        4.02      0.59 o 
   5   1  13      861.85      811.12      7.65 o 
   6   1  13       32.09       36.66      1.54 o 
   7   1  13      414.47      416.98      6.44 o 
   8   1  13      863.29      775.64     15.99 o 
   9   1  13       32.61       39.03      3.59 o 
  10   1  13       98.90       96.29      5.22 o 
  11   1  13      212.09      214.42      7.83 o 
  12   1  13      153.94      187.08      7.99 o 
 -13   2  13        1.51        9.23      5.08 o 
 -12   2  13       42.70       51.23      7.38 o 
 -11   2  13       78.37       64.34      6.46 o 
 -10   2  13        1.62        1.02      2.43 o 
  -9   2  13      169.15      200.13      5.58 o 
  -8   2  13      123.81      106.40      3.40 o 
  -7   2  13       55.69       71.40      2.55 o 
  -6   2  13      156.91      146.66      2.13 o 
  -5   2  13     1075.40     1064.23      8.29 o 
  -4   2  13      156.18      140.24      1.91 o 
  -3   2  13      201.13      144.01      1.71 o 
  -2   2  13      957.74     1008.88      8.07 o 
  -1   2  13      164.96      145.72      1.83 o 
   0   2  13       64.95       75.73      1.25 o 
   1   2  13        1.01       11.11      0.62 o 
   2   2  13        2.06        4.17      0.53 o 
   3   2  13     2162.00     2215.00     17.53 o 
   4   2  13      538.39      514.84      4.36 o 
   5   2  13       21.49       23.78      0.92 o 
   6   2  13      183.10      193.79      3.75 o 
   7   2  13        0.71        4.37      2.10 o 
   8   2  13        0.02        0.92      2.28 o 
   9   2  13      119.93      122.30      6.92 o 
  10   2  13       59.62       74.33      4.90 o 
  11   2  13       89.99       89.10      5.70 o 
  12   2  13       28.59       34.15      4.40 o 
 -12   3  13       88.20       99.23      9.69 o 
 -11   3  13      114.92      115.38      9.23 o 
 -10   3  13      159.79      144.74      6.36 o 
  -9   3  13       99.21      105.22      5.52 o 
  -8   3  13       36.30       33.46      2.83 o 
  -7   3  13       82.50       88.66      2.78 o 
  -6   3  13      179.57      162.87      3.19 o 
  -5   3  13      220.15      213.84      3.33 o 
  -4   3  13      305.49      334.31      3.24 o 
  -3   3  13      502.50      538.27      4.80 o 
  -2   3  13        3.48       11.65      0.59 o 
  -1   3  13       65.64       54.14      1.01 o 
   0   3  13       57.54       83.27      1.30 o 
   1   3  13      237.68      225.04      2.40 o 
   2   3  13       87.45       87.74      1.41 o 
   3   3  13      762.21      777.74      6.58 o 
   4   3  13      976.13     1029.58      9.42 o 
   5   3  13      194.96      161.58      3.75 o 
   6   3  13     1462.07     1486.03     18.69 o 
   7   3  13     1015.91     1049.06     18.59 o 
   8   3  13       39.24       27.45      3.69 o 
   9   3  13       50.75       59.37      4.24 o 
  10   3  13       91.06       88.97      5.38 o 
  11   3  13      145.94      132.54      6.68 o 
  12   3  13      103.21      112.42     10.85 o 
 -12   4  13        2.61       27.69      6.92 o 
 -11   4  13       32.96       42.00      6.92 o 
 -10   4  13      168.91      169.58     10.61 o 
  -9   4  13       17.57       28.56      3.74 o 
  -8   4  13        3.68        9.01      2.99 o 
  -7   4  13        5.93        4.15      1.78 o 
  -6   4  13        1.61       10.74      1.56 o 
  -5   4  13        0.05        3.06      3.00 o 
  -4   4  13      205.75      215.97      3.26 o 
  -3   4  13      324.84      300.26      3.51 o 
  -2   4  13      130.45      142.32      2.13 o 
  -1   4  13      274.96      279.14      3.23 o 
   0   4  13     1726.25     1762.00     15.18 o 
   1   4  13       23.97       44.82      1.04 o 
   2   4  13      277.32      303.82      3.40 o 
   3   4  13      244.15      243.87      3.54 o 
   4   4  13       29.97       24.40      1.73 o 
   5   4  13      167.31      171.47      4.03 o 
   6   4  13      565.32      534.01     12.32 o 
   7   4  13       90.44       95.15      4.72 o 
   8   4  13        1.13        3.23      3.46 o 
   9   4  13       96.22      102.02      5.38 o 
  10   4  13      125.07      145.94      6.50 o 
  11   4  13        2.76        3.49      3.92 o 
  12   4  13      153.36      166.85      7.83 o 
 -11   5  13       11.95       12.04      3.66 o 
 -10   5  13        0.03        1.26      3.09 o 
  -9   5  13        1.44        0.36      3.00 o 
  -8   5  13      100.50      107.02      5.70 o 
  -7   5  13       21.33       26.32      2.83 o 
  -6   5  13       56.86       42.33      3.45 o 
  -5   5  13      331.55      335.42      8.79 o 
  -4   5  13      127.59      126.31      3.95 o 
  -3   5  13       90.07       81.68      1.79 o 
  -2   5  13       19.67       28.69      1.52 o 
  -1   5  13       20.79       18.05      1.46 o 
   0   5  13       87.16       85.11      2.52 o 
   1   5  13      598.27      554.37      8.34 o 
   2   5  13      169.29      176.39      2.39 o 
   3   5  13      170.82      179.08      3.10 o 
   4   5  13      453.90      452.67      7.44 o 
   5   5  13      669.11      688.28     10.28 o 
   6   5  13      167.47      169.89      5.05 o 
   7   5  13      274.76      260.33      6.56 o 
   8   5  13        2.79        0.77      1.87 o 
   9   5  13      112.19      110.17      8.08 o 
  10   5  13       13.96       10.51      3.41 o 
  11   5  13       86.80      105.20      6.03 o 
 -11   6  13        4.38        3.01      3.74 o 
 -10   6  13      216.93      187.30      8.32 o 
  -9   6  13       24.19       25.17      3.92 o 
  -8   6  13      118.09      118.86      6.53 o 
  -7   6  13       99.88      107.01      4.78 o 
  -6   6  13      206.53      214.79      6.39 o 
  -5   6  13      313.37      309.34      7.64 o 
  -4   6  13       44.80       45.71      2.65 o 
  -3   6  13       75.02       76.49      3.11 o 
  -2   6  13      147.61      149.74      4.03 o 
  -1   6  13      778.06      689.73     12.04 o 
   0   6  13       65.36       57.14      3.10 o 
   1   6  13       38.53       51.63      2.59 o 
   2   6  13      851.15      826.67     11.91 o 
   3   6  13      194.94      174.38      4.43 o 
   4   6  13      205.27      220.84      5.76 o 
   5   6  13       17.90       23.19      2.37 o 
   6   6  13       14.04        9.82      2.14 o 
   7   6  13       29.13       29.76      2.81 o 
   8   6  13        0.40        2.06      2.03 o 
   9   6  13        0.26        0.46      2.13 o 
  10   6  13        7.34       10.77      3.41 o 
 -10   7  13        6.62        6.92      3.92 o 
  -9   7  13       89.93       86.24      6.03 o 
  -8   7  13       37.84       43.45      6.46 o 
  -7   7  13        5.66        7.15      2.94 o 
  -6   7  13       23.59       36.70      4.20 o 
  -5   7  13       97.71      113.26      9.23 o 
  -4   7  13        0.01        2.97      2.00 o 
  -3   7  13        3.08        8.52      2.21 o 
  -2   7  13       73.82       57.09      3.35 o 
  -1   7  13      215.23      191.02      5.29 o 
   0   7  13       53.70       34.22      2.64 o 
   1   7  13       63.67       45.20      3.92 o 
   2   7  13       14.63       13.50      2.37 o 
   3   7  13      377.82      383.89     10.96 o 
   4   7  13       38.18       45.61      3.24 o 
   5   7  13        0.46       -1.05      2.43 o 
   6   7  13       16.10       16.29      3.92 o 
   7   7  13       70.64       63.93      4.72 o 
   8   7  13       31.81       34.13      5.54 o 
   9   7  13        1.55       -2.94      2.94 o 
  -8   8  13       19.40       23.85      4.40 o 
  -7   8  13       39.51       42.50      4.72 o 
  -6   8  13        4.13       12.69      3.59 o 
  -5   8  13       66.27       79.49      9.92 o 
  -4   8  13       10.22       12.15      3.41 o 
  -3   8  13       15.22        9.50      2.55 o 
  -2   8  13       19.36       24.81      2.64 o 
  -1   8  13       57.21       54.41      3.35 o 
   0   8  13       13.26       10.56      1.91 o 
   1   8  13       55.49       50.96      3.32 o 
   2   8  13        4.14        3.09      2.10 o 
   3   8  13       37.02       35.72      3.18 o 
   4   8  13      346.12      337.92      9.73 o 
   5   8  13       96.29       97.36      5.65 o 
   6   8  13        0.00        5.08      4.62 o 
   7   8  13       25.94       22.61      6.00 o 
   8   8  13       57.35       63.23      8.31 o 
  -7   9  13        3.22        3.86      3.55 o 
  -6   9  13       30.22       31.04      5.08 o 
  -5   9  13       91.65       79.64      5.70 o 
  -4   9  13      199.33      224.98      8.61 o 
  -3   9  13       35.10       35.54      4.20 o 
  -2   9  13        5.36        2.94      2.32 o 
  -1   9  13       38.51       37.23      3.20 o 
   0   9  13       24.04       20.71      2.41 o 
   1   9  13       17.34       21.89      2.38 o 
   2   9  13       59.40       76.15      5.22 o 
   3   9  13       24.24       17.08      5.54 o 
   4   9  13      107.84      125.99      9.69 o 
   5   9  13        3.56        3.69      5.08 o 
   6   9  13        4.18        7.38      5.08 o 
  -4  10  13       22.50       24.19      4.62 o 
  -3  10  13       99.02       95.53      9.69 o 
  -2  10  13        0.01        2.77      5.08 o 
  -1  10  13       94.67      100.61      9.23 o 
   0  10  13        0.03       -2.94      2.94 o 
   1  10  13       33.16       46.00      7.85 o 
   2  10  13        0.12        1.76      3.41 o 
   3  10  13       20.10       18.92      6.00 o 
   4  10  13      155.75      138.46     10.61 o 
 -13   0  14       79.91      108.46      9.23 o 
 -12   0  14      143.75      163.38     10.61 o 
 -11   0  14      437.37      496.59     18.00 o 
 -10   0  14       75.26      102.74      5.31 o 
  -9   0  14       97.94       91.52      4.53 o 
  -8   0  14      138.50      142.62      3.68 o 
  -7   0  14       25.70       27.42      1.67 o 
  -6   0  14      337.81      326.04      6.39 o 
  -5   0  14     1743.68     1566.96     17.30 o 
  -4   0  14      227.11      193.53      2.71 o 
  -3   0  14      386.05      382.64      4.23 o 
  -2   0  14     1522.27     1572.07     15.39 o 
  -1   0  14      262.45      272.72      3.97 o 
   0   0  14      486.67      602.13      7.01 o 
   1   0  14     1005.08      945.71     10.48 o 
   2   0  14      112.30      149.40      2.59 o 
   3   0  14     2653.45     2871.93     29.68 o 
   4   0  14     1703.49     1708.97     18.41 o 
   5   0  14      102.91      123.43      3.04 o 
   6   0  14       53.77       57.97      9.31 o 
   7   0  14       15.16        2.46      1.60 o 
   8   0  14       54.09       76.43      6.23 o 
   9   0  14       16.49        9.69      3.69 o 
  10   0  14       14.43       18.92      4.62 o 
  11   0  14      169.71      195.68     10.61 o 
  12   0  14        9.98        7.38      4.62 o 
 -13   1  14        0.30        3.69      3.26 o 
 -12   1  14      176.90      196.64     12.69 o 
 -11   1  14       79.81       67.32      5.05 o 
 -10   1  14       16.56       17.06      3.69 o 
  -9   1  14      178.56      185.83      5.41 o 
  -8   1  14       73.25       58.35      2.35 o 
  -7   1  14     1439.88     1441.26     13.79 o 
  -6   1  14      318.73      318.27      3.91 o 
  -5   1  14      315.11      296.27      3.17 o 
  -4   1  14      975.37      947.91      6.68 o 
  -3   1  14      690.09      680.03      4.93 o 
  -2   1  14       88.16       79.91      1.17 o 
  -1   1  14      234.76      196.88      1.99 o 
   0   1  14     4836.70     5217.94     35.67 o 
   1   1  14       16.02       21.67      0.71 o 
   2   1  14     2503.23     2694.15     19.61 o 
   3   1  14      229.72      200.63      2.29 o 
   4   1  14      163.62      141.65      2.03 o 
   5   1  14      534.80      513.73      5.80 o 
   6   1  14       41.19       48.28      1.88 o 
   7   1  14      695.82      697.76     24.05 o 
   8   1  14      223.96      217.57     16.15 o 
   9   1  14       82.97       87.03     11.77 o 
  10   1  14      640.86      561.82     13.54 o 
  11   1  14        8.00       11.98      3.23 o 
  12   1  14       48.99       48.53      4.90 o 
 -13   2  14        0.30        7.38      5.54 o 
 -12   2  14      166.91      176.76     11.54 o 
 -11   2  14        7.12       13.85      5.08 o 
 -10   2  14        8.55        8.46      4.85 o 
  -9   2  14      379.36      353.88      7.72 o 
  -8   2  14        4.85        4.97      1.55 o 
  -7   2  14       61.49       60.18      2.63 o 
  -6   2  14      263.08      278.38      3.63 o 
  -5   2  14      289.05      289.82      3.26 o 
  -4   2  14      409.66      440.45      4.16 o 
  -3   2  14      401.29      397.16      3.57 o 
  -2   2  14     2049.97     1933.21     14.68 o 
  -1   2  14        1.02        3.10      0.71 o 
   0   2  14        1.36        8.55      0.80 o 
   1   2  14      403.92      364.74      3.47 o 
   2   2  14       63.15       60.67      1.55 o 
   3   2  14       58.53       70.54      1.58 o 
   4   2  14       45.67       48.85      0.95 o 
   5   2  14     1898.33     1792.75     17.86 o 
   6   2  14       47.90       36.85      2.45 o 
   7   2  14      618.85      528.12     11.75 o 
   8   2  14      178.73      139.96      5.70 o 
   9   2  14        3.37        0.23      2.28 o 
  10   2  14      520.22      508.37     12.73 o 
  11   2  14       74.02       79.57      6.92 o 
  12   2  14       68.67       72.51      5.55 o 
 -12   3  14       14.92       16.15      6.00 o 
 -11   3  14        4.21        7.85      4.62 o 
 -10   3  14      258.53      264.43      8.79 o 
  -9   3  14        3.09        7.85      3.23 o 
  -8   3  14      120.63      113.10      4.44 o 
  -7   3  14      555.59      523.26     10.20 o 
  -6   3  14      119.93      118.25      2.99 o 
  -5   3  14       28.78       23.70      1.19 o 
  -4   3  14       65.37       72.00      1.48 o 
  -3   3  14        1.04        1.72      0.47 o 
  -2   3  14      846.79      825.02      6.45 o 
  -1   3  14      715.52      695.96      5.86 o 
   0   3  14     1342.36     1370.42     10.66 o 
   1   3  14      199.99      191.57      2.24 o 
   2   3  14      345.03      315.69      3.23 o 
   3   3  14      797.05      783.50      6.70 o 
   4   3  14      486.19      516.21      6.24 o 
   5   3  14      668.82      670.21      9.63 o 
   6   3  14      367.57      340.61      7.10 o 
   7   3  14      107.02      133.16      5.38 o 
   8   3  14       56.73       60.69      4.24 o 
   9   3  14       17.75       22.98      5.54 o 
  10   3  14       37.26       61.01      4.57 o 
  11   3  14       51.17       55.85      5.08 o 
  12   3  14       40.98       45.30      4.90 o 
 -12   4  14      248.99      263.06     14.31 o 
 -11   4  14       21.21       16.61      5.54 o 
 -10   4  14      142.60      167.25      7.48 o 
  -9   4  14      171.10      174.83     13.61 o 
  -8   4  14       45.77       43.38      3.92 o 
  -7   4  14      418.96      399.39      7.49 o 
  -6   4  14      786.41      809.00     11.97 o 
  -5   4  14        4.85        0.71      1.02 o 
  -4   4  14      398.12      416.24      5.54 o 
  -3   4  14      321.57      310.70      3.88 o 
  -2   4  14       89.66      103.09      1.84 o 
  -1   4  14      666.91      646.15      6.02 o 
   0   4  14      561.66      515.41      5.03 o 
   1   4  14       44.04       36.59      1.27 o 
   2   4  14     1810.02     1770.42     16.17 o 
   3   4  14      273.22      265.58      3.94 o 
   4   4  14      144.35      173.19      3.61 o 
   5   4  14      382.93      357.92      6.79 o 
   6   4  14        9.63       14.05      2.10 o 
   7   4  14        7.86        9.92      2.61 o 
   8   4  14      529.99      446.54     11.10 o 
   9   4  14        8.34        6.84      2.76 o 
  10   4  14      244.93      267.22      8.97 o 
  11   4  14       12.07        5.08      2.94 o 
 -11   5  14       29.96       26.59      5.54 o 
 -10   5  14       51.13       48.25      6.69 o 
  -9   5  14        0.11       -2.43      2.43 o 
  -8   5  14       20.66       20.97      3.41 o 
  -7   5  14      169.53      179.05      5.68 o 
  -6   5  14      191.55      151.99      5.15 o 
  -5   5  14      173.64      155.88      4.26 o 
  -4   5  14      248.08      217.52      4.96 o 
  -3   5  14      315.49      259.75      3.88 o 
  -2   5  14      111.80      106.64      2.60 o 
  -1   5  14       18.78       14.66      1.46 o 
   0   5  14       97.38       86.32      2.85 o 
   1   5  14       19.07       18.21      1.78 o 
   2   5  14      766.55      807.46      9.58 o 
   3   5  14      259.76      224.06      5.34 o 
   4   5  14        0.56        1.60      1.76 o 
   5   5  14       16.63       16.80      2.21 o 
   6   5  14       57.40       48.81      5.31 o 
   7   5  14       22.05       25.39      3.09 o 
   8   5  14       26.92       27.70      5.08 o 
   9   5  14       15.81       24.25      3.59 o 
  10   5  14       62.84       58.04      5.31 o 
  11   5  14      108.08      118.84      6.53 o 
 -10   6  14       37.99       61.35      8.54 o 
  -9   6  14       47.94       49.27      5.31 o 
  -8   6  14        2.15        1.52      2.76 o 
  -7   6  14        5.21        2.38      2.74 o 
  -6   6  14       10.99       10.15      2.45 o 
  -5   6  14       54.01       55.73      4.22 o 
  -4   6  14        2.84        4.55      1.72 o 
  -3   6  14      269.14      278.66      5.82 o 
  -2   6  14       10.28       21.38      1.95 o 
  -1   6  14      777.48      695.19     12.31 o 
   0   6  14        5.21        1.02      1.76 o 
   1   6  14       24.32       17.58      2.19 o 
   2   6  14      131.65      125.74      3.86 o 
   3   6  14       21.66       15.51      2.08 o 
   4   6  14        0.11        6.46      2.03 o 
   5   6  14       10.34       12.67      2.37 o 
   6   6  14        0.92        1.48      1.90 o 
   7   6  14       19.83       13.66      2.48 o 
   8   6  14      116.15      103.75      5.38 o 
   9   6  14       28.28       37.22      5.08 o 
  10   6  14       16.71       18.54      3.69 o 
  -9   7  14       92.43      102.25      6.85 o 
  -8   7  14       47.71       44.88      4.90 o 
  -7   7  14        5.48        4.01      3.09 o 
  -6   7  14       20.39       17.73      3.41 o 
  -5   7  14       52.81       58.52      6.92 o 
  -4   7  14       81.56       67.42      3.62 o 
  -3   7  14       53.84       56.85      3.46 o 
  -2   7  14       33.84       35.16      2.83 o 
  -1   7  14       93.61       89.14      3.98 o 
   0   7  14      214.34      225.21     10.15 o 
   1   7  14       51.40       68.34      5.00 o 
   2   7  14       39.47       33.73      2.83 o 
   3   7  14        0.42        2.62      2.13 o 
   4   7  14      432.71      404.46      8.60 o 
   5   7  14       23.55       24.05      3.41 o 
   6   7  14       36.34       61.72      6.92 o 
   7   7  14       21.52       21.62      3.55 o 
   8   7  14       52.15       46.89      6.69 o 
   9   7  14        7.99       17.49      3.74 o 
  -8   8  14       30.10       36.31      4.86 o 
  -7   8  14       77.85       76.15      5.70 o 
  -6   8  14       13.57       15.01      4.38 o 
  -5   8  14       62.18       69.74      5.22 o 
  -4   8  14      225.94      214.18     10.61 o 
  -3   8  14       12.82       21.32      2.75 o 
  -2   8  14       62.35       53.12      3.35 o 
  -1   8  14       10.32       12.90      2.40 o 
   0   8  14      232.11      254.43      6.56 o 
   1   8  14       68.00       80.59      3.98 o 
   2   8  14        0.24        1.98      2.10 o 
   3   8  14       38.42       25.50      2.83 o 
   4   8  14       91.49      102.30     16.15 o 
   5   8  14        1.36        4.79      4.38 o 
   6   8  14       44.91       35.19      7.62 o 
   7   8  14       18.07       15.23      6.00 o 
   8   8  14        2.61       -1.85      4.62 o 
  -6   9  14        0.00        1.13      3.21 o 
  -5   9  14       16.07       28.58      4.32 o 
  -4   9  14        3.09        9.46      3.59 o 
  -3   9  14        5.44        5.04      2.57 o 
  -2   9  14      117.31      118.25      5.02 o 
  -1   9  14        7.21       11.79      2.59 o 
   0   9  14       20.78       23.16      2.46 o 
   1   9  14        0.83        0.92      1.80 o 
   2   9  14       44.77       33.07      3.26 o 
   3   9  14       19.28       15.69      5.08 o 
   4   9  14        0.95       -3.23      4.62 o 
   5   9  14        9.77       21.69      6.00 o 
   6   9  14      139.65      144.92     11.08 o 
  -3  10  14        3.91       16.49      3.88 o 
  -2  10  14       11.20       10.15      5.54 o 
  -1  10  14       24.27       45.23      7.38 o 
   0  10  14       23.80       31.38      6.46 o 
   1  10  14       42.55       46.26      4.90 o 
   2  10  14       10.04        5.66      6.23 o 
   3  10  14       54.66       70.61      8.77 o 
 -13   1  15       32.74       39.69      6.92 o 
 -12   1  15       32.11       36.41      4.40 o 
 -11   1  15       25.69       26.27      3.74 o 
 -10   1  15       65.95       65.21      4.53 o 
  -9   1  15       25.24       36.97      3.59 o 
  -8   1  15      259.20      241.01      4.54 o 
  -7   1  15       52.79       72.60      2.23 o 
  -6   1  15      152.56      151.53      2.81 o 
  -5   1  15        1.76        0.60      0.71 o 
  -4   1  15      224.75      219.42      2.19 o 
  -3   1  15       98.23       97.52      1.47 o 
  -2   1  15       46.51       63.92      1.09 o 
  -1   1  15       45.85       74.71      1.13 o 
   0   1  15       61.20       62.67      1.32 o 
   1   1  15        4.36        0.47      0.66 o 
   2   1  15      146.58      144.57      2.58 o 
   3   1  15     1179.94     1264.42      9.83 o 
   4   1  15        0.03        1.65      0.72 o 
   5   1  15       30.19       26.90      1.41 o 
   6   1  15       94.14      109.38      3.17 o 
   7   1  15      138.21      134.02      5.18 o 
   8   1  15      184.04      184.68      6.53 o 
   9   1  15      192.79      196.62      7.18 o 
  10   1  15        0.28        2.04      2.76 o 
  11   1  15       18.17       25.60      3.74 o 
  12   1  15       15.22       20.81      3.92 o 
 -12   2  15       93.64       81.23      8.77 o 
 -11   2  15       68.95       94.61      8.31 o 
 -10   2  15       18.17       13.38      4.62 o 
  -9   2  15      172.42      173.19      6.88 o 
  -8   2  15       16.74       18.90      1.95 o 
  -7   2  15      130.06      144.56      6.06 o 
  -6   2  15      432.05      389.45      5.93 o 
  -5   2  15      584.93      561.11      5.52 o 
  -4   2  15     1067.42     1128.30      9.13 o 
  -3   2  15        0.33        0.34      0.52 o 
  -2   2  15       40.61       53.16      1.36 o 
  -1   2  15     3198.45     3278.82     25.36 o 
   0   2  15       67.04       54.02      1.19 o 
   1   2  15        6.21        3.58      0.64 o 
   2   2  15        0.13        3.58      0.65 o 
   3   2  15      641.15      624.21      6.13 o 
   4   2  15        0.02        1.12      0.60 o 
   5   2  15      148.34      150.06      4.20 o 
   6   2  15      441.36      447.34     10.28 o 
   7   2  15       12.03        2.91      2.10 o 
   8   2  15        4.62        3.23      2.28 o 
   9   2  15       36.32       51.98      7.62 o 
  10   2  15      170.28      189.84      7.34 o 
  11   2  15       11.40       10.15      3.26 o 
  12   2  15       25.97       39.21      4.57 o 
 -12   3  15        1.81        1.38      5.08 o 
 -11   3  15       72.39       71.07      7.85 o 
 -10   3  15      177.08      198.38      7.66 o 
  -9   3  15       14.77        8.93      2.76 o 
  -8   3  15       19.87       33.93      7.85 o 
  -7   3  15        7.43       14.94      2.21 o 
  -6   3  15       93.22       99.86      3.27 o 
  -5   3  15       17.37       18.82      1.39 o 
  -4   3  15      579.96      594.40      7.85 o 
  -3   3  15       38.04       30.43      0.89 o 
  -2   3  15      627.16      593.55      5.25 o 
  -1   3  15      268.10      351.88      3.46 o 
   0   3  15        2.23        3.33      0.56 o 
   1   3  15        4.28        3.74      0.64 o 
   2   3  15      798.80      720.08      6.22 o 
   3   3  15       13.30       33.00      1.28 o 
   4   3  15        5.34       17.16      1.66 o 
   5   3  15      345.63      349.78      9.02 o 
   6   3  15        2.76        0.46      1.60 o 
   7   3  15      779.89      697.04     17.77 o 
   8   3  15       77.56       81.62      4.72 o 
   9   3  15       62.05       59.04      4.40 o 
  10   3  15        9.06        7.14      3.09 o 
  11   3  15       87.90       88.43      5.70 o 
  12   3  15      128.86      137.10      7.18 o 
 -12   4  15        0.39        1.85      5.08 o 
 -11   4  15       36.94       48.92      7.38 o 
 -10   4  15       33.29       42.96      4.53 o 
  -9   4  15      130.49      130.50      8.54 o 
  -8   4  15       30.15       26.22      4.62 o 
  -7   4  15        4.77       15.91      2.37 o 
  -6   4  15       49.17       43.80      2.65 o 
  -5   4  15       81.78       78.42      2.47 o 
  -4   4  15       21.64       24.43      1.65 o 
  -3   4  15       49.42       42.70      1.47 o 
  -2   4  15       33.26       25.85      1.20 o 
  -1   4  15      124.32      117.52      2.17 o 
   0   4  15      674.10      626.58      6.38 o 
   1   4  15      287.36      282.83      3.46 o 
   2   4  15     1442.72     1406.94     15.75 o 
   3   4  15      128.59      114.23      2.92 o 
   4   4  15     2300.55     2316.99     32.51 o 
   5   4  15      152.30      162.84      3.98 o 
   6   4  15      497.77      497.03     27.23 o 
   7   4  15       77.72       94.57      4.72 o 
   8   4  15      134.40      169.89      6.50 o 
   9   4  15      238.47      212.88      7.51 o 
  10   4  15      205.53      248.46      8.64 o 
  11   4  15        1.66       -2.76      2.76 o 
 -11   5  15        9.33        7.38      4.15 o 
 -10   5  15       24.81       29.53      4.24 o 
  -9   5  15       46.52       38.06      4.40 o 
  -8   5  15        7.20        7.15      2.94 o 
  -7   5  15       29.01       34.70      3.10 o 
  -6   5  15        6.78       12.36      2.40 o 
  -5   5  15       43.29       50.85      2.75 o 
  -4   5  15        1.68        0.35      1.40 o 
  -3   5  15      306.85      232.65      4.44 o 
  -2   5  15      101.06       87.36      1.94 o 
  -1   5  15      225.49      202.09      4.25 o 
   0   5  15       70.00       86.34      3.14 o 
   1   5  15      900.97      903.03     13.74 o 
   2   5  15      271.19      293.50      7.19 o 
   3   5  15      308.38      273.52      7.22 o 
   4   5  15        2.75        2.31      1.67 o 
   5   5  15      730.62      766.68     13.06 o 
   6   5  15      274.79      272.33      7.81 o 
   7   5  15       13.79       20.95      3.09 o 
   8   5  15        8.73       13.91      2.94 o 
   9   5  15       60.12       64.94      4.72 o 
  10   5  15       32.43       36.84      5.08 o 
 -10   6  15      110.55      117.25      7.01 o 
  -9   6  15       32.44       32.73      5.08 o 
  -8   6  15      142.56      139.19      6.85 o 
  -7   6  15       77.64       87.74     12.23 o 
  -6   6  15       31.65       38.27      3.18 o 
  -5   6  15      695.76      664.19     10.88 o 
  -4   6  15       28.50       23.81      2.24 o 
  -3   6  15       34.65       43.78      3.66 o 
  -2   6  15      547.38      521.28      8.69 o 
  -1   6  15        0.04        6.69      2.03 o 
   0   6  15      265.36      235.26      6.12 o 
   1   6  15      116.05      126.53      4.44 o 
   2   6  15       83.02       92.77      3.90 o 
   3   6  15       29.97       31.37      3.21 o 
   4   6  15      699.87      705.29     15.76 o 
   5   6  15       57.82       64.30      4.40 o 
   6   6  15      174.32      176.26      6.83 o 
   7   6  15      105.53      114.39      5.38 o 
   8   6  15        4.66        3.00      2.61 o 
   9   6  15        0.12        0.46      2.61 o 
  10   6  15       59.67       67.76      5.77 o 
  -9   7  15      159.97      184.55      8.64 o 
  -8   7  15        1.61        1.99      3.09 o 
  -7   7  15        5.77        4.62      4.15 o 
  -6   7  15       44.79       51.27      4.57 o 
  -5   7  15       44.41       46.38      4.24 o 
  -4   7  15        9.65        8.18      2.27 o 
  -3   7  15       11.07        1.30      1.94 o 
  -2   7  15        1.17        1.30      1.94 o 
  -1   7  15      595.42      530.90     10.20 o 
   0   7  15       16.29       24.15      4.38 o 
   1   7  15      214.43      202.50      7.15 o 
   2   7  15       26.87       27.71      4.38 o 
   3   7  15      212.00      166.80      5.39 o 
   4   7  15       19.97       14.26      2.57 o 
   5   7  15       14.71       21.45      3.41 o 
   6   7  15       21.64       28.33      5.54 o 
   7   7  15      171.37      165.45      7.16 o 
   8   7  15        8.34       11.08      4.62 o 
   9   7  15        1.55       -4.15      4.15 o 
  -8   8  15        3.84        6.80      3.74 o 
  -7   8  15        5.77        8.31      3.59 o 
  -6   8  15       55.83       70.56      5.70 o 
  -5   8  15        6.03        5.05      3.09 o 
  -4   8  15      132.06      132.09      5.41 o 
  -3   8  15       16.61       18.91      3.27 o 
  -2   8  15       19.17       14.48      2.48 o 
  -1   8  15        0.65        2.80      2.21 o 
   0   8  15        1.52        2.05      2.55 o 
   1   8  15       18.68       20.79      3.21 o 
   2   8  15       14.89       12.36      2.48 o 
   3   8  15        0.90        0.59      2.30 o 
   4   8  15      392.22      370.52     10.57 o 
   5   8  15       56.15       53.31      4.53 o 
   6   8  15        1.84        6.44      3.09 o 
   7   8  15       34.23       41.54      6.92 o 
  -6   9  15        2.07        5.91      3.41 o 
  -5   9  15      238.38      234.69     15.69 o 
  -4   9  15       65.56       74.99      9.00 o 
  -3   9  15        4.07        3.13      2.57 o 
  -2   9  15       15.00       13.19      2.75 o 
  -1   9  15        2.10        2.77      2.27 o 
   0   9  15       16.84       17.38      2.64 o 
   1   9  15       18.60       14.50      4.62 o 
   2   9  15       50.21       52.40      3.71 o 
   3   9  15        2.56        5.81      3.69 o 
   4   9  15       16.74       16.15      6.00 o 
   5   9  15       18.18       18.46      6.00 o 
  -3  10  15       65.51       73.50      5.65 o 
  -2  10  15        2.34        5.34      3.32 o 
  -1  10  15       47.91       53.54      7.38 o 
   0  10  15        4.61        8.77      5.08 o 
   1  10  15        0.05        6.92      5.54 o 
   2  10  15       15.92       21.37      4.62 o 
 -12   0  16        0.12        0.92      4.62 o 
 -11   0  16      100.44       96.46      8.31 o 
 -10   0  16        5.56        3.23      3.69 o 
  -9   0  16       44.80       41.06      3.92 o 
  -8   0  16      135.93      151.49      5.32 o 
  -7   0  16       66.42       72.11      3.53 o 
  -6   0  16     2161.22     2114.73     25.97 o 
  -5   0  16     1590.24     1614.51     17.84 o 
  -4   0  16       60.87       54.81      1.58 o 
  -3   0  16     2043.43     2003.35     17.98 o 
  -2   0  16     4271.05     4205.53     42.71 o 
  -1   0  16       10.97       15.93      1.07 o 
   0   0  16      615.57      595.30      7.18 o 
   1   0  16     2527.16     2561.68     26.58 o 
   2   0  16      524.11      627.43      7.63 o 
   3   0  16      712.27      738.40     10.79 o 
   4   0  16     1092.30     1130.84     16.78 o 
   5   0  16       70.72       90.06      3.90 o 
   6   0  16       56.26       45.29      4.01 o 
   7   0  16      194.59      151.67      5.55 o 
   8   0  16      620.88      653.51     20.31 o 
   9   0  16      182.66      144.45      8.77 o 
  10   0  16       83.13       80.30      7.38 o 
  11   0  16       32.61       42.92      6.00 o 
  12   0  16        8.71        7.85      4.62 o 
 -12   1  16      365.55      379.53     12.23 o 
 -11   1  16        2.29        6.46      3.09 o 
 -10   1  16       61.17       58.78      6.00 o 
  -9   1  16      872.24      824.85     17.13 o 
  -8   1  16       27.91       25.23      2.11 o 
  -7   1  16      368.35      319.05      5.28 o 
  -6   1  16      418.29      397.98      5.46 o 
  -5   1  16        7.25        6.74      0.95 o 
  -4   1  16        0.44        0.96      0.54 o 
  -3   1  16       44.78       41.26      0.93 o 
  -2   1  16     1333.29     1278.95      9.47 o 
  -1   1  16      254.57      245.73      2.42 o 
   0   1  16       64.34       59.41      1.09 o 
   1   1  16      934.43      932.71      7.42 o 
   2   1  16       25.26       24.45      0.87 o 
   3   1  16       79.72       71.56      1.38 o 
   4   1  16     1116.82     1115.01     10.84 o 
   5   1  16      132.34      131.80      2.76 o 
   6   1  16      239.69      262.54      6.62 o 
   7   1  16      889.36      800.90     17.77 o 
   8   1  16      196.46      205.70      6.85 o 
   9   1  16        2.08        9.23      2.76 o 
  10   1  16      574.92      611.74     14.69 o 
  11   1  16       55.28       71.31      5.22 o 
  12   1  16      133.92      126.57     10.38 o 
 -12   2  16        1.55        0.00      5.08 o 
 -11   2  16       46.14       45.69      6.46 o 
 -10   2  16       30.99       33.69      5.54 o 
  -9   2  16       51.25       54.04      4.23 o 
  -8   2  16       72.62       62.28      3.35 o 
  -7   2  16       51.68       54.19      2.57 o 
  -6   2  16      276.60      253.59      4.64 o 
  -5   2  16       10.94       13.79      2.80 o 
  -4   2  16       26.68       32.14      1.19 o 
  -3   2  16        3.28        0.59      0.58 o 
  -2   2  16     1250.91     1271.88     10.58 o 
  -1   2  16      238.53      213.20      3.17 o 
   0   2  16      315.11      291.99      3.20 o 
   1   2  16       11.53       16.32      0.87 o 
   2   2  16      523.93      559.31      5.32 o 
   3   2  16       44.01       57.62      1.79 o 
   4   2  16      117.74      105.19      2.47 o 
   5   2  16       15.39       18.62      1.78 o 
   6   2  16       60.29       67.00      3.88 o 
   7   2  16      137.18      173.78      6.20 o 
   8   2  16       23.18       13.40      2.94 o 
   9   2  16       15.80       13.34      3.23 o 
  10   2  16        0.94       -0.40      2.54 o 
  11   2  16        4.51        5.66      3.09 o 
  12   2  16        0.51       -1.63      2.76 o 
 -12   3  16       20.56       20.31      6.00 o 
 -11   3  16        7.97       10.61      5.08 o 
 -10   3  16        3.78        5.30      3.09 o 
  -9   3  16        2.62        0.03      2.43 o 
  -8   3  16       14.74       12.33      3.69 o 
  -7   3  16       36.86       30.75      3.33 o 
  -6   3  16      229.34      224.51      5.95 o 
  -5   3  16      235.05      231.78      4.44 o 
  -4   3  16        6.45       10.57      1.19 o 
  -3   3  16        3.64        6.58      0.75 o 
  -2   3  16      264.06      228.44      2.62 o 
  -1   3  16      150.21      130.93      1.87 o 
   0   3  16      188.65      168.21      2.14 o 
   1   3  16       49.51       59.56      1.34 o 
   2   3  16      906.62      900.88      8.56 o 
   3   3  16      709.65      669.76      7.83 o 
   4   3  16      265.13      288.98      5.42 o 
   5   3  16      121.55      120.03      3.90 o 
   6   3  16      266.21      259.44      7.48 o 
   7   3  16       24.85       22.02      3.09 o 
   8   3  16      243.09      232.83      7.66 o 
   9   3  16        3.05       -0.92      2.31 o 
  10   3  16       41.77       52.19      4.57 o 
  11   3  16      137.18      133.84      6.68 o 
 -11   4  16       28.23       15.69      6.00 o 
 -10   4  16      232.41      246.80      8.97 o 
  -9   4  16        3.99        1.82      2.76 o 
  -8   4  16       11.22       15.69      3.26 o 
  -7   4  16      354.18      340.40      9.96 o 
  -6   4  16      281.75      290.21      5.99 o 
  -5   4  16      215.26      221.98      4.44 o 
  -4   4  16      260.16      255.42      4.61 o 
  -3   4  16        4.44        4.10      1.16 o 
  -2   4  16      698.87      663.48      8.42 o 
  -1   4  16      378.49      364.07      5.27 o 
   0   4  16      375.87      357.97      4.60 o 
   1   4  16      135.34      134.88      2.58 o 
   2   4  16      538.01      569.27      7.71 o 
   3   4  16      162.10      184.37      4.59 o 
   4   4  16      568.03      535.23     10.44 o 
   5   4  16       80.22       71.02      3.35 o 
   6   4  16       13.57       22.57      2.76 o 
   7   4  16        0.35        1.19      3.00 o 
   8   4  16      195.92      180.07      6.68 o 
   9   4  16        0.15        1.26      2.43 o 
  10   4  16       15.79       20.31      3.59 o 
  11   4  16       45.40       49.86      4.90 o 
 -11   5  16       51.56       57.99      5.52 o 
 -10   5  16        0.19        0.92      3.26 o 
  -9   5  16        3.82        4.30      3.09 o 
  -8   5  16       50.76       60.13      5.54 o 
  -7   5  16       18.23       15.98      3.09 o 
  -6   5  16       21.87       12.97      2.40 o 
  -5   5  16       74.89       83.51      3.34 o 
  -4   5  16      139.02      125.58      4.06 o 
  -3   5  16       79.51       58.12      4.06 o 
  -2   5  16      349.98      339.51      5.22 o 
  -1   5  16       65.24       46.82      1.58 o 
   0   5  16      105.43       93.48      2.47 o 
   1   5  16       16.73        9.41      1.36 o 
   2   5  16      657.34      597.09     13.47 o 
   3   5  16       10.74        5.31      2.61 o 
   4   5  16        2.19        7.25      1.90 o 
   5   5  16        5.12        6.76      1.94 o 
   6   5  16      154.45      154.09      7.85 o 
   7   5  16       29.11       38.23      3.55 o 
   8   5  16      324.60      295.12      9.69 o 
   9   5  16        6.85        4.70      6.46 o 
  10   5  16        0.04       -2.52      3.69 o 
 -10   6  16       20.55       24.16      7.15 o 
  -9   6  16        0.40        4.62      3.26 o 
  -8   6  16       17.95       28.99      4.07 o 
  -7   6  16        1.70        2.12      2.76 o 
  -6   6  16        9.69        9.15      2.48 o 
  -5   6  16       18.35       18.52      2.29 o 
  -4   6  16      220.27      201.58      5.49 o 
  -3   6  16      403.75      375.30      7.19 o 
  -2   6  16       16.35       21.64      2.18 o 
  -1   6  16      283.52      239.00      7.49 o 
   0   6  16        0.77        3.65      2.03 o 
   1   6  16      368.52      356.27     10.45 o 
   2   6  16      200.93      191.80      7.62 o 
   3   6  16       81.63       84.42      4.99 o 
   4   6  16      111.28      113.48      5.52 o 
   5   6  16       42.95       41.79      6.23 o 
   6   6  16       60.83       74.77      6.46 o 
   7   6  16        7.65       13.85      4.15 o 
   8   6  16      121.24      114.46      8.31 o 
   9   6  16        1.00       -4.15      4.15 o 
  -9   7  16        1.55        9.23      5.54 o 
  -8   7  16        9.33        4.38      3.59 o 
  -7   7  16        0.12        0.46      2.94 o 
  -6   7  16        8.47       11.77      3.26 o 
  -5   7  16        1.42        3.23      3.46 o 
  -4   7  16       62.73       45.43      3.37 o 
  -3   7  16        2.76        5.15      2.10 o 
  -2   7  16       74.09       78.47      3.92 o 
  -1   7  16        0.05        5.38      2.13 o 
   0   7  16      549.28      540.29     12.71 o 
   1   7  16       94.68       91.45      5.05 o 
   2   7  16        0.01       -0.46      2.28 o 
   3   7  16       43.15       58.31      6.00 o 
   4   7  16        7.26        8.39      2.76 o 
   5   7  16        5.69        6.92      3.69 o 
   6   7  16        0.08       -2.31      3.69 o 
   7   7  16        3.11        4.15      3.69 o 
   8   7  16        2.27       15.23      4.62 o 
  -8   8  16        3.45       -2.31      4.62 o 
  -7   8  16       38.53       36.48      4.57 o 
  -6   8  16       17.70       14.56      5.54 o 
  -5   8  16        0.38       -0.92      3.23 o 
  -4   8  16      108.18      131.16      5.41 o 
  -3   8  16      117.04      105.78      4.88 o 
  -2   8  16       30.44       23.10      2.81 o 
  -1   8  16       65.93       79.73      3.98 o 
   0   8  16       57.85       59.93      4.72 o 
   1   8  16       31.06       34.25      3.92 o 
   2   8  16        0.02        3.37      2.55 o 
   3   8  16        1.02       -1.85      2.61 o 
   4   8  16        0.01        6.46      4.15 o 
   5   8  16      109.78      138.92      8.77 o 
   6   8  16       25.21       30.00      5.54 o 
  -6   9  16       68.74       63.97      5.70 o 
  -5   9  16       23.75       31.71      4.53 o 
  -4   9  16        7.72        3.03      3.32 o 
  -3   9  16        3.16        1.30      2.37 o 
  -2   9  16       38.82       31.44      3.35 o 
  -1   9  16       25.58       30.27      3.24 o 
   0   9  16        0.82       -0.26      2.66 o 
   1   9  16       41.40       34.17      5.54 o 
   2   9  16       63.18       64.00      4.86 o 
   3   9  16       34.59       39.47      4.40 o 
   5   9  16       19.33       27.23      6.00 o 
  -2  10  16        0.44        0.92      2.59 o 
  -1  10  16       41.24       37.38      7.38 o 
   0  10  16       66.39       79.84      8.77 o 
   1  10  16       86.80      105.23      9.69 o 
 -12   1  17       36.73       45.69      6.92 o 
 -11   1  17       36.90       29.62      3.88 o 
 -10   1  17      128.59      120.57      8.31 o 
  -9   1  17        6.21       15.49      2.94 o 
  -8   1  17        6.64        5.19      1.62 o 
  -7   1  17      110.81      102.46      3.00 o 
  -6   1  17       76.88       79.11      2.92 o 
  -5   1  17       21.04       20.20      1.29 o 
  -4   1  17      183.61      177.52      2.49 o 
  -3   1  17       45.76       50.37      1.12 o 
  -2   1  17       37.58       52.68      1.10 o 
  -1   1  17     1039.97     1040.38      7.86 o 
   0   1  17      133.25      141.05      1.80 o 
   1   1  17      112.21      119.12      1.62 o 
   2   1  17       63.44       60.28      1.28 o 
   3   1  17     1296.34     1331.89     17.68 o 
   4   1  17       18.62       14.36      1.28 o 
   5   1  17      142.26      144.02      3.63 o 
   6   1  17        4.65       12.16      3.12 o 
   7   1  17        0.57        2.63      2.10 o 
   8   1  17        0.29        6.31      2.43 o 
   9   1  17      130.24      119.12      5.55 o 
  10   1  17        5.07        8.31      3.26 o 
  11   1  17       56.13       62.25      5.05 o 
  12   1  17        2.17        4.99      3.41 o 
 -12   2  17       10.62       12.46      5.54 o 
 -11   2  17       52.23       62.30      7.38 o 
 -10   2  17      126.86      111.69      8.31 o 
  -9   2  17       48.22       61.41      4.40 o 
  -8   2  17      136.75      141.41      4.74 o 
  -7   2  17      354.49      372.60      6.67 o 
  -6   2  17      150.87      148.75      3.45 o 
  -5   2  17     1395.76     1369.79     15.70 o 
  -4   2  17     1028.88      978.29      9.08 o 
  -3   2  17      781.53      742.55      6.73 o 
  -2   2  17       78.34       61.73      1.47 o 
  -1   2  17     3741.82     3829.15     29.55 o 
   0   2  17      452.15      435.55      4.36 o 
   1   2  17      131.87      133.20      2.04 o 
   2   2  17      109.39      138.65      2.27 o 
   3   2  17     1720.87     1563.50     15.70 o 
   4   2  17      648.12      646.28      9.34 o 
   5   2  17       21.54       19.01      2.03 o 
   6   2  17       77.30       82.33      5.77 o 
   7   2  17       25.60       29.33      3.21 o 
   8   2  17       88.72       67.98      4.40 o 
   9   2  17        0.48        0.69      2.61 o 
  10   2  17       14.75       21.32      7.62 o 
  11   2  17        7.16        4.96      3.09 o 
 -12   3  17        3.28        9.23      5.54 o 
 -11   3  17        6.57        5.08      5.08 o 
 -10   3  17       94.60       92.60      5.70 o 
  -9   3  17       16.51       12.50      3.69 o 
  -8   3  17      173.15      167.81     12.00 o 
  -7   3  17       27.23       20.55      2.48 o 
  -6   3  17        1.43        4.03      1.99 o 
  -5   3  17        7.16       16.01      1.79 o 
  -4   3  17      119.83      123.29      3.51 o 
  -3   3  17       30.51       23.95      1.14 o 
  -2   3  17      403.03      344.52      4.25 o 
  -1   3  17      335.35      387.83      4.61 o 
   0   3  17      964.03      971.74      9.10 o 
   1   3  17       29.76       39.41      1.42 o 
   2   3  17      303.64      269.45      3.54 o 
   3   3  17     1288.31     1204.17     16.32 o 
   4   3  17      920.08      950.86     16.24 o 
   5   3  17       70.54       81.16      4.20 o 
   6   3  17        8.88        8.49      2.43 o 
   7   3  17      796.00      711.14     15.17 o 
   8   3  17        0.09       -1.96      1.96 o 
   9   3  17        0.20        0.52      2.54 o 
  10   3  17        1.10        2.31      2.94 o 
  11   3  17       24.49       42.25      7.38 o 
 -11   4  17       33.36       29.08      6.46 o 
 -10   4  17       27.64       37.33      4.40 o 
  -9   4  17        0.64       -0.34      2.43 o 
  -8   4  17       16.92       26.93      8.77 o 
  -7   4  17        4.69       11.70      3.92 o 
  -6   4  17       27.15       26.96      2.75 o 
  -5   4  17      422.80      394.28      6.43 o 
  -4   4  17        8.61        4.70      1.43 o 
  -3   4  17        0.01        2.82      1.58 o 
  -2   4  17       21.05       23.48      1.95 o 
  -1   4  17      439.97      414.16      6.00 o 
   0   4  17      191.10      201.72      3.65 o 
   1   4  17     1688.66     1689.89     18.79 o 
   2   4  17      597.60      583.30      7.83 o 
   3   4  17      489.82      453.89      6.65 o 
   4   4  17      796.57      810.68     11.60 o 
   5   4  17       49.07       55.14      3.21 o 
   6   4  17       68.35       55.89      9.23 o 
   7   4  17       11.69       21.46      4.38 o 
   8   4  17       52.87       47.40      3.92 o 
   9   4  17       33.78       30.46      3.92 o 
  10   4  17        0.82        3.00      2.94 o 
  11   4  17       16.03       18.03      3.74 o 
 -11   5  17        7.13        5.26      3.92 o 
 -10   5  17        0.05        2.70      3.09 o 
  -9   5  17       11.88        7.62      3.26 o 
  -8   5  17       34.07       36.51      4.24 o 
  -7   5  17        7.26        6.92      2.94 o 
  -6   5  17       15.59       10.78      2.37 o 
  -5   5  17        0.06        1.65      1.59 o 
  -4   5  17       29.12       35.63      2.41 o 
  -3   5  17        0.71        3.25      1.55 o 
  -2   5  17       35.06       37.53      2.34 o 
  -1   5  17       33.05       21.15      2.52 o 
   0   5  17      271.43      264.35      6.72 o 
   1   5  17       71.67       91.97      4.86 o 
   2   5  17     1872.76     1732.42     66.00 o 
   3   5  17        0.88        3.48      2.43 o 
   4   5  17      283.81      311.58     11.33 o 
   5   5  17       23.34       18.90      2.37 o 
   6   5  17      143.56      138.21      5.70 o 
   7   5  17       14.00       25.23      3.41 o 
   8   5  17        5.31        8.63      2.76 o 
   9   5  17       13.84       16.58      3.41 o 
  10   5  17       12.26       21.23      3.74 o 
 -10   6  17        0.21       -3.92      3.92 o 
  -9   6  17      162.92      163.38      7.99 o 
  -8   6  17        8.24        4.38      2.94 o 
  -7   6  17       33.75       39.42      4.40 o 
  -6   6  17      247.41      245.84      8.81 o 
  -5   6  17       15.36       20.29      2.36 o 
  -4   6  17       92.51       75.55      3.34 o 
  -3   6  17        1.40        4.22      1.82 o 
  -2   6  17      226.98      222.24      5.30 o 
  -1   6  17      152.55      141.94      4.97 o 
   0   6  17      204.87      210.76      7.58 o 
   1   6  17       97.93       73.23      3.79 o 
   2   6  17        8.58        9.91      2.76 o 
   3   6  17        3.77        3.05      2.43 o 
   4   6  17       21.81       28.38      3.55 o 
   5   6  17        1.60        3.92      2.55 o 
   6   6  17        9.95       15.69      4.62 o 
   7   6  17        0.82       -0.92      3.69 o 
   8   6  17        0.49        0.00      3.69 o 
   9   6  17        6.24        2.31      4.15 o 
  -9   7  17       59.79       60.87      5.70 o 
  -8   7  17        1.87       -0.92      3.26 o 
  -7   7  17        2.73       -1.17      2.76 o 
  -6   7  17       10.15        9.91      3.41 o 
  -5   7  17        4.83        7.62      4.85 o 
  -4   7  17        9.31       12.56      2.70 o 
  -3   7  17       43.41       52.05      3.46 o 
  -2   7  17       10.06        9.65      2.38 o 
  -1   7  17        0.70        2.77      2.61 o 
   0   7  17       30.77       47.95      4.07 o 
   1   7  17        0.03        0.15      2.43 o 
   2   7  17        1.75       -2.77      2.77 o 
   3   7  17        2.89        3.00      2.61 o 
   4   7  17      299.50      288.88      8.81 o 
   5   7  17        1.85        6.46      3.69 o 
   6   7  17        8.68       10.15      4.62 o 
   7   7  17      140.17      145.38      9.69 o 
   8   7  17        3.99       -0.92      4.15 o 
  -7   8  17        0.04        0.33      3.41 o 
  -6   8  17       83.09       95.13      6.23 o 
  -5   8  17       31.73       27.09      4.07 o 
  -4   8  17      139.88      143.85      5.56 o 
  -3   8  17        0.05        1.40      2.10 o 
  -2   8  17       19.82       27.35      4.92 o 
  -1   8  17        9.09       10.61      2.48 o 
   0   8  17       13.86       16.27      3.21 o 
   1   8  17       40.65       35.45      9.00 o 
   2   8  17       11.25       11.08      2.94 o 
   3   8  17       34.71       34.46      3.92 o 
   4   8  17      117.64      123.69      8.31 o 
   5   8  17       34.04       33.69      5.54 o 
   6   8  17       23.76       23.54      5.08 o 
   7   8  17       13.04       21.69      5.54 o 
  -5   9  17      122.55      133.84      7.48 o 
  -4   9  17       60.18       53.60      5.19 o 
  -3   9  17       42.16       43.10      3.98 o 
  -2   9  17        8.96       12.53      2.75 o 
  -1   9  17       45.81       48.12      4.92 o 
   0   9  17        5.69        3.95      2.37 o 
   1   9  17       32.67       37.98      4.20 o 
   2   9  17        4.78        9.69      3.41 o 
   3   9  17       45.49       50.03      8.08 o 
 -12   0  18      239.75      227.07     12.46 o 
 -11   0  18        0.04       -3.69      3.69 o 
 -10   0  18      297.27      287.52     12.92 o 
  -9   0  18      325.93      338.75     13.38 o 
  -8   0  18       83.80       92.70      3.99 o 
  -7   0  18        4.79        4.32      1.77 o 
  -6   0  18     2325.72     2201.87     38.40 o 
  -5   0  18      527.92      513.37      6.93 o 
  -4   0  18        5.77        8.47      1.04 o 
  -3   0  18      385.80      380.74      7.01 o 
  -2   0  18     1202.55     1244.02     15.51 o 
  -1   0  18       59.73       56.76      2.06 o 
   0   0  18      346.61      300.02      4.95 o 
   1   0  18      832.63      907.21     11.76 o 
   2   0  18      921.28      871.26     14.38 o 
   3   0  18        5.59       30.78      2.13 o 
   4   0  18       96.57       91.76      3.50 o 
   5   0  18      127.26      144.65      7.34 o 
   6   0  18      109.71       97.38      6.46 o 
   7   0  18      162.57      180.45      9.23 o 
   8   0  18       24.23       30.00      4.62 o 
   9   0  18      102.30      119.07      8.31 o 
  10   0  18       90.59      104.76      8.31 o 
  11   0  18       91.72       79.38      7.85 o 
 -12   1  18       98.58      112.61      9.69 o 
 -11   1  18       19.32       11.31      3.59 o 
 -10   1  18      209.66      210.49      7.66 o 
  -9   1  18       49.36       39.99      5.54 o 
  -8   1  18       13.36       19.34      1.95 o 
  -7   1  18        1.09        1.94      1.24 o 
  -6   1  18      337.73      331.71      6.92 o 
  -5   1  18       39.87       51.25      1.73 o 
  -4   1  18      138.14      146.69      2.40 o 
  -3   1  18      925.89      924.61      7.99 o 
  -2   1  18      172.89      175.23      2.13 o 
  -1   1  18      907.08      913.69      7.80 o 
   0   1  18      392.02      389.92      3.85 o 
   1   1  18       77.05       92.09      1.54 o 
   2   1  18      138.39      167.43      2.43 o 
   3   1  18      341.91      311.58      4.46 o 
   4   1  18      185.68      248.27      4.33 o 
   5   1  18      377.92      373.15     12.89 o 
   6   1  18       40.44       38.54      2.83 o 
   7   1  18        0.44        2.84      2.10 o 
   8   1  18       56.40       54.83      4.07 o 
   9   1  18       12.12       15.17      3.09 o 
  10   1  18       57.77       67.83      5.05 o 
  11   1  18       13.57       18.49      3.74 o 
 -12   2  18       47.12       52.15      7.38 o 
 -11   2  18        0.07       -3.23      4.15 o 
 -10   2  18       21.25       25.38      5.54 o 
  -9   2  18      121.44      124.11      5.87 o 
  -8   2  18       55.83       53.81     11.54 o 
  -7   2  18      218.68      208.64      4.82 o 
  -6   2  18      911.74      893.70     12.58 o 
  -5   2  18      318.45      293.27      4.98 o 
  -4   2  18      120.04      117.39      2.61 o 
  -3   2  18       89.60       72.26      1.79 o 
  -2   2  18       59.36       51.79      1.55 o 
  -1   2  18       54.32       60.26      3.00 o 
   0   2  18      319.66      319.26      4.07 o 
   1   2  18       17.06       23.59      1.43 o 
   2   2  18        4.53        2.29      1.02 o 
   3   2  18      432.58      381.61      7.13 o 
   4   2  18       14.71       14.05      1.94 o 
   5   2  18       52.32       38.16      3.09 o 
   6   2  18        7.81        6.23      2.28 o 
   7   2  18      309.75      312.84      8.81 o 
   8   2  18      210.15      180.38      6.85 o 
   9   2  18        2.06        5.27      4.62 o 
  10   2  18      214.92      190.04      7.51 o 
  11   2  18      151.96      148.83      7.01 o 
 -11   3  18      102.35       97.38      8.77 o 
 -10   3  18      134.16      153.22     10.15 o 
  -9   3  18      176.95      171.02      7.16 o 
  -8   3  18        0.03        7.62      2.94 o 
  -7   3  18       48.60       46.73      3.92 o 
  -6   3  18       38.03       39.36      2.47 o 
  -5   3  18       57.91       56.01      2.75 o 
  -4   3  18       23.74       19.48      1.90 o 
  -3   3  18      530.71      533.70      7.01 o 
  -2   3  18      586.01      558.19      7.41 o 
  -1   3  18      323.08      326.33      4.60 o 
   0   3  18        7.44        9.07      1.20 o 
   1   3  18      881.14      827.63      9.33 o 
   2   3  18     2492.70     2401.74     25.94 o 
   3   3  18      325.86      295.14      6.38 o 
   4   3  18     1185.73     1071.41     30.23 o 
   5   3  18       16.30       15.62      2.43 o 
   6   3  18       18.40       13.65      2.61 o 
   7   3  18       81.80       76.68      4.57 o 
   8   3  18      165.97      180.36     15.23 o 
   9   3  18        0.14       -0.23      2.61 o 
  10   3  18       30.50       32.29      4.07 o 
  11   3  18       27.82       36.87      4.57 o 
 -11   4  18       99.19       99.69      9.69 o 
 -10   4  18       87.56       93.35      5.87 o 
  -9   4  18       33.80       23.04      8.54 o 
  -8   4  18       81.40       90.80     10.38 o 
  -7   4  18       92.73       76.77      5.05 o 
  -6   4  18      241.92      247.68      6.65 o 
  -5   4  18      969.72      895.86     13.24 o 
  -4   4  18      198.49      219.09      4.40 o 
  -3   4  18      123.88      118.18      3.80 o 
  -2   4  18      277.01      262.91      6.19 o 
  -1   4  18      263.79      280.47      5.53 o 
   0   4  18        2.00        2.71      1.59 o 
   1   4  18        1.59        3.12      1.31 o 
   2   4  18       12.69        9.73      1.59 o 
   3   4  18      170.83      176.46      4.25 o 
   4   4  18       84.08       74.49      3.42 o 
   5   4  18       10.73        4.15      2.22 o 
   6   4  18       11.82       15.90      2.76 o 
   7   4  18        0.32        3.05      2.77 o 
   8   4  18        3.26        0.15      4.62 o 
   9   4  18       24.20       16.88      3.26 o 
  10   4  18        0.31       -3.46      3.46 o 
 -10   5  18        1.40       -1.62      3.26 o 
  -9   5  18       69.83       83.01      5.70 o 
  -8   5  18        4.62        3.69      4.15 o 
  -7   5  18        0.51        0.00      2.77 o 
  -6   5  18        1.19        4.15      2.61 o 
  -5   5  18       24.23       28.81      2.46 o 
  -4   5  18       33.41       30.63      2.41 o 
  -3   5  18      192.97      194.92      5.68 o 
  -2   5  18      554.67      514.74     10.10 o 
  -1   5  18       60.42       71.67      4.40 o 
   0   5  18        0.01        4.46      2.43 o 
   1   5  18      276.20      275.27     22.15 o 
   2   5  18      565.89      529.60     31.84 o 
   3   5  18       28.06       41.14      4.62 o 
   4   5  18      230.66      206.56      9.00 o 
   5   5  18       53.25       45.13      3.46 o 
   6   5  18      282.58      315.01      8.79 o 
   7   5  18        8.97        6.23      2.61 o 
   8   5  18      186.14      190.38      7.34 o 
   9   5  18        0.01       -2.55      2.55 o 
  10   5  18       14.93       10.24      3.41 o 
  -9   6  18        0.03        5.54      3.59 o 
  -8   6  18       62.38       66.64      6.00 o 
  -7   6  18        7.97        4.54      3.09 o 
  -6   6  18       13.35       25.57      3.74 o 
  -5   6  18        0.01        0.91      2.10 o 
  -4   6  18        2.78        2.01      2.46 o 
  -3   6  18        2.06        3.37      1.76 o 
  -2   6  18       15.54       18.12      2.11 o 
  -1   6  18       24.61       26.59      2.68 o 
   0   6  18      277.47      303.23      7.45 o 
   1   6  18       17.82       29.58      3.41 o 
   2   6  18       86.54       85.54      5.05 o 
   3   6  18      186.94      199.68      7.16 o 
   4   6  18        0.08        2.22      2.43 o 
   5   6  18       22.71       21.69      4.62 o 
   6   6  18       49.80       58.15      6.46 o 
   7   6  18        3.77        0.46      3.69 o 
   8   6  18        9.23        6.46      4.15 o 
   9   6  18        9.66        7.38      4.62 o 
  -8   7  18       12.73       16.56      4.07 o 
  -7   7  18        1.48       -2.85      4.38 o 
  -6   7  18        3.71        2.77      2.94 o 
  -5   7  18        4.26        0.63      2.30 o 
  -4   7  18        0.40        4.15      3.27 o 
  -3   7  18      111.81       94.16      4.35 o 
  -2   7  18        0.47        1.04      1.88 o 
  -1   7  18        1.30        3.06      2.55 o 
   0   7  18      145.31      130.96      6.17 o 
   1   7  18      113.75       94.09      5.19 o 
   2   7  18       52.07       47.31      4.24 o 
   3   7  18       36.51       26.10      3.41 o 
   4   7  18        0.78        6.73      2.76 o 
   5   7  18       75.00       96.46      7.38 o 
   6   7  18        0.67       -3.23      3.69 o 
   7   7  18        3.67       12.46      4.62 o 
   8   7  18       26.76       29.54      6.00 o 
  -7   8  18       47.84       44.02      5.22 o 
  -6   8  18        0.02        1.38      3.26 o 
  -5   8  18        0.20        3.91      3.41 o 
  -4   8  18       76.63       75.49      4.42 o 
  -3   8  18       17.19       18.61      2.81 o 
  -2   8  18        2.70       -0.36      2.27 o 
  -1   8  18       80.24       86.03      4.42 o 
   0   8  18        7.58        9.35      3.21 o 
   1   8  18        7.50       10.34      3.21 o 
   2   8  18      130.21      124.64      6.69 o 
   3   8  18        6.43        5.23      4.85 o 
   4   8  18        1.62        7.85      3.69 o 
   5   8  18       47.58       44.77      6.46 o 
   6   8  18        3.06        5.08      4.62 o 
  -4   9  18       10.01       16.79      4.20 o 
  -3   9  18       15.13       13.45      2.97 o 
  -2   9  18        0.34       -0.42      2.32 o 
  -1   9  18       56.20       60.15      4.43 o 
   0   9  18        2.38        2.60      3.30 o 
   1   9  18       93.71      113.10      6.36 o 
   2   9  18      106.32      127.69      6.83 o 
   3   9  18       41.08       43.63      5.08 o 
   4   9  18        9.12        5.08      4.62 o 
 -12   1  19       33.35       31.38      6.46 o 
 -11   1  19       13.16        2.31      5.08 o 
 -10   1  19       23.52       24.31      4.85 o 
  -9   1  19        5.26        0.37      4.85 o 
  -8   1  19       15.83       14.74      2.01 o 
  -7   1  19        0.64        2.91      1.43 o 
  -6   1  19       14.59       25.57      1.95 o 
  -5   1  19      196.68      197.70      3.23 o 
  -4   1  19      101.33       83.33      2.04 o 
  -3   1  19      168.19      168.54      2.76 o 
  -2   1  19        1.47        2.85      0.91 o 
  -1   1  19      882.11      892.31      7.69 o 
   0   1  19      627.45      584.00      5.70 o 
   1   1  19      256.13      273.89      4.01 o 
   2   1  19      125.13      117.40      2.80 o 
   3   1  19      585.88      541.98      8.25 o 
   4   1  19        4.93        1.32      1.25 o 
   5   1  19       40.65       35.63      2.57 o 
   6   1  19      101.61       95.88      4.72 o 
   7   1  19      131.05      143.20      5.70 o 
   8   1  19        5.79        3.85      2.43 o 
   9   1  19      269.25      244.06      8.32 o 
  10   1  19       22.76       27.56      3.92 o 
  11   1  19       39.11       40.38      4.57 o 
 -11   2  19       95.99      107.53      9.23 o 
 -10   2  19      117.62       82.61      7.85 o 
  -9   2  19       87.99       88.31      7.38 o 
  -8   2  19      155.71      154.61      7.15 o 
  -7   2  19      129.05      147.07      4.60 o 
  -6   2  19      323.39      328.53      5.64 o 
  -5   2  19      739.08      796.95     10.20 o 
  -4   2  19      364.61      357.35      5.45 o 
  -3   2  19      141.96      133.29      2.71 o 
  -2   2  19      177.87      187.25      3.24 o 
  -1   2  19      134.21      115.90      2.73 o 
   0   2  19     2706.96     2662.73     25.88 o 
   1   2  19        1.45        6.27      1.11 o 
   2   2  19       41.66       59.28      3.06 o 
   3   2  19      169.91      152.47      4.44 o 
   4   2  19      713.12      753.24     12.43 o 
   5   2  19       13.70       26.08      2.94 o 
   6   2  19        2.37        5.77      2.28 o 
   7   2  19       12.15       15.07      3.92 o 
   8   2  19       43.87       31.72      3.59 o 
   9   2  19        1.46        2.20      2.76 o 
  10   2  19        1.18        3.72      3.46 o 
  11   2  19       12.28        8.93      3.74 o 
 -11   3  19        5.17        9.69      5.54 o 
 -10   3  19        4.35        3.69      4.62 o 
  -9   3  19       20.79       20.11      3.59 o 
  -8   3  19      249.92      244.47     13.85 o 
  -7   3  19      330.60      336.03     22.38 o 
  -6   3  19        0.67        0.25      1.60 o 
  -5   3  19       88.35       83.37      3.22 o 
  -4   3  19        1.07        2.09      1.76 o 
  -3   3  19        3.11       12.42      2.03 o 
  -2   3  19       64.13       62.14      3.80 o 
  -1   3  19     2260.96     2248.89     24.36 o 
   0   3  19      349.24      369.47      5.61 o 
   1   3  19      101.72       99.25      3.04 o 
   2   3  19      865.12      871.07     20.17 o 
   3   3  19     1352.24     1255.75     32.77 o 
   4   3  19        7.16        8.35      2.28 o 
   5   3  19       49.36       51.83      4.38 o 
   6   3  19        9.64        5.21      2.31 o 
   7   3  19      371.35      368.71     12.92 o 
   8   3  19      149.95      159.26      6.53 o 
   9   3  19        1.20        5.73      4.62 o 
  10   3  19       10.41       13.85      3.59 o 
 -11   4  19       26.78       25.84      6.46 o 
 -10   4  19       27.32       33.53      4.40 o 
  -9   4  19        2.75        1.38      3.23 o 
  -8   4  19       68.72       92.24      5.70 o 
  -7   4  19      117.12      129.24      6.20 o 
  -6   4  19       10.63       10.15      2.40 o 
  -5   4  19       15.56       28.29      2.41 o 
  -4   4  19        0.01       -0.06      1.55 o 
  -3   4  19      108.48      108.42      3.88 o 
  -2   4  19       85.80       96.50      3.71 o 
  -1   4  19      300.46      270.66      6.38 o 
   0   4  19      796.97      777.44     13.32 o 
   1   4  19       34.20       47.47      3.01 o 
   2   4  19       13.68        7.37      1.49 o 
   3   4  19       47.73       50.02      2.59 o 
   4   4  19      282.04      301.88      8.14 o 
   5   4  19      136.77      157.99      5.85 o 
   6   4  19       43.71       39.51      3.41 o 
   7   4  19       10.14       14.11      2.94 o 
   8   4  19       15.48       18.01      3.26 o 
   9   4  19       43.05       37.86      4.07 o 
  10   4  19        0.74       -2.31      3.92 o 
 -10   5  19       41.36       33.92      4.57 o 
  -9   5  19        0.22        5.77      3.26 o 
  -8   5  19       24.70       24.16      3.74 o 
  -7   5  19       94.65       93.04      5.55 o 
  -6   5  19       48.78       50.93      6.69 o 
  -5   5  19       33.79       29.03      4.56 o 
  -4   5  19       66.06       82.56      3.44 o 
  -3   5  19       52.39       62.54      3.10 o 
  -2   5  19       17.35       19.81      2.57 o 
  -1   5  19      376.65      385.07     10.24 o 
   0   5  19      519.70      559.16     13.33 o 
   1   5  19        6.02        4.38      2.55 o 
   2   5  19      231.44      229.66     12.69 o 
   3   5  19      274.82      289.90     10.15 o 
   4   5  19        2.92        4.31      2.43 o 
   5   5  19       42.82       57.23      6.00 o 
   6   5  19       10.34       25.60      5.77 o 
   7   5  19       66.06       66.57      4.57 o 
   8   5  19        0.04       -2.08      2.61 o 
   9   5  19       30.89       59.05      5.08 o 
  -9   6  19       72.88       85.62      6.20 o 
  -8   6  19        1.79        4.27      3.21 o 
  -7   6  19      131.23      144.51     10.38 o 
  -6   6  19      141.05      138.95      8.31 o 
  -5   6  19       30.93       28.67      3.01 o 
  -4   6  19       69.49       61.13      5.81 o 
  -3   6  19       33.07       39.08      4.06 o 
  -2   6  19        2.64       -0.89      1.57 o 
  -1   6  19      163.64      190.64      5.85 o 
   0   6  19       57.12       60.91      3.73 o 
   1   6  19      194.25      181.80      7.16 o 
   2   6  19       33.43       58.10      4.20 o 
   3   6  19       17.18       15.44      3.09 o 
   4   6  19       13.50       12.00      4.15 o 
   5   6  19       51.55       63.23      6.46 o 
   6   6  19        3.43        3.69      3.69 o 
   7   6  19       20.71       22.15      5.08 o 
   8   6  19       49.35       43.84      6.46 o 
  -8   7  19       26.62       34.92      4.86 o 
  -7   7  19        1.61       -1.41      3.09 o 
  -6   7  19       15.26       15.55      3.59 o 
  -5   7  19       36.49       35.34      4.74 o 
  -4   7  19       49.22       50.63      4.10 o 
  -3   7  19       12.09       16.13      2.64 o 
  -2   7  19       16.58       15.45      2.54 o 
  -1   7  19       83.70       70.62      4.90 o 
   0   7  19        0.63       -0.58      2.55 o 
   1   7  19        7.08       14.40      3.09 o 
   2   7  19        0.04        1.08      2.43 o 
   3   7  19       53.55       54.00      4.40 o 
   4   7  19       78.96       79.78      5.19 o 
   5   7  19      174.43      168.92      9.69 o 
   6   7  19        0.01        2.77      4.15 o 
   7   7  19       67.93       76.61      7.85 o 
  -6   8  19        6.33        2.81      3.92 o 
  -5   8  19       49.57       48.44      5.05 o 
  -4   8  19        0.31       -2.57      3.11 o 
  -3   8  19       12.99        9.49      3.42 o 
  -2   8  19        2.51        4.25      2.27 o 
  -1   8  19       90.09       92.35      4.78 o 
   0   8  19        7.29        8.03      3.21 o 
   1   8  19       68.42       79.31      5.38 o 
   2   8  19       16.03       25.04      3.74 o 
   3   8  19        8.31        5.54      3.26 o 
   4   8  19        9.47        9.53      3.92 o 
   5   8  19      173.11      190.61     11.08 o 
   6   8  19        7.21        2.77      4.62 o 
  -4   9  19      270.55      283.06      8.50 o 
  -3   9  19       26.78       36.48      3.81 o 
  -2   9  19        3.74        1.81      2.47 o 
  -1   9  19       60.19       66.77      4.64 o 
   0   9  19        9.72       13.14      2.97 o 
   1   9  19       37.34       48.28      4.86 o 
   2   9  19        1.85        6.20      4.15 o 
   3   9  19       40.49       55.72      5.05 o 
 -11   0  20        4.27        1.85      4.62 o 
 -10   0  20      287.16      296.29     13.38 o 
  -9   0  20      133.71      141.69      8.77 o 
  -8   0  20        0.02       -0.92      3.23 o 
  -7   0  20      327.70      338.75     12.46 o 
  -6   0  20      302.93      302.76     11.54 o 
  -5   0  20      480.68      450.21     10.12 o 
  -4   0  20      287.85      298.09      6.21 o 
  -3   0  20      606.44      568.40      9.76 o 
  -2   0  20        6.87        3.34      1.77 o 
  -1   0  20     2516.51     2485.74     33.83 o 
   0   0  20       31.13       35.83      2.21 o 
   1   0  20       95.79       72.58      2.93 o 
   2   0  20     1170.53     1224.18     24.20 o 
   3   0  20      544.23      526.82     10.82 o 
   4   0  20       30.32       55.84      5.08 o 
   5   0  20     1513.85     1427.01     36.46 o 
   6   0  20        3.09        0.46      2.77 o 
   7   0  20        2.66       -0.46      2.77 o 
   8   0  20        0.13        4.62      3.69 o 
   9   0  20        5.22        3.69      3.69 o 
  10   0  20       17.33       20.77      5.08 o 
  11   0  20      141.12      150.92     10.15 o 
 -11   1  20       28.34       30.00      6.00 o 
 -10   1  20        0.01        0.00      4.15 o 
  -9   1  20       10.94       10.61      2.94 o 
  -8   1  20       20.62       19.26      2.40 o 
  -7   1  20       62.01       63.19      2.77 o 
  -6   1  20      575.66      537.63      8.48 o 
  -5   1  20      467.38      456.28      5.88 o 
  -4   1  20       16.44       10.38      1.11 o 
  -3   1  20       68.36       56.78      2.02 o 
  -2   1  20      372.95      362.59      5.36 o 
  -1   1  20      245.85      224.60      3.96 o 
   0   1  20      465.63      448.89      6.31 o 
   1   1  20      152.63      147.83      3.21 o 
   2   1  20       19.65       12.13      1.55 o 
   3   1  20       38.77       56.24      2.47 o 
   4   1  20       11.21        8.98      1.83 o 
   5   1  20       31.88       22.81      2.55 o 
   6   1  20       34.23       67.00      7.15 o 
   7   1  20        8.47       16.27      2.94 o 
   8   1  20      318.81      318.82      9.46 o 
   9   1  20       80.62       98.80      5.55 o 
  10   1  20        3.47        0.92      2.61 o 
  11   1  20       88.33       87.56     11.31 o 
 -11   2  20       29.67       21.69      5.54 o 
 -10   2  20      103.93      125.53      9.69 o 
  -9   2  20        0.53        0.14      2.76 o 
  -8   2  20       42.22       38.61      3.74 o 
  -7   2  20       37.45       32.51      8.08 o 
  -6   2  20        0.08        0.94      1.31 o 
  -5   2  20       28.51       40.82      2.34 o 
  -4   2  20        0.18       -0.95      0.95 o 
  -3   2  20      294.03      254.82      4.29 o 
  -2   2  20      180.99      184.05      4.07 o 
  -1   2  20     2066.72     2005.33     21.96 o 
   0   2  20        5.57       11.35      2.28 o 
   1   2  20      109.14      101.76      3.86 o 
   2   2  20      309.61      286.25      6.12 o 
   3   2  20       26.35       17.45      2.03 o 
   4   2  20        8.09        2.54      2.54 o 
   5   2  20      563.00      519.28     19.15 o 
   6   2  20       17.78       17.03      2.76 o 
   7   2  20      111.78      115.74      6.46 o 
   8   2  20      101.17      105.11     10.38 o 
   9   2  20       94.98      100.19      8.54 o 
  10   2  20      160.96      186.06      7.83 o 
  11   2  20      106.84      112.72      9.46 o 
 -11   3  20       12.42       16.15      5.54 o 
 -10   3  20       23.87       23.54      6.00 o 
  -9   3  20       15.41       13.97      3.59 o 
  -8   3  20        8.59        9.51      4.38 o 
  -7   3  20      127.06      103.77      5.38 o 
  -6   3  20        6.50        4.45      2.03 o 
  -5   3  20       24.71       17.04      2.01 o 
  -4   3  20        6.25        4.62      1.87 o 
  -3   3  20       38.71       32.41      3.29 o 
  -2   3  20       39.78       29.44      2.31 o 
  -1   3  20      105.83      130.66      4.06 o 
   0   3  20        6.87        8.79      1.75 o 
   1   3  20      172.68      196.41      4.82 o 
   2   3  20      919.30      965.95     15.36 o 
   3   3  20      273.06      263.10     11.08 o 
   4   3  20        0.20        0.81      2.08 o 
   5   3  20       69.81       97.15      6.69 o 
   6   3  20       13.21       11.51      2.76 o 
   7   3  20       42.31       48.70      6.69 o 
   8   3  20       52.94       70.05      4.90 o 
   9   3  20        4.36        0.46      4.15 o 
  10   3  20       53.52       52.54      4.72 o 
 -10   4  20       35.59       41.07      4.72 o 
  -9   4  20      197.54      189.84     12.69 o 
  -8   4  20       87.70      100.16     14.31 o 
  -7   4  20        3.13       10.83      3.09 o 
  -6   4  20      337.85      327.35      7.90 o 
  -5   4  20      537.22      561.76     10.83 o 
  -4   4  20       75.64       81.73      3.28 o 
  -3   4  20       17.27       16.95      2.47 o 
  -2   4  20       33.02       40.20      3.59 o 
  -1   4  20      132.96      152.97      4.69 o 
   0   4  20      340.98      346.56      9.36 o 
   1   4  20        4.52        0.39      1.76 o 
   2   4  20      216.13      176.62      4.82 o 
   3   4  20      236.34      234.52      5.81 o 
   4   4  20       72.23       76.95      4.20 o 
   5   4  20       63.51       56.39      3.88 o 
   6   4  20       23.28       10.94      2.61 o 
   7   4  20        0.07       -2.10      2.10 o 
   8   4  20       38.82       29.54      3.74 o 
   9   4  20       38.77       23.49      3.92 o 
  10   4  20       20.12       26.57      9.00 o 
 -10   5  20        1.19        1.85      3.59 o 
  -9   5  20      115.14      132.40      7.18 o 
  -8   5  20       28.32       23.27      4.07 o 
  -7   5  20        5.47       16.41      3.59 o 
  -6   5  20        0.92        0.48      3.15 o 
  -5   5  20        0.52        4.58      2.21 o 
  -4   5  20       33.01       37.55      3.08 o 
  -3   5  20      288.80      268.90      5.93 o 
  -2   5  20      219.78      200.27      7.16 o 
  -1   5  20       20.55       30.56      3.69 o 
   0   5  20       18.89       19.59      3.23 o 
   1   5  20       36.70       23.97      3.41 o 
   2   5  20        3.39        2.18      2.43 o 
   3   5  20      104.86      106.89      5.38 o 
   4   5  20      164.20      137.53      8.31 o 
   5   5  20       23.35       15.23      4.15 o 
   6   5  20      207.19      213.68     11.08 o 
   7   5  20        1.76       -1.54      2.43 o 
   8   5  20        1.60        3.23      2.94 o 
   9   5  20        9.13       11.08      3.41 o 
  -9   6  20        1.90        3.92      3.59 o 
  -8   6  20       16.98        6.00      3.41 o 
  -7   6  20        0.22        5.22      3.23 o 
  -6   6  20        8.85       20.45      3.74 o 
  -5   6  20        0.23       -1.72      2.00 o 
  -4   6  20        0.04        0.51      2.21 o 
  -3   6  20      244.10      226.46      6.48 o 
  -2   6  20        1.32        2.03      1.82 o 
  -1   6  20       97.38      137.02      5.15 o 
   0   6  20       94.25       71.57      3.98 o 
   1   6  20        2.60        0.46      2.77 o 
   2   6  20       24.59       18.91      3.69 o 
   3   6  20       28.13       17.08      4.62 o 
   4   6  20        0.59        1.85      3.69 o 
   5   6  20        1.09        6.46      3.69 o 
   6   6  20       32.54       19.38      5.08 o 
   7   6  20        8.84       10.15      4.62 o 
   8   6  20        7.67        5.08      4.15 o 
  -7   7  20        0.16       -1.85      3.26 o 
  -6   7  20        8.24        5.08      3.69 o 
  -5   7  20        0.35        3.22      2.54 o 
  -4   7  20       10.33       10.44      2.75 o 
  -3   7  20       27.14       26.66      3.13 o 
  -2   7  20        3.62        6.37      2.52 o 
  -1   7  20        0.02        1.10      2.55 o 
   0   7  20       39.03       28.15      3.74 o 
   1   7  20       20.69       29.72      3.74 o 
   2   7  20       58.81       51.33      6.23 o 
   3   7  20        1.79        6.65      4.62 o 
   4   7  20        4.21        9.07      3.92 o 
   5   7  20       13.90       15.69      5.08 o 
   6   7  20       36.89       40.61      6.00 o 
   7   7  20        8.78        4.15      4.62 o 
  -6   8  20        6.13        0.73      3.41 o 
  -5   8  20        2.08        4.86      3.41 o 
  -4   8  20       19.81       21.69      4.03 o 
  -3   8  20        1.73        3.99      2.68 o 
  -2   8  20      118.09      131.19      8.02 o 
  -1   8  20        1.50       -0.26      2.37 o 
   0   8  20       22.85       28.65      3.88 o 
   1   8  20        3.36        3.16      3.09 o 
   2   8  20       17.31       23.15      3.88 o 
   3   8  20        0.00       -1.80      3.09 o 
   4   8  20        1.51       -1.18      6.46 o 
   5   8  20       11.30       18.00      5.54 o 
  -3   9  20        1.24        1.90      2.81 o 
  -2   9  20       15.33       14.24      3.10 o 
  -1   9  20        5.38        8.99      2.81 o 
   0   9  20       28.63       17.66      2.97 o 
   1   9  20      134.74      130.49      6.97 o 
   2   9  20       74.41       79.25      5.85 o 
 -11   1  21        1.28        0.46      4.62 o 
 -10   1  21        3.65       -2.77      4.15 o 
  -9   1  21       45.09       45.94      7.15 o 
  -8   1  21       25.93       31.15      2.83 o 
  -7   1  21       41.01       42.74      2.41 o 
  -6   1  21       97.54      100.01      3.40 o 
  -5   1  21      121.84      133.77      3.21 o 
  -4   1  21        0.16       -0.88      0.88 o 
  -3   1  21        0.17        5.78      1.22 o 
  -2   1  21      451.44      437.27      6.22 o 
  -1   1  21       39.78       33.85      1.90 o 
   0   1  21        2.21        4.91      1.25 o 
   1   1  21      173.26      192.57      4.21 o 
   2   1  21        2.20       -0.23      1.12 o 
   3   1  21       18.13       20.56      2.26 o 
   4   1  21       49.91       61.14      4.19 o 
   5   1  21       32.63       29.65      2.48 o 
   6   1  21       31.30       32.87      3.26 o 
   7   1  21      393.44      380.85     10.28 o 
   8   1  21        6.62        5.46      2.76 o 
   9   1  21       86.50       87.95      5.77 o 
  10   1  21       83.28       88.36      6.23 o 
 -11   2  21       12.19       12.46      5.54 o 
 -10   2  21      104.53      112.61      8.77 o 
  -9   2  21       99.35      112.15      8.31 o 
  -8   2  21       72.49       71.45      4.86 o 
  -7   2  21       11.14       15.50      3.09 o 
  -6   2  21      352.32      334.47      9.14 o 
  -5   2  21      161.07      175.87      4.25 o 
  -4   2  21      241.39      193.28      3.52 o 
  -3   2  21        0.23        1.98      1.07 o 
  -2   2  21       82.73       70.15      2.57 o 
  -1   2  21        6.40        7.15      2.28 o 
   0   2  21      130.77      130.96      3.40 o 
   1   2  21       16.81       13.83      2.06 o 
   2   2  21       20.87       22.33      2.03 o 
   3   2  21      207.13      201.56      6.36 o 
   4   2  21      125.86      101.91      4.86 o 
   5   2  21       11.00        3.00      2.28 o 
   6   2  21        3.69        4.42      3.00 o 
   7   2  21       56.57       66.46      4.57 o 
   8   2  21        9.43        3.72      2.55 o 
   9   2  21        0.01       -3.28      4.85 o 
  10   2  21       11.33       16.34      3.55 o 
 -11   3  21       48.79       36.00      6.92 o 
 -10   3  21        0.01       -0.92      4.62 o 
  -9   3  21       78.36       87.62      5.70 o 
  -8   3  21       25.62       15.75      3.26 o 
  -7   3  21       31.26       28.51      4.62 o 
  -6   3  21       29.15       24.05      2.75 o 
  -5   3  21       21.69       21.49      3.09 o 
  -4   3  21       66.71       72.92      4.46 o 
  -3   3  21       12.58       16.92      2.57 o 
  -2   3  21      544.33      588.34     13.52 o 
  -1   3  21      694.30      623.94     10.70 o 
   0   3  21       80.58       81.48      3.40 o 
   1   3  21       64.46       84.51      3.32 o 
   2   3  21        0.01        0.34      1.77 o 
   3   3  21      469.12      382.63      9.45 o 
   4   3  21       43.22       49.74      3.59 o 
   5   3  21        0.89        4.15      3.69 o 
   6   3  21       18.21       19.29      2.88 o 
   7   3  21       77.12       87.55      5.05 o 
   8   3  21       43.07       41.70      4.07 o 
   9   3  21      142.33      142.40      6.83 o 
  10   3  21        7.24       10.09      3.41 o 
 -10   4  21       31.62       33.43      4.53 o 
  -9   4  21       13.66       16.25      7.15 o 
  -8   4  21        8.90       12.92      3.41 o 
  -7   4  21      202.22      183.69      7.51 o 
  -6   4  21       24.88       29.16      3.94 o 
  -5   4  21       70.15       87.36      4.15 o 
  -4   4  21        0.05        0.06      2.81 o 
  -3   4  21       27.58       19.86      2.82 o 
  -2   4  21       14.92       14.23      2.76 o 
  -1   4  21      175.43      160.44      6.17 o 
   0   4  21        6.05        5.88      2.43 o 
   1   4  21       59.89       64.30      4.40 o 
   2   4  21       56.53       58.36      4.07 o 
   3   4  21       15.58       11.68      1.95 o 
   4   4  21       53.36       45.94      3.55 o 
   5   4  21       64.98       77.52      4.53 o 
   6   4  21        4.00        1.45      2.43 o 
   7   4  21      145.95      129.99      5.85 o 
   8   4  21       49.54       62.72      5.08 o 
   9   4  21        0.01        1.68      2.77 o 
  -9   5  21       19.06       25.21      6.46 o 
  -8   5  21        0.04        0.38      2.76 o 
  -7   5  21       63.19       61.32      5.05 o 
  -6   5  21        0.62        0.48      2.21 o 
  -5   5  21        1.01       -0.78      1.94 o 
  -4   5  21        9.73        9.59      2.31 o 
  -3   5  21        3.22        1.59      1.94 o 
  -2   5  21       66.66       96.54      6.00 o 
  -1   5  21       10.01       13.81      3.09 o 
   0   5  21      133.28      153.58      6.36 o 
   1   5  21        0.00        4.62      2.61 o 
   2   5  21        0.57       -2.77      2.77 o 
   3   5  21        9.06       11.54      4.15 o 
   4   5  21      144.65      125.99      8.31 o 
   5   5  21       22.23       27.23      5.08 o 
   6   5  21       26.45       20.77      5.08 o 
   7   5  21       40.01       41.54      6.46 o 
   8   5  21       91.27       98.30      8.31 o 
   9   5  21        0.57        0.36      3.00 o 
  -8   6  21       21.78       26.98      4.40 o 
  -7   6  21      123.30      113.34      6.68 o 
  -6   6  21       48.13       42.27      6.23 o 
  -5   6  21       78.18       72.77      4.17 o 
  -4   6  21      161.34      142.96      5.41 o 
  -3   6  21       63.93       54.55      3.63 o 
  -2   6  21      236.87      246.53     10.90 o 
  -1   6  21       86.85       74.49      4.90 o 
   0   6  21       20.49       14.77      4.15 o 
   1   6  21       48.09       49.38      6.00 o 
   2   6  21       86.09       76.15      6.92 o 
   3   6  21      108.08      119.07      7.85 o 
   4   6  21        7.72       12.46      4.15 o 
   5   6  21        1.09        6.92      4.15 o 
   6   6  21        0.00       -1.38      3.69 o 
   7   6  21       16.08       13.38      5.08 o 
   8   6  21       28.45       41.07      6.46 o 
  -7   7  21        0.90       -0.97      3.09 o 
  -6   7  21       13.93       14.99      3.74 o 
  -5   7  21       36.40       46.20      3.81 o 
  -4   7  21       12.39       16.44      3.01 o 
  -3   7  21       33.59       43.65      3.74 o 
  -2   7  21        4.20       11.99      2.64 o 
  -1   7  21        2.34        1.54      2.88 o 
   0   7  21       33.92       40.16      4.20 o 
   1   7  21       16.01       26.08      3.92 o 
   2   7  21      100.81       96.27      5.55 o 
   3   7  21       11.79       17.95      7.85 o 
   4   7  21        4.15        2.55      2.76 o 
   5   7  21      150.78      153.69     10.15 o 
   6   7  21        3.12        6.46      4.62 o 
  -5   8  21       69.14       63.87      8.31 o 
  -4   8  21      107.27       97.76      5.22 o 
  -3   8  21       62.73       79.09      4.69 o 
  -2   8  21       58.94       60.43      4.15 o 
  -1   8  21        6.72        8.29      2.72 o 
   0   8  21        4.37        0.69      2.94 o 
   1   8  21        3.73        1.63      3.09 o 
   2   8  21       38.76       43.93      4.72 o 
   3   8  21        0.00        0.32      3.09 o 
   4   8  21        8.09        9.00      3.92 o 
  -1   9  21       90.98       90.71      5.05 o 
   0   9  21        0.09       -2.64      2.64 o 
 -11   0  22      123.85      116.76      9.23 o 
 -10   0  22       52.26       63.23      7.38 o 
  -9   0  22       48.35       43.38      5.54 o 
  -8   0  22      137.28      161.99      9.23 o 
  -7   0  22      472.68      447.67     15.23 o 
  -6   0  22       31.93       28.15      4.15 o 
  -5   0  22      733.39      777.43     15.66 o 
  -4   0  22       67.66       72.07      3.92 o 
  -3   0  22     1176.31     1066.10     27.69 o 
  -2   0  22      228.77      251.99      9.69 o 
  -1   0  22       31.89       18.46      3.23 o 
   0   0  22        0.86        8.31      2.77 o 
   1   0  22      378.40      347.98     12.00 o 
   2   0  22     1325.92     1299.63     33.23 o 
   3   0  22        5.38        2.77      2.77 o 
   4   0  22       57.43       19.38      4.15 o 
   5   0  22       27.30       42.46      5.08 o 
   6   0  22       57.41       91.84      6.92 o 
   7   0  22        9.58       10.15      3.69 o 
   8   0  22       51.81       50.31      6.00 o 
   9   0  22       10.61       29.08      5.54 o 
  10   0  22       56.95       66.92      7.38 o 
 -11   1  22       28.64       19.85      5.54 o 
 -10   1  22        0.18       -1.38      4.15 o 
  -9   1  22        1.99       -3.23      3.23 o 
  -8   1  22       85.10       84.60      4.08 o 
  -7   1  22        4.49        3.53      1.89 o 
  -6   1  22        1.36        3.89      1.49 o 
  -5   1  22      408.50      369.38      5.69 o 
  -4   1  22      190.12      193.52      3.86 o 
  -3   1  22      769.31      834.96     10.67 o 
  -2   1  22       13.84       12.08      1.59 o 
  -1   1  22      512.53      441.05      7.15 o 
   0   1  22        6.12       21.20      1.78 o 
   1   1  22      616.42      573.53      8.70 o 
   2   1  22      101.84      108.52      3.28 o 
   3   1  22      131.89      104.59      3.73 o 
   4   1  22      314.54      259.50      7.66 o 
   5   1  22      159.55      173.29      6.36 o 
   6   1  22       14.76       13.80      2.76 o 
   7   1  22       12.02       10.15      2.76 o 
   8   1  22      215.44      203.33      7.66 o 
   9   1  22       89.85       90.16      5.70 o 
  10   1  22        4.13        6.12      3.09 o 
 -11   2  22        5.97        7.85      5.08 o 
 -10   2  22        5.45        0.00      5.08 o 
  -9   2  22        3.64        9.69      4.62 o 
  -8   2  22       21.64       26.18      3.59 o 
  -7   2  22        3.93       -0.62      2.43 o 
  -6   2  22      200.58      198.16      7.62 o 
  -5   2  22      165.98      167.56      5.06 o 
  -4   2  22       68.63       64.14      2.48 o 
  -3   2  22       43.84       33.87      1.86 o 
  -2   2  22       40.32       40.94      2.16 o 
  -1   2  22      400.12      390.37      6.60 o 
   0   2  22       99.28       95.83      3.55 o 
   1   2  22       46.50       46.62      3.59 o 
   2   2  22       44.86       54.95      3.01 o 
   3   2  22      346.63      352.60      9.12 o 
   4   2  22       24.28       14.34      2.55 o 
   5   2  22       76.58      100.57      4.72 o 
   6   2  22       16.83        9.23      2.61 o 
   7   2  22       16.28        9.61      2.76 o 
   8   2  22      112.89      108.95      5.70 o 
   9   2  22       95.38       77.00      5.38 o 
  10   2  22       64.04       77.90      9.00 o 
 -10   3  22        0.87       -3.23      4.15 o 
  -9   3  22       43.04       45.64      4.72 o 
  -8   3  22        7.14        4.94      2.76 o 
  -7   3  22       13.53       13.13      5.31 o 
  -6   3  22      229.65      217.29      6.38 o 
  -5   3  22       53.13       44.64      4.85 o 
  -4   3  22        1.57        3.00      2.28 o 
  -3   3  22      122.97      132.36      4.44 o 
  -2   3  22      198.62      197.16      6.83 o 
  -1   3  22      236.09      216.63      7.01 o 
   0   3  22      199.47      167.42      4.62 o 
   1   3  22      287.33      247.70      5.82 o 
   2   3  22      134.28      143.39      7.38 o 
   3   3  22       98.99       94.92      4.53 o 
   4   3  22       28.82       24.52      3.09 o 
   5   3  22       11.17       16.24      3.46 o 
   6   3  22      251.48      237.66      8.54 o 
   7   3  22        0.61        0.69      2.61 o 
   8   3  22       42.84       49.13      4.40 o 
   9   3  22        7.52        8.04      3.41 o 
 -10   4  22       40.40       46.57      5.05 o 
  -9   4  22      171.64      188.55     21.69 o 
  -8   4  22       22.14       17.38      3.74 o 
  -7   4  22       34.78       37.20      4.24 o 
  -6   4  22      162.72      146.70      5.41 o 
  -5   4  22      325.34      310.94      7.81 o 
  -4   4  22      269.62      266.07      8.16 o 
  -3   4  22      177.21      158.33      6.20 o 
  -2   4  22        4.52        2.50      3.23 o 
  -1   4  22      427.93      421.98     24.23 o 
   0   4  22      221.38      206.94      7.01 o 
   1   4  22      133.78      166.95     11.77 o 
   2   4  22        3.92        2.31      3.23 o 
   3   4  22       44.07       42.00      5.54 o 
   4   4  22       11.10       15.69      2.55 o 
   5   4  22       19.17       10.76      2.76 o 
   6   4  22        2.61        2.74      2.55 o 
   7   4  22       15.64       17.17      3.41 o 
   8   4  22        2.60        4.02      2.76 o 
   9   4  22        3.41       -0.46      2.94 o 
  -9   5  22       48.46       53.65      5.54 o 
  -8   5  22        3.85       10.15      3.59 o 
  -7   5  22        7.10       10.61      3.59 o 
  -6   5  22       48.36       43.66      3.55 o 
  -5   5  22        5.94        7.76      2.37 o 
  -4   5  22        6.39        9.89      2.66 o 
  -3   5  22       42.38       45.79      3.46 o 
  -2   5  22       26.22       19.38      4.62 o 
  -1   5  22       16.76       23.08      4.62 o 
   0   5  22       65.15       59.07      6.00 o 
   1   5  22        3.81        0.92      3.69 o 
   2   5  22       56.54       59.07      6.00 o 
   3   5  22       32.13       21.69      4.62 o 
   4   5  22      171.54      187.84     10.15 o 
   5   5  22       11.15        8.77      4.15 o 
   6   5  22      239.35      203.99     11.08 o 
   7   5  22        2.96        6.46      4.62 o 
   8   5  22        7.35        4.62      5.08 o 
  -8   6  22       91.57       88.84      6.53 o 
  -7   6  22       10.60       16.78      3.92 o 
  -6   6  22       68.04       68.06      5.38 o 
  -5   6  22        9.24       14.54      2.83 o 
  -4   6  22        0.17        4.76      2.57 o 
  -3   6  22      139.56      130.27      5.22 o 
  -2   6  22       27.10       36.43      3.91 o 
  -1   6  22        2.37        3.66      2.76 o 
   0   6  22       39.36       39.69      6.00 o 
   1   6  22        8.61        7.38      4.15 o 
   2   6  22        0.22       -3.23      3.23 o 
   3   6  22        0.08       -1.38      3.23 o 
   4   6  22        0.18        1.85      4.15 o 
   5   6  22        2.52        4.62      4.15 o 
   6   6  22        5.01        7.85      4.62 o 
   7   6  22        1.67        3.23      4.15 o 
  -6   7  22        0.01       -0.24      4.62 o 
  -5   7  22        5.47        8.88      2.91 o 
  -4   7  22       10.41       16.29      2.93 o 
  -3   7  22       66.09       74.91      4.35 o 
  -2   7  22      138.20      144.18      5.48 o 
  -1   7  22        3.08       -2.76      2.76 o 
   0   7  22       25.84       17.51      3.74 o 
   1   7  22       68.80       68.70      5.05 o 
   2   7  22       43.37       37.81      4.07 o 
   3   7  22       51.00       45.42      4.72 o 
   4   7  22        0.91       -1.38      3.69 o 
   5   7  22        6.50        4.15      4.15 o 
   6   7  22        2.13       10.61      5.08 o 
  -4   8  22        0.94        0.50      3.26 o 
  -3   8  22       65.08       90.81      5.05 o 
  -2   8  22       31.24       24.88      3.24 o 
  -1   8  22       56.85       68.39      4.25 o 
   0   8  22        7.94       18.80      4.07 o 
   1   8  22        2.61        0.23      2.94 o 
   2   8  22       19.91       22.53      4.07 o 
   3   8  22      148.40      170.98      7.81 o 
   4   8  22        9.04        9.00      3.59 o 
 -10   1  23        0.06        2.31      4.15 o 
  -9   1  23        7.30       10.61      4.62 o 
  -8   1  23        6.49       10.04      2.77 o 
  -7   1  23       34.93       35.04      2.56 o 
  -6   1  23       10.71       12.48      1.82 o 
  -5   1  23       72.41       69.63      2.63 o 
  -4   1  23       60.27       61.88      3.05 o 
  -3   1  23        9.89       12.52      3.00 o 
  -2   1  23        0.79       -1.63      1.63 o 
  -1   1  23       12.62       18.14      1.97 o 
   0   1  23       71.08       76.90      2.82 o 
   1   1  23      209.87      231.25      6.20 o 
   2   1  23       21.62       20.10      2.76 o 
   3   1  23      182.82      160.85      5.87 o 
   4   1  23        0.56        0.92      1.96 o 
   5   1  23       37.48       32.95      3.41 o 
   6   1  23       35.41       41.08      3.59 o 
   7   1  23      167.18      175.38      6.85 o 
   8   1  23        5.39        3.61      2.76 o 
   9   1  23        1.31        5.08      2.94 o 
  10   1  23       34.36       38.65      4.57 o 
 -10   2  23       66.46       66.46      7.85 o 
  -9   2  23      269.21      288.91     13.85 o 
  -8   2  23       82.59       86.28      5.38 o 
  -7   2  23        0.31        1.15      2.61 o 
  -6   2  23      340.89      354.49      9.79 o 
  -5   2  23      187.98      165.70      6.20 o 
  -4   2  23       11.43       14.54      1.78 o 
  -3   2  23       39.37       60.74      3.53 o 
  -2   2  23      155.67      132.51      3.56 o 
  -1   2  23       30.52       37.89      2.57 o 
   0   2  23      627.07      632.04     10.90 o 
   1   2  23      215.37      198.70      6.36 o 
   2   2  23       55.55       67.41      4.15 o 
   3   2  23       55.08       61.99      4.07 o 
   4   2  23       16.81        4.83      2.10 o 
   5   2  23        2.29        4.51      2.10 o 
   6   2  23        4.40        4.18      3.00 o 
   7   2  23       51.75       64.55      5.08 o 
   8   2  23        4.48        6.05      6.23 o 
   9   2  23       18.35       25.34      3.92 o 
 -10   3  23        3.27       -0.92      4.15 o 
  -9   3  23       50.91       53.53      4.90 o 
  -8   3  23       34.99       37.93      4.24 o 
  -7   3  23      133.58      132.27      6.53 o 
  -6   3  23      142.44      124.24      7.31 o 
  -5   3  23        0.97        4.86      3.69 o 
  -4   3  23      265.64      268.67     12.00 o 
  -3   3  23       83.45       91.27      4.72 o 
  -2   3  23       73.94       85.58      4.57 o 
  -1   3  23       55.55       51.38      3.92 o 
   0   3  23       90.10      109.57      3.86 o 
   1   3  23        1.65        2.52      1.62 o 
   2   3  23        0.42        0.73      1.88 o 
   3   3  23      207.46      226.34      7.16 o 
   4   3  23       13.17       13.63      4.38 o 
   5   3  23       22.67       16.41      2.94 o 
   6   3  23       69.74      100.17      6.92 o 
   7   3  23        6.27        2.12      2.76 o 
   8   3  23        5.52       10.77      3.41 o 
   9   3  23      133.54      143.51      7.01 o 
  -9   4  23       75.21       93.74      8.08 o 
  -8   4  23       23.40       28.76      6.46 o 
  -7   4  23        2.52       10.85      3.26 o 
  -6   4  23        0.31       -0.25      2.10 o 
  -5   4  23        4.92        3.67      2.21 o 
  -4   4  23       22.72       29.66      5.54 o 
  -3   4  23        0.25        0.23      2.28 o 
  -2   4  23       43.64       60.92      6.00 o 
  -1   4  23       67.63       63.69      6.00 o 
   0   4  23       96.58      115.38      7.85 o 
   1   4  23      346.84      339.21     13.38 o 
   2   4  23       91.24       76.15      6.46 o 
   3   4  23        2.53        4.15      3.23 o 
   4   4  23        1.01        7.38      3.69 o 
   5   4  23      109.61      101.54      5.77 o 
   6   4  23       56.32       51.68      7.62 o 
   7   4  23       49.05       29.49      4.62 o 
   8   4  23        0.95        4.38      2.94 o 
  -8   5  23        0.03       -1.85      2.88 o 
  -7   5  23       77.79       76.23      5.55 o 
  -6   5  23       19.98       24.32      3.10 o 
  -5   5  23        2.84        0.99      2.21 o 
  -4   5  23      183.03      189.89      6.12 o 
  -3   5  23       22.45       27.60      4.66 o 
  -2   5  23       16.05       12.00      4.15 o 
  -1   5  23       80.14       81.23      6.92 o 
   0   5  23       15.13        7.38      4.15 o 
   1   5  23       88.53       94.15      7.85 o 
   2   5  23        7.21       -0.46      3.69 o 
   3   5  23       38.95       53.54      6.46 o 
   4   5  23      154.06      150.45      9.23 o 
   5   5  23       57.05       78.46      7.38 o 
   6   5  23       42.34       46.61      6.00 o 
   7   5  23       41.07       53.54      6.92 o 
   8   5  23      128.22      151.84     10.61 o 
  -7   6  23       66.98       85.79      6.03 o 
  -6   6  23       17.62       12.46      4.03 o 
  -5   6  23      127.36      148.82      5.86 o 
  -4   6  23       60.51       61.47      4.08 o 
  -3   6  23       60.92       61.82      3.98 o 
  -2   6  23       53.16       66.08      3.90 o 
  -1   6  23       67.73       79.91      5.22 o 
   0   6  23        0.30       -1.85      3.69 o 
   1   6  23       39.16       48.46      6.00 o 
   2   6  23        3.02        9.69      4.15 o 
   3   6  23       10.54       12.46      4.62 o 
   4   6  23        3.55        7.38      4.15 o 
   5   6  23        0.06       -3.23      3.23 o 
   6   6  23        8.93        4.15      4.15 o 
   7   6  23        0.54       -1.38      4.15 o 
  -6   7  23        0.72        1.85      3.26 o 
  -5   7  23       14.86       13.51      3.10 o 
  -4   7  23       45.83       43.97      3.98 o 
  -3   7  23       25.62       40.24      3.81 o 
  -2   7  23       56.25       53.26      3.89 o 
  -1   7  23        8.82        7.92      3.21 o 
   0   7  23       80.73       93.30      5.87 o 
   1   7  23        1.43        2.31      2.94 o 
   2   7  23       13.57       17.19      3.59 o 
   3   7  23        0.13        1.14      3.09 o 
   4   7  23        0.96        3.69      4.62 o 
   5   7  23       44.51       32.77      6.00 o 
  -3   8  23        5.68        9.39      3.01 o 
  -2   8  23       11.34        9.44      3.01 o 
  -1   8  23      107.67      113.17      5.15 o 
   0   8  23        1.47        5.10      3.41 o 
   1   8  23       66.45       75.09      5.70 o 
   2   8  23       66.20       66.64      5.70 o 
   3   8  23       14.61       25.33      4.62 o 
 -10   0  24       78.87       75.23      7.85 o 
  -9   0  24       28.56       30.46      5.54 o 
  -8   0  24      247.66      299.06     12.92 o 
  -7   0  24       13.03       24.46      4.62 o 
  -6   0  24      335.28      326.76      9.14 o 
  -5   0  24      112.35      109.03      4.85 o 
  -4   0  24      163.17      170.81      5.87 o 
  -3   0  24       41.63       43.38      4.62 o 
  -2   0  24        0.79        0.92      2.77 o 
  -1   0  24       31.44       42.00      4.62 o 
   0   0  24      360.00      319.37     12.00 o 
   1   0  24        0.65        0.00      2.31 o 
   2   0  24        8.05        5.08      2.77 o 
   3   0  24      120.65      110.30      6.92 o 
   4   0  24        7.27        1.38      2.77 o 
   5   0  24       15.73       22.61      4.15 o 
   6   0  24       35.38       40.15      5.08 o 
   7   0  24        1.09       -1.38      3.23 o 
   8   0  24        3.19        3.23      3.69 o 
   9   0  24        6.25       13.85      4.62 o 
 -10   1  24        0.26       -4.15      4.15 o 
  -9   1  24       21.71       18.92      5.08 o 
  -8   1  24        0.04        0.00      3.69 o 
  -7   1  24       20.36       17.80      3.23 o 
  -6   1  24      136.24      118.48      4.69 o 
  -5   1  24       54.37       53.17      2.26 o 
  -4   1  24       14.84       20.59      1.90 o 
  -3   1  24      625.01      627.57     13.21 o 
  -2   1  24       74.01       64.64      5.54 o 
  -1   1  24      102.97      118.71      6.23 o 
   0   1  24      160.70      131.39      6.46 o 
   1   1  24        1.44        2.31      2.10 o 
   2   1  24      203.00      180.11      6.36 o 
   3   1  24        8.23       13.02      2.55 o 
   4   1  24      109.37       88.38      4.57 o 
   5   1  24       59.60       80.83      4.85 o 
   6   1  24        0.03        5.60      2.54 o 
   7   1  24       17.24       23.29      6.92 o 
   8   1  24        1.65       -0.46      2.61 o 
   9   1  24       18.45       19.38      3.59 o 
 -10   2  24        0.61        4.15      4.62 o 
  -9   2  24        2.09       13.85      5.08 o 
  -8   2  24      115.82      128.78      6.53 o 
  -7   2  24       65.50       62.27      4.72 o 
  -6   2  24        7.44        6.92      2.94 o 
  -5   2  24        7.88        5.08      2.61 o 
  -4   2  24        0.05       -0.11      2.10 o 
  -3   2  24       35.91       38.60      2.18 o 
  -2   2  24       49.31       41.08      2.72 o 
  -1   2  24      747.11      675.91     20.77 o 
   0   2  24       30.82       20.53      2.76 o 
   1   2  24        1.80        5.43      2.10 o 
   2   2  24       51.28       47.80      4.85 o 
   3   2  24        0.58        0.07      2.10 o 
   4   2  24        7.21        1.99      2.10 o 
   5   2  24       19.95       15.95      2.76 o 
   6   2  24       48.67       37.90      5.77 o 
   7   2  24        0.17       -0.92      2.28 o 
   8   2  24      110.87       93.69      5.52 o 
   9   2  24        8.90        4.93      3.09 o 
  -9   3  24       70.93       72.45      5.52 o 
  -8   3  24        4.07        4.62      3.26 o 
  -7   3  24        6.07        3.92      2.94 o 
  -6   3  24       93.90       88.45      4.35 o 
  -5   3  24        2.80        6.57      2.76 o 
  -4   3  24        7.07        8.58      3.23 o 
  -3   3  24      110.41      100.38      5.22 o 
  -2   3  24        4.47        6.46      3.69 o 
  -1   3  24      193.23      166.61      9.23 o 
   0   3  24      220.79      210.91     10.15 o 
   1   3  24        3.93        5.89      2.10 o 
   2   3  24       21.08       17.77      3.23 o 
   3   3  24      253.91      244.35      7.48 o 
   4   3  24       21.47        6.03      2.43 o 
   5   3  24        2.05        0.82      2.10 o 
   6   3  24      400.57      460.03     12.06 o 
   7   3  24        0.61       -2.76      2.76 o 
   8   3  24      110.71      109.76     12.00 o 
   9   3  24        6.21        6.53      3.46 o 
  -9   4  24       75.16       84.94     10.85 o 
  -8   4  24        7.23       15.23      3.92 o 
  -7   4  24      107.13       95.35      6.23 o 
  -6   4  24        7.39        5.05      2.37 o 
  -5   4  24       44.78       50.10      3.63 o 
  -4   4  24      198.63      188.53      7.18 o 
  -3   4  24      108.89       90.84      5.05 o 
  -2   4  24        4.40        2.77      3.69 o 
  -1   4  24      153.50      124.61      7.85 o 
   0   4  24       47.18       56.31      6.00 o 
   1   4  24       87.74       93.23      6.92 o 
   2   4  24       25.43       15.23      4.62 o 
   3   4  24        4.41        4.62      3.69 o 
   4   4  24        6.25       11.54      4.15 o 
   5   4  24       21.92       14.31      4.62 o 
   6   4  24       47.27       51.61      5.77 o 
   7   4  24       16.32        8.57      3.32 o 
   8   4  24        0.75        5.17      3.21 o 
  -8   5  24       43.95       46.82      6.23 o 
  -7   5  24       39.97       35.85      4.40 o 
  -6   5  24       33.05       32.04      3.37 o 
  -5   5  24        2.18       -2.13      2.13 o 
  -4   5  24       14.66       14.81      2.75 o 
  -3   5  24       52.39       37.87      3.28 o 
  -2   5  24        0.45        5.08      4.15 o 
  -1   5  24        2.17        0.92      3.69 o 
   0   5  24       71.01       54.00      6.46 o 
   1   5  24       24.00       15.69      4.62 o 
   2   5  24       41.71       30.92      5.08 o 
   3   5  24        1.26        4.62      4.15 o 
   4   5  24       82.62       98.30      7.85 o 
   5   5  24        9.35       12.46      4.62 o 
   6   5  24       43.46       38.31      6.00 o 
   7   5  24        6.28        3.69      4.62 o 
  -7   6  24       31.97       32.41      6.23 o 
  -6   6  24       18.53       17.68      3.28 o 
  -5   6  24        0.00        6.77      2.66 o 
  -4   6  24        1.24       -0.10      2.59 o 
  -3   6  24       16.44       19.84      3.01 o 
  -2   6  24       93.97      105.32      4.97 o 
  -1   6  24        0.78        2.54      2.94 o 
   0   6  24       43.33       29.54      5.54 o 
   1   6  24        9.98       10.61      4.62 o 
   2   6  24        3.15        2.31      4.15 o 
   3   6  24       29.25       26.77      5.54 o 
   4   6  24        5.21        0.92      4.15 o 
   5   6  24        2.02        5.54      4.15 o 
   6   6  24        5.53        5.54      4.62 o 
  -5   7  24       54.37       52.15      4.17 o 
  -4   7  24        0.21        3.81      2.57 o 
  -3   7  24        7.07       14.37      3.01 o 
  -2   7  24       80.44       61.68      4.15 o 
  -1   7  24       55.98       42.54      4.57 o 
   0   7  24       16.56       16.75      5.77 o 
   1   7  24       27.27       17.70      4.38 o 
   2   7  24       62.92       68.06      5.38 o 
   3   7  24        0.27        0.46      4.62 o 
   4   7  24        8.03        0.46      4.62 o 
  -2   8  24       15.12       13.17      3.28 o 
  -1   8  24       34.63       41.17      3.81 o 
   0   8  24        4.52        2.39      3.55 o 
   1   8  24        0.68        3.36      3.69 o 
 -10   1  25        8.77        7.38      5.08 o 
  -9   1  25        1.73       -3.69      3.69 o 
  -8   1  25       27.11       32.77      5.54 o 
  -7   1  25        3.96        5.08      4.15 o 
  -6   1  25        0.55        3.13      1.94 o 
  -5   1  25       28.38       32.65      2.41 o 
  -4   1  25       12.76       18.55      2.86 o 
  -3   1  25       34.06       37.28      3.21 o 
  -2   1  25      268.34      244.16      7.01 o 
  -1   1  25      271.37      253.23      7.48 o 
   0   1  25        8.44        6.28      2.10 o 
   1   1  25      289.03      268.12      7.66 o 
   2   1  25       43.31       52.05      3.74 o 
   3   1  25       16.65       19.68      2.94 o 
   4   1  25        0.04       -1.85      1.85 o 
   5   1  25       40.34       48.74      3.92 o 
   6   1  25       15.16       19.42      3.09 o 
   7   1  25       45.04       37.60      4.07 o 
   8   1  25       11.44        5.76      4.62 o 
   9   1  25        5.58        5.10      3.21 o 
  -9   2  25      178.77      200.30     12.00 o 
  -8   2  25       18.72       16.86      3.74 o 
  -7   2  25      121.65      131.34      6.36 o 
  -6   2  25       61.61       63.93      4.57 o 
  -5   2  25      284.63      302.60      9.14 o 
  -4   2  25      266.85      257.66      7.99 o 
  -3   2  25       16.57       18.92      4.15 o 
  -2   2  25      110.91      110.86      4.26 o 
  -1   2  25      255.85      285.38     10.85 o 
   0   2  25        1.88       -2.31      2.31 o 
   1   2  25        3.74        5.22      2.10 o 
   2   2  25      244.43      261.64      7.81 o 
   3   2  25        1.73        0.46      2.10 o 
   4   2  25        0.62        1.14      2.77 o 
   5   2  25       17.86       22.93      3.69 o 
   6   2  25        0.66        0.23      3.92 o 
   7   2  25       26.19       23.38      4.15 o 
   8   2  25        1.37        2.67      3.00 o 
   9   2  25       23.93       31.66      4.24 o 
  -9   3  25        1.28        8.54      3.59 o 
  -8   3  25       51.70       72.46      5.55 o 
  -7   3  25        3.22        0.46      2.94 o 
  -6   3  25        0.63        2.62      2.40 o 
  -5   3  25       42.64       36.55      3.92 o 
  -4   3  25       71.85       77.17      6.46 o 
  -3   3  25      173.58      197.07      7.18 o 
  -2   3  25        0.17       -2.77      2.77 o 
  -1   3  25       35.37       31.38      5.08 o 
   0   3  25       92.68      106.15      7.38 o 
   1   3  25       31.95       27.69      4.62 o 
   2   3  25       24.96       27.72      3.09 o 
   3   3  25       59.38       57.74      5.54 o 
   4   3  25        3.31        7.85      2.61 o 
   5   3  25      163.02      151.99      6.36 o 
   6   3  25        4.61        8.08      4.38 o 
   7   3  25        0.22        3.33      3.09 o 
   8   3  25      145.59      171.87      7.66 o 
  -8   4  25       93.13       89.97      6.36 o 
  -7   4  25       34.56       28.88      4.24 o 
  -6   4  25        1.37       -0.46      2.40 o 
  -5   4  25        0.00        0.38      2.10 o 
  -4   4  25       52.21       44.72      4.07 o 
  -3   4  25        0.00       -2.10      2.10 o 
  -2   4  25       18.03       30.92      5.08 o 
  -1   4  25        2.07        4.62      3.69 o 
   0   4  25        9.93        4.62      3.69 o 
   1   4  25      121.24      137.99      8.31 o 
   2   4  25       20.70       27.69      5.08 o 
   3   4  25       30.87       20.31      4.62 o 
   4   4  25       28.05       37.84      5.54 o 
   5   4  25      123.19      138.92      9.69 o 
   6   4  25       20.06       28.61      5.54 o 
   7   4  25       61.80       63.23      7.38 o 
   8   4  25      107.87      135.22     10.15 o 
  -7   5  25        1.05        0.46      3.26 o 
  -6   5  25        1.48        6.20      2.64 o 
  -5   5  25       21.56       29.04      3.37 o 
  -4   5  25       79.78       84.56      4.42 o 
  -3   5  25        9.15       14.87      2.75 o 
  -2   5  25       84.90       79.38      6.92 o 
  -1   5  25       14.58       14.77      4.62 o 
   0   5  25        8.59        4.15      3.69 o 
   1   5  25       89.01       96.00      7.85 o 
   2   5  25        0.00       -3.23      3.23 o 
   3   5  25       47.98       40.61      6.00 o 
   4   5  25      116.00      135.69      9.23 o 
   5   5  25       68.23       74.30      7.85 o 
   6   5  25       12.14       17.54      5.08 o 
   7   5  25        5.42       14.77      5.54 o 
  -6   6  25       17.84       20.65      3.46 o 
  -5   6  25       32.41       38.45      3.81 o 
  -4   6  25       13.85       19.55      3.33 o 
  -3   6  25       40.94       46.76      3.81 o 
  -2   6  25       57.43       73.70      4.44 o 
  -1   6  25       12.96        9.40      3.55 o 
   0   6  25      102.84      108.92      8.31 o 
   1   6  25       29.36       42.00      6.00 o 
   2   6  25        2.19       -0.92      4.15 o 
   3   6  25       42.36       40.61      6.00 o 
   4   6  25        0.06       -0.92      3.69 o 
   5   6  25       20.70       23.54      5.54 o 
  -4   7  25        8.03        6.14      2.75 o 
  -3   7  25        0.24        2.23      2.57 o 
  -2   7  25       14.91        9.86      2.97 o 
  -1   7  25       18.56       19.88      3.92 o 
   0   7  25        8.56       15.46      5.77 o 
   1   7  25        0.63       -1.23      4.85 o 
   2   7  25        3.38        5.50      3.55 o 
   3   7  25       48.41       48.46      6.92 o 
  -8   0  26      119.57      113.53      8.77 o 
  -7   0  26      452.63      383.06     14.77 o 
  -6   0  26      297.42      310.52      8.97 o 
  -5   0  26      201.30      208.87      7.38 o 
  -4   0  26      287.33      237.11      7.51 o 
  -3   0  26      250.40      258.45     10.61 o 
  -2   0  26       15.64        5.08      3.23 o 
  -1   0  26       24.53       10.15      3.69 o 
   0   0  26      367.73      370.14     13.38 o 
   1   0  26        8.63        9.23      3.69 o 
   2   0  26        5.22       -2.77      2.77 o 
   3   0  26       23.70       42.46      5.08 o 
   4   0  26       11.67        8.31      3.69 o 
   5   0  26        0.30       -0.46      3.23 o 
   6   0  26        0.13        0.92      3.69 o 
   7   0  26       11.58        2.31      3.69 o 
   8   0  26        0.41        4.15      4.15 o 
  -9   1  26       26.83       32.31      6.46 o 
  -8   1  26       21.97       22.15      5.54 o 
  -7   1  26      134.51      126.92      9.23 o 
  -6   1  26       69.33       87.38      5.05 o 
  -5   1  26       39.93       33.92      2.41 o 
  -4   1  26        1.65       -0.51      1.49 o 
  -3   1  26        0.03       -0.75      2.14 o 
  -2   1  26        0.02        1.15      1.96 o 
  -1   1  26       23.10       20.77      2.76 o 
   0   1  26      109.28      102.13      4.90 o 
   1   1  26        0.82        0.92      1.96 o 
   2   1  26       17.58       18.00      2.76 o 
   3   1  26       52.97       41.80      3.59 o 
   4   1  26        0.02        1.85      2.28 o 
   5   1  26        8.19        6.78      3.00 o 
   6   1  26       77.91       76.56      5.05 o 
   7   1  26        0.51        1.47      3.46 o 
   8   1  26        0.16       -0.52      2.76 o 
  -9   2  26       28.46       33.69      6.46 o 
  -8   2  26        0.03        1.85      3.26 o 
  -7   2  26      142.22      138.03      7.38 o 
  -6   2  26        1.84        2.31      2.94 o 
  -5   2  26       24.04       32.27      3.74 o 
  -4   2  26      190.17      169.84      6.53 o 
  -3   2  26        7.89       12.92      4.15 o 
  -2   2  26        3.21        8.31      3.69 o 
  -1   2  26       19.48       29.75      3.09 o 
   0   2  26       11.70       16.36      2.76 o 
   1   2  26        7.33        6.66      2.22 o 
   2   2  26        0.19        2.56      2.77 o 
   3   2  26       24.21       26.27      3.09 o 
   4   2  26        0.21        5.08      3.46 o 
   5   2  26        0.48        1.51      2.43 o 
   6   2  26       97.21      104.87      5.52 o 
   7   2  26       63.02       68.07      5.05 o 
   8   2  26        2.04        1.64      3.92 o 
  -8   3  26        0.06        4.48      3.41 o 
  -7   3  26       18.22       29.98      4.24 o 
  -6   3  26       57.28       63.73      7.73 o 
  -5   3  26       13.56       14.88      3.26 o 
  -4   3  26       41.18       39.58      3.92 o 
  -3   3  26      148.76      135.96      6.20 o 
  -2   3  26      116.35      116.76      7.85 o 
  -1   3  26        8.13        6.46      3.69 o 
   0   3  26      109.08       96.46      7.38 o 
   1   3  26       60.75       54.92      6.00 o 
   2   3  26       14.87       13.38      4.15 o 
   3   3  26        1.41       -2.10      2.10 o 
   4   3  26       92.91       88.61      5.05 o 
   5   3  26        9.47        3.28      3.00 o 
   6   3  26      133.41      164.93      7.01 o 
   7   3  26       18.63       17.17      3.55 o 
   8   3  26       42.80       42.40      4.72 o 
  -8   4  26       60.49       63.68      9.00 o 
  -7   4  26       12.41        8.57      4.15 o 
  -6   4  26        5.27        8.92      2.66 o 
  -5   4  26       75.17       71.48      4.32 o 
  -4   4  26        0.82        4.53      2.76 o 
  -3   4  26       70.61       74.18      9.46 o 
  -2   4  26      100.11      101.07      7.85 o 
  -1   4  26       16.33       23.54      5.08 o 
   0   4  26        3.39       -2.31      3.23 o 
   1   4  26      253.70      225.68     11.08 o 
   2   4  26       20.83       29.08      5.08 o 
   3   4  26        0.83        3.23      3.69 o 
   4   4  26       50.58       59.07      6.92 o 
   5   4  26        0.36        1.85      4.15 o 
   6   4  26        8.18       13.38      5.08 o 
   7   4  26        6.49        2.31      5.08 o 
  -7   5  26        0.48        2.79      3.41 o 
  -6   5  26       15.02       13.59      2.93 o 
  -5   5  26        6.48        8.20      2.83 o 
  -4   5  26       46.19       45.33      3.63 o 
  -3   5  26        4.53        2.98      2.48 o 
  -2   5  26       11.27       12.00      4.62 o 
  -1   5  26       18.09       25.84      5.08 o 
   0   5  26        6.47        1.85      3.69 o 
   1   5  26        1.24       -3.23      3.23 o 
   2   5  26       43.92       36.46      5.54 o 
   3   5  26       24.19       23.08      5.54 o 
   4   5  26       35.74       34.15      6.00 o 
   5   5  26       19.96       20.77      5.54 o 
   6   5  26        4.61        5.54      4.62 o 
  -5   6  26       66.59       69.01      5.61 o 
  -4   6  26        0.72       -0.96      2.57 o 
  -3   6  26        0.71        5.84      3.30 o 
  -2   6  26       31.02       30.49      3.81 o 
  -1   6  26       33.15       29.43      4.24 o 
   0   6  26        5.92        3.23      4.15 o 
   1   6  26       27.45       19.38      5.08 o 
   2   6  26       10.42        5.08      4.15 o 
   3   6  26        0.10       -2.77      3.69 o 
   4   6  26       29.32       23.08      5.54 o 
   5   6  26        6.40       12.92      5.08 o 
  -3   7  26       10.48        4.54      2.91 o 
  -2   7  26       11.02        8.22      2.78 o 
  -1   7  26       27.41       37.06      5.54 o 
   0   7  26       10.83        6.51      3.41 o 
   1   7  26        2.12       -3.26      3.26 o 
   2   7  26       57.95       75.85      5.85 o 
  -9   1  27        3.20        8.31      4.62 o 
  -8   1  27       59.97       74.77      7.85 o 
  -7   1  27        3.16        6.00      4.15 o 
  -6   1  27       56.16       50.03      4.40 o 
  -5   1  27        0.05        2.08      2.61 o 
  -4   1  27        2.97        0.39      1.66 o 
  -3   1  27       81.43       83.43      3.71 o 
  -2   1  27       18.04       12.80      2.61 o 
  -1   1  27      174.20      167.19      6.03 o 
   0   1  27        4.33        7.97      2.77 o 
   1   1  27        3.66        3.69      2.28 o 
   2   1  27       98.58       96.95      4.90 o 
   3   1  27        0.19       -2.10      2.10 o 
   4   1  27        0.01       -0.46      2.28 o 
   5   1  27      133.02      141.69      6.53 o 
   6   1  27       12.86       15.12      3.41 o 
   7   1  27       43.34       53.17      4.57 o 
   8   1  27        2.61       -0.26      2.88 o 
  -8   2  27      232.23      220.37     12.92 o 
  -7   2  27       27.73       40.68      4.40 o 
  -6   2  27      104.09       91.61      5.55 o 
  -5   2  27       68.70       66.23      4.90 o 
  -4   2  27       61.21       63.23      4.57 o 
  -3   2  27       59.92       50.31      5.54 o 
  -2   2  27      214.12      200.76     10.15 o 
  -1   2  27       35.97       38.86      3.55 o 
   0   2  27        2.94       -1.38      4.62 o 
   1   2  27        0.31        0.43      2.10 o 
   2   2  27      125.42      139.34     11.08 o 
   3   2  27        5.35        5.31      2.61 o 
   4   2  27        1.62        0.46      2.31 o 
   5   2  27       47.55       55.11      4.40 o 
   6   2  27       29.22       25.69      3.88 o 
   7   2  27       12.85       11.68      3.69 o 
   8   2  27        5.19        0.87      5.31 o 
  -8   3  27       53.91       62.26      5.38 o 
  -7   3  27       29.31       42.99      5.31 o 
  -6   3  27        4.92       11.19      2.64 o 
  -5   3  27       12.53       17.55      3.26 o 
  -4   3  27        0.12       -1.62      2.61 o 
  -3   3  27        2.48        5.16      2.76 o 
  -2   3  27       22.16       14.77      4.62 o 
  -1   3  27       71.21       62.77      6.46 o 
   0   3  27        9.25        9.69      3.69 o 
   1   3  27      129.21      138.46      8.77 o 
   2   3  27       40.59       48.92      6.00 o 
   3   3  27        2.32        1.38      3.69 o 
   4   3  27       63.54       73.63      4.72 o 
   5   3  27      457.64      498.43     12.86 o 
   6   3  27       27.76       27.11      7.38 o 
   7   3  27       66.55       77.60      5.52 o 
  -7   4  27       32.83       26.56      4.40 o 
  -6   4  27       43.99       34.97      3.46 o 
  -5   4  27        8.88       10.15      2.66 o 
  -4   4  27       91.72      101.01      5.70 o 
  -3   4  27       64.96       68.00      5.05 o 
  -2   4  27      140.03      138.92      8.77 o 
  -1   4  27        0.10       -3.23      3.69 o 
   0   4  27       13.10       21.69      4.62 o 
   1   4  27        1.94        5.54      4.15 o 
   2   4  27        0.81       -0.46      3.69 o 
   3   4  27       86.74       92.76      7.85 o 
   4   4  27        6.44       13.38      4.62 o 
   5   4  27        1.84        8.77      5.08 o 
   6   4  27      173.32      175.38     11.54 o 
  -6   5  27        1.13        4.15      2.83 o 
  -5   5  27        8.49        2.26      2.57 o 
  -4   5  27       68.34       54.16      3.98 o 
  -3   5  27       66.92       62.96      5.05 o 
  -2   5  27        3.82        6.00      4.15 o 
  -1   5  27      128.03      118.61      8.77 o 
   0   5  27       25.82       21.69      5.08 o 
   1   5  27       21.79       12.92      4.62 o 
   2   5  27       10.33        2.31      4.15 o 
   3   5  27        0.01       -1.38      3.69 o 
   4   5  27       12.14       19.38      5.54 o 
   5   5  27        9.17       17.54      5.54 o 
  -5   6  27        0.71        3.78      2.75 o 
  -4   6  27        0.42       -0.48      2.57 o 
  -3   6  27      112.90      140.68      6.87 o 
  -2   6  27       15.69       13.63      3.01 o 
  -1   6  27       40.16       33.23      6.00 o 
   0   6  27       57.53       55.38      6.92 o 
   1   6  27        0.24       -1.85      4.15 o 
   2   6  27        0.52        4.15      4.62 o 
   3   6  27        2.58        4.62      4.62 o 
   4   6  27        2.30        3.69      4.62 o 
  -1   7  27       38.63       32.54      4.57 o 
   0   7  27        5.08        4.18      5.31 o 
  -7   0  28      178.51      180.91     10.15 o 
  -6   0  28      153.94      186.40      7.18 o 
  -5   0  28        5.15        4.43      2.76 o 
  -4   0  28      124.40      141.69      5.87 o 
  -3   0  28      128.21      145.38      8.31 o 
  -2   0  28        2.64        7.85      3.69 o 
  -1   0  28       14.27       10.61      3.69 o 
   0   0  28      144.69      151.38      8.31 o 
   1   0  28       38.24       26.77      4.62 o 
   2   0  28        6.85        2.77      3.69 o 
   3   0  28       19.14       35.08      5.08 o 
   4   0  28        1.72        9.69      4.15 o 
   5   0  28       13.46       12.92      4.62 o 
   6   0  28       36.48       37.84      6.00 o 
   7   0  28       32.41       17.54      5.08 o 
  -8   1  28       18.31       24.00      5.54 o 
  -7   1  28       10.02        4.62      4.62 o 
  -6   1  28       32.38       32.03      4.07 o 
  -5   1  28        7.78        3.23      2.94 o 
  -4   1  28      135.07      105.38      4.33 o 
  -3   1  28        4.58        1.92      2.16 o 
  -2   1  28        0.80        1.38      2.28 o 
  -1   1  28        3.02        5.38      2.43 o 
   0   1  28      243.77      251.83      7.83 o 
   1   1  28       21.12       15.32      4.85 o 
   2   1  28       73.63       61.90      4.40 o 
   3   1  28       88.55      108.16     17.31 o 
   4   1  28        4.11        5.54      2.61 o 
   5   1  28       91.58       82.34      5.05 o 
   6   1  28       76.13       91.08      5.70 o 
   7   1  28        5.16        3.69      3.09 o 
  -8   2  28        0.11       12.06      3.92 o 
  -7   2  28       14.67        9.92      3.59 o 
  -6   2  28       29.78       32.95      6.00 o 
  -5   2  28       61.20       65.56      5.05 o 
  -4   2  28      169.56      179.35      7.18 o 
  -3   2  28        6.87        9.43      4.38 o 
  -2   2  28        1.39       10.15      3.69 o 
  -1   2  28       23.54       23.54      4.62 o 
   0   2  28       54.84       48.57      9.00 o 
   1   2  28        2.09       -2.10      2.10 o 
   2   2  28       11.52       19.18      3.09 o 
   3   2  28        7.70       16.16      3.23 o 
   4   2  28       33.65       24.21      3.41 o 
   5   2  28        0.23        1.79      2.76 o 
   6   2  28        6.21       13.89      3.92 o 
   7   2  28       31.07       26.54      6.46 o 
  -7   3  28        1.18        0.00      4.62 o 
  -6   3  28       33.05       29.81      3.44 o 
  -5   3  28       74.01       65.81      4.90 o 
  -4   3  28        0.06        3.69      4.15 o 
  -3   3  28       69.27       70.16      4.90 o 
  -2   3  28       99.52       97.84      7.85 o 
  -1   3  28        5.74        9.23      4.15 o 
   0   3  28        0.23        1.38      3.69 o 
   1   3  28      188.43      167.07      9.69 o 
   2   3  28       11.76        6.92      4.15 o 
   3   3  28       65.92       67.38      6.92 o 
   4   3  28      153.78      149.53     10.15 o 
   5   3  28       35.45       33.92      4.24 o 
   6   3  28       13.22       13.38      3.55 o 
  -7   4  28       29.35       24.21      4.40 o 
  -6   4  28       15.12       18.12      3.20 o 
  -5   4  28       22.80       21.91      3.24 o 
  -4   4  28       14.28       11.31      3.59 o 
  -3   4  28       96.10      100.09      5.70 o 
  -2   4  28      114.47      116.76      8.77 o 
  -1   4  28       37.77       41.54      6.00 o 
   0   4  28        9.34       13.85      4.62 o 
   1   4  28       55.36       53.07      6.46 o 
   2   4  28       18.58       17.08      5.08 o 
   3   4  28       43.06       46.61      6.46 o 
   4   4  28       73.13       79.38      7.85 o 
   5   4  28        5.50        4.15      4.62 o 
   6   4  28        5.42        9.23      5.08 o 
  -5   5  28        4.72        3.08      2.66 o 
  -4   5  28        2.70       11.02      2.83 o 
  -3   5  28        9.14       16.60      3.41 o 
  -2   5  28       31.77       38.31      6.46 o 
  -1   5  28        0.19        1.85      4.15 o 
   0   5  28       16.28       18.46      5.08 o 
   1   5  28       73.40       61.38      6.92 o 
   2   5  28       30.69       32.77      6.00 o 
   3   5  28        3.42        8.77      4.62 o 
   4   5  28       16.79        9.69      4.62 o 
  -3   6  28        6.04        6.76      2.81 o 
  -2   6  28        8.78        7.87      2.81 o 
  -1   6  28        8.66       15.69      5.54 o 
   0   6  28        0.64        4.15      4.62 o 
   1   6  28        8.88        2.31      4.15 o 
   2   6  28       16.49       19.85      5.54 o 
   3   6  28       30.12       20.77      6.00 o 
  -8   1  29        2.78       -0.92      4.62 o 
  -7   1  29        5.88        7.38      4.62 o 
  -6   1  29       10.02        3.69      2.94 o 
  -5   1  29       10.28        5.54      2.94 o 
  -4   1  29        0.02        1.41      2.76 o 
  -3   1  29       23.96       21.59      2.18 o 
  -2   1  29       15.90       13.58      2.76 o 
  -1   1  29       37.25       36.70      3.59 o 
   0   1  29        8.74       17.08      5.08 o 
   1   1  29        0.14        1.51      2.43 o 
   2   1  29       75.37       87.14      5.05 o 
   3   1  29        2.71        4.15      2.61 o 
   4   1  29        0.26        2.58      2.76 o 
   5   1  29       72.53       81.61      5.38 o 
   6   1  29        9.01        9.67      3.41 o 
   7   1  29        0.40       -2.33      4.85 o 
  -7   2  29       38.60       30.62      6.23 o 
  -6   2  29       14.07       12.26      3.26 o 
  -5   2  29       42.49       48.62      4.57 o 
  -4   2  29       32.52       33.22      3.74 o 
  -3   2  29        4.85        3.00      2.94 o 
  -2   2  29      151.33      165.68      9.69 o 
  -1   2  29       92.15       73.84      6.92 o 
   0   2  29        3.35        6.00      4.15 o 
   1   2  29        3.15        9.34      2.76 o 
   2   2  29      108.44      108.73      7.62 o 
   3   2  29        1.88        1.36      2.55 o 
   4   2  29        4.94        6.00      2.94 o 
   5   2  29      173.72      208.26      7.99 o 
   6   2  29       19.12       30.04      4.07 o 
  -7   3  29        0.23        2.09      4.62 o 
  -6   3  29        1.33        3.33      2.80 o 
  -5   3  29       39.20       43.09      4.40 o 
  -4   3  29       64.82       63.26      4.90 o 
  -3   3  29        3.01        6.00      2.94 o 
  -2   3  29       68.99       69.23      7.38 o 
  -1   3  29        3.35       -0.92      3.69 o 
   0   3  29       51.07       47.54      6.00 o 
   1   3  29      390.58      394.14     15.69 o 
   2   3  29       87.07       88.15      7.85 o 
   3   3  29        0.09        5.54      4.62 o 
   4   3  29        2.12       14.77      5.08 o 
   5   3  29       80.82       84.46      8.31 o 
   6   3  29       67.91       70.15      8.31 o 
  -6   4  29       70.17       76.08      4.80 o 
  -5   4  29       55.24       64.42      4.44 o 
  -4   4  29        2.92        2.48      3.09 o 
  -3   4  29       80.31       83.01      5.70 o 
  -2   4  29       46.20       57.69      6.92 o 
  -1   4  29        5.44        2.31      4.15 o 
   0   4  29       18.99       21.23      5.08 o 
   1   4  29        0.03       -2.31      4.15 o 
   2   4  29       42.95       40.15      6.46 o 
   3   4  29        0.68        6.46      4.62 o 
   4   4  29        6.64        9.69      4.62 o 
   5   4  29       96.39      109.38      9.69 o 
  -4   5  29        1.28        0.95      2.64 o 
  -3   5  29       63.40       54.81      4.90 o 
  -2   5  29        0.00        3.69      4.15 o 
  -1   5  29       19.95       16.15      5.54 o 
   0   5  29       31.84       36.00      6.00 o 
   1   5  29       53.98       56.77      7.38 o 
   2   5  29        0.99        4.62      4.62 o 
   3   5  29       35.11       37.84      6.92 o 
  -1   6  29        0.18       10.15      5.08 o 
   0   6  29       22.48       23.54      6.00 o 
  -6   0  30       13.57       19.38      4.62 o 
  -5   0  30       21.44       10.04      4.38 o 
  -4   0  30        3.92        6.95      3.46 o 
  -3   0  30       58.53       51.53      4.85 o 
  -2   0  30      116.98      101.53      7.38 o 
  -1   0  30        7.79       23.54      4.62 o 
   0   0  30        5.05        6.92      3.69 o 
   1   0  30      132.54      119.99      7.85 o 
   2   0  30       48.33       32.31      5.08 o 
   3   0  30       24.69       38.31      6.00 o 
   4   0  30        0.07        1.85      3.69 o 
   5   0  30        0.11        6.92      4.62 o 
   6   0  30       16.42       18.46      5.54 o 
  -7   1  30       19.44       18.92      5.54 o 
  -6   1  30        1.62       -0.23      3.46 o 
  -5   1  30       11.95       13.61      6.23 o 
  -4   1  30       89.00       93.99      5.38 o 
  -3   1  30       19.49       28.18      3.69 o 
  -2   1  30        3.85        3.08      2.43 o 
  -1   1  30        0.06       -2.10      2.10 o 
   0   1  30       47.06       63.43      6.46 o 
   1   1  30       43.28       41.48      3.74 o 
   2   1  30        9.27       14.73      3.09 o 
   3   1  30       74.47       92.45      5.38 o 
   4   1  30        3.51        4.67      5.77 o 
   5   1  30       18.97       30.97      4.07 o 
   6   1  30       93.30      108.26      6.36 o 
  -6   2  30       18.96       16.73      3.59 o 
  -5   2  30        0.02        0.95      2.76 o 
  -4   2  30        6.22        9.92      3.92 o 
  -3   2  30       20.08       15.66      3.41 o 
  -2   2  30        2.45       10.15      4.15 o 
  -1   2  30       30.10       38.77      6.00 o 
   0   2  30       50.87       63.23      6.46 o 
   1   2  30        0.72        4.62      4.15 o 
   2   2  30        0.05        1.26      2.43 o 
   3   2  30       41.19       46.89      4.85 o 
   4   2  30      110.89       94.78      5.85 o 
   5   2  30       46.65       39.68      4.40 o 
  -6   3  30        7.13        6.27      3.53 o 
  -5   3  30       15.12       17.38      3.74 o 
  -4   3  30        0.77       -1.41      2.76 o 
  -3   3  30       48.48       45.18      4.40 o 
  -2   3  30       77.23       94.61      8.31 o 
  -1   3  30        0.04        5.54      4.15 o 
   0   3  30        0.64       -1.38      3.69 o 
   1   3  30       36.25       45.23      6.46 o 
   2   3  30       18.63       14.77      4.62 o 
   3   3  30      107.12      122.30      9.23 o 
   4   3  30       11.27       21.23      5.54 o 
   5   3  30       24.42       30.92      6.00 o 
  -5   4  30        5.85        7.76      2.91 o 
  -4   4  30        7.45        8.46      3.41 o 
  -3   4  30       13.91       16.61      3.59 o 
  -2   4  30       28.50       27.23      5.54 o 
  -1   4  30       60.38       61.38      7.38 o 
   0   4  30        6.64        4.15      4.15 o 
   1   4  30        1.84        3.69      4.15 o 
   2   4  30       32.17       27.23      6.00 o 
   3   4  30       80.53       80.30      8.31 o 
   4   4  30       45.87       39.23      6.46 o 
  -3   5  30       19.11       24.08      4.62 o 
  -2   5  30        6.37        0.43      4.38 o 
  -1   5  30        0.98        0.00      4.15 o 
   0   5  30        2.62        9.69      5.08 o 
   1   5  30       73.90       66.00      7.38 o 
   2   5  30       25.19       29.08      6.00 o 
  -6   1  31        2.32        3.00      3.00 o 
  -5   1  31       15.39       20.54      3.59 o 
  -4   1  31       21.30       19.39      3.59 o 
  -3   1  31       27.52       31.75      3.59 o 
  -2   1  31       21.13       25.84      5.08 o 
  -1   1  31        1.88        8.09      2.76 o 
   0   1  31       63.61       73.30      4.86 o 
   1   1  31        0.03       -0.03      3.92 o 
   2   1  31        0.25        3.72      3.00 o 
   3   1  31        5.39        4.53      2.76 o 
   4   1  31        0.28        3.92      2.94 o 
   5   1  31       42.00       40.61      4.85 o 
  -6   2  31       51.59       54.41      5.31 o 
  -5   2  31        1.20       -0.19      2.76 o 
  -4   2  31       13.64       12.09      3.41 o 
  -3   2  31       11.84       20.07      3.59 o 
  -2   2  31       85.83       94.15      7.85 o 
  -1   2  31       29.57       27.69      5.54 o 
   0   2  31        0.70        6.00      4.15 o 
   1   2  31       10.71       11.08      4.62 o 
   2   2  31        7.77        3.69      4.15 o 
   3   2  31        5.74       14.31      5.08 o 
   4   2  31        4.79        4.77      4.85 o 
   5   2  31       24.32       21.94      4.07 o 
  -5   3  31        0.40        0.30      2.76 o 
  -4   3  31       20.56       15.48      3.59 o 
  -3   3  31       58.34       61.15      4.90 o 
  -2   3  31       37.38       39.23      6.46 o 
  -1   3  31        3.79        1.85      4.15 o 
   0   3  31        7.27        5.54      4.15 o 
   1   3  31       49.45       46.15      6.46 o 
   2   3  31       56.47       58.61      6.92 o 
   3   3  31        3.11       -0.92      3.69 o 
   4   3  31        5.37        8.77      5.08 o 
  -4   4  31       11.56       10.15      3.59 o 
  -3   4  31        0.82       -2.31      2.94 o 
  -2   4  31       36.18       45.69      6.46 o 
  -1   4  31        7.49       21.69      5.54 o 
   0   4  31       32.48       32.77      6.00 o 
   1   4  31        5.77        6.92      4.62 o 
   2   4  31        1.14       -3.69      3.69 o 
   3   4  31        5.86       18.00      5.54 o 
  -4   0  32        7.00        2.36      3.00 o 
  -3   0  32       42.44       29.81      3.74 o 
  -2   0  32      137.52      156.45      9.23 o 
  -1   0  32        0.94        1.85      3.69 o 
   0   0  32        0.57        0.92      3.69 o 
   1   0  32        7.15        1.38      3.69 o 
   2   0  32        4.46       11.54      4.15 o 
   3   0  32        0.00        7.38      4.15 o 
   4   0  32       14.18       37.84      6.46 o 
  -5   1  32        1.27        5.49      3.09 o 
  -4   1  32       21.75       37.65      4.24 o 
  -3   1  32       28.88       32.94      4.15 o 
  -2   1  32        5.95        6.46      4.15 o 
  -1   1  32        1.15        4.62      3.69 o 
   0   1  32       32.21       43.52      5.08 o 
   1   1  32        6.47        2.48      2.55 o 
   2   1  32        7.38       19.59      3.92 o 
   3   1  32       11.56       21.68      3.74 o 
   4   1  32       30.93       25.57      4.38 o 
  -5   2  32       37.12       39.61      5.54 o 
  -4   2  32       40.37       30.23      3.92 o 
  -3   2  32       13.69       12.63      3.46 o 
  -2   2  32        0.08        3.23      4.15 o 
  -1   2  32       14.78       17.08      5.08 o 
   0   2  32       28.50       23.54      5.54 o 
   1   2  32       85.06       85.38      7.85 o 
   2   2  32        0.15        0.00      3.69 o 
   3   2  32        9.99       25.38      5.54 o 
   4   2  32       17.92       19.85      6.00 o 
  -4   3  32        9.18        9.00      3.26 o 
  -3   3  32        5.22        8.31      3.26 o 
  -2   3  32       43.27       66.00      7.38 o 
  -1   3  32        2.48       -3.69      3.69 o 
   0   3  32        4.10        9.23      5.08 o 
   1   3  32        5.97       10.61      5.08 o 
   2   3  32       47.78       57.23      6.92 o 
   3   3  32        6.20       14.77      5.08 o 
  -1   4  32       67.80       69.23      7.38 o 
   0   4  32        0.88        2.77      4.15 o 
  -4   1  33       41.90       39.25      4.24 o 
  -3   1  33       25.86       27.94      3.92 o 
  -2   1  33        4.13        3.69      4.15 o 
  -1   1  33        5.67       10.61      4.62 o 
   0   1  33        1.00        6.00      4.62 o 
   1   1  33       32.33       41.71      8.31 o 
   2   1  33        8.08       18.12      3.55 o 
   3   1  33       29.56       40.06      5.54 o 
  -3   2  33       60.51       69.11      7.38 o 
  -2   2  33       15.30        9.23      4.62 o 
  -1   2  33       56.69       74.77      7.38 o 
   0   2  33       15.55       10.61      5.08 o 
   1   2  33       13.41       10.61      5.08 o 
   2   2  33       29.29       43.38      6.92 o 
  -1   3  33        2.41        4.15      4.62 o 
   0   3  33       26.08       29.08      6.00 o 
  -2   0  34      116.44      169.38     10.15 o 
  -1   0  34      189.56      218.76     11.54 o 
   0   0  34        1.78       -1.38      4.15 o 
   1   0  34       22.22       16.15      5.54 o 
  -2   1  34      100.37      117.23      9.23 o 
  -1   1  34       20.06       20.77      5.54 o 
   0   1  34       14.11       16.61      5.54 o 
                                                 
