# Supplementary material for: Crystal structures of two 2,9-di­thia-13-aza­dispiro­[4.1.47.35]tetra­decan-6-ones
Source: Acta Crystallogr E Crystallogr Commun. 2015 Nov 21;71(Pt 12):1516–20. doi: 10.1107/S2056989015020885 (PMC4719827; doi:10.1107/S2056989015020885)
Supplement: Supplementary file 3 [file e-71-01516-IIsup3.hkl]

# 
# h,k,l, Fc-squared, Fo-squared, sigma(Fo-squared) and status flag 
# 
data_II
_shelx_title ' NB_3 in P-1' 
_shelx_refln_list_code          4 
_shelx_F_calc_maximum      139.21 
_exptl_crystal_F_000       580.00 
_reflns_d_resolution_high  0.7986 
 
loop_ 
 _symmetry_equiv_pos_as_xyz 
 'x, y, z' 
 '-x, -y, -z' 
 
_cell_length_a     9.9803 
_cell_length_b    11.7773 
_cell_length_c    13.6506 
_cell_angle_alpha 105.524 
_cell_angle_beta  107.215 
_cell_angle_gamma 103.087 
 
_shelx_F_squared_multiplier     1.000 
 
loop_ 
 _refln_index_h 
 _refln_index_k 
 _refln_index_l 
 _refln_F_squared_calc 
 _refln_F_squared_meas 
 _refln_F_squared_sigma 
 _refln_observed_status 
   1   0   0     1938.83     2384.32     34.06 o 
   2   0   0      772.51      943.63     15.22 o 
   3   0   0      958.78     1106.17     19.74 o 
   4   0   0      226.56      272.01      6.04 o 
   5   0   0      286.76      275.37      5.53 o 
   6   0   0        0.06        0.91      0.94 o 
   7   0   0     1132.14     1195.98     19.70 o 
   8   0   0      412.13      399.62      7.47 o 
   9   0   0       13.17       15.11      1.75 o 
  10   0   0       28.65       24.46      2.55 o 
  11   0   0       11.12        7.41      4.81 o 
 -11   1   0        0.65       -3.41      3.41 o 
 -10   1   0       83.38       91.90      4.05 o 
  -9   1   0      474.90      483.50     10.10 o 
  -8   1   0      138.41      149.68      6.47 o 
  -7   1   0      913.78      963.27     19.55 o 
  -6   1   0       80.20       81.20      2.29 o 
  -5   1   0       47.95      120.63      8.02 o 
  -4   1   0      137.93      162.41      3.18 o 
  -3   1   0      255.22      276.80      4.34 o 
  -2   1   0      165.26      215.00      4.00 o 
  -1   1   0      402.10      434.30     10.36 o 
   0   1   0        0.17        3.68      0.20 o 
   1   1   0      738.91      785.19     11.48 o 
   2   1   0     6094.87     6885.07    120.24 o 
   3   1   0       50.63       51.71      1.47 o 
   4   1   0     1391.19     1599.85     28.93 o 
   5   1   0        0.61        3.59      0.84 o 
   6   1   0        3.75        6.31      1.11 o 
   7   1   0      970.07      981.49     16.32 o 
   8   1   0        3.46       -0.28      1.15 o 
   9   1   0      308.38      324.21      6.51 o 
  10   1   0       64.10       64.32      7.81 o 
 -11   2   0        5.03        1.48      3.21 o 
 -10   2   0       17.33       15.20      2.19 o 
  -9   2   0       20.33       24.73      2.20 o 
  -8   2   0        3.97        0.49      1.88 o 
  -7   2   0     1196.26     1192.05     24.53 o 
  -6   2   0       12.27        6.44      1.33 o 
  -5   2   0     2697.78     2939.11     57.02 o 
  -4   2   0     1930.62     2202.03     38.96 o 
  -3   2   0      447.91      443.44      8.75 o 
  -2   2   0     2401.57     2491.21     53.08 o 
  -1   2   0     3685.20     3424.38     54.49 o 
   0   2   0     4469.13     4448.76     73.00 o 
   1   2   0      439.85      406.38      7.49 o 
   2   2   0     4814.03     5034.04    130.43 o 
   3   2   0      167.57      166.04      5.24 o 
   4   2   0      278.75      304.26      6.96 o 
   5   2   0       17.44       15.83      1.30 o 
   6   2   0      341.02      334.44      7.05 o 
   7   2   0      220.48      213.99      5.17 o 
   8   2   0       42.39       43.73      2.07 o 
   9   2   0        4.10        2.93      1.56 o 
 -11   3   0        5.74        1.46      4.71 o 
 -10   3   0      174.44      175.54      6.04 o 
  -9   3   0      129.00      125.85      5.62 o 
  -8   3   0      154.29      151.47      5.11 o 
  -7   3   0     1286.23     1254.08     27.95 o 
  -6   3   0      430.88      498.12     11.73 o 
  -5   3   0       15.24       11.77      1.24 o 
  -4   3   0     1187.56     1333.82     25.48 o 
  -3   3   0     4142.66     4322.82     84.86 o 
  -2   3   0      665.72      683.72     11.08 o 
  -1   3   0        0.39        3.69      0.33 o 
   0   3   0      277.66      236.24      4.11 o 
   1   3   0     2458.91     2353.25     41.85 o 
   2   3   0       89.61       79.97      2.07 o 
   3   3   0     1408.90     1551.16     27.58 o 
   4   3   0      844.12      849.28     17.50 o 
   5   3   0      294.98      300.18      6.89 o 
   6   3   0       23.28       15.78      2.91 o 
   7   3   0        5.32        4.03      1.26 o 
   8   3   0       67.16       63.63      4.51 o 
   9   3   0        3.93        6.00      2.55 o 
 -11   4   0      121.13      116.66      6.37 o 
 -10   4   0        8.90       16.30      2.39 o 
  -9   4   0       12.18        7.88      1.93 o 
  -8   4   0       80.58       61.98      3.49 o 
  -7   4   0      280.43      293.46      7.60 o 
  -6   4   0      363.32      323.83      7.93 o 
  -5   4   0      624.93      622.82     12.47 o 
  -4   4   0      216.70      209.58      4.63 o 
  -3   4   0     2891.52     2667.36     45.81 o 
  -2   4   0       71.11       60.05      2.08 o 
  -1   4   0     1340.90     1199.66     28.23 o 
   0   4   0     1464.60     1495.93     26.76 o 
   1   4   0      939.84      947.18     17.10 o 
   2   4   0      866.94      871.68     17.64 o 
   3   4   0      736.45      721.34     14.83 o 
   4   4   0      267.00      272.46      5.46 o 
   5   4   0       18.24       16.19      1.20 o 
   6   4   0       86.82       77.88      5.04 o 
   7   4   0        0.58       -1.00      1.36 o 
   8   4   0        7.70        3.96      2.21 o 
   9   4   0       41.08       39.33      3.94 o 
 -11   5   0       94.47       90.18      5.73 o 
 -10   5   0       16.04       20.45      2.57 o 
  -9   5   0      117.61      111.72      4.37 o 
  -8   5   0      444.62      441.34     10.98 o 
  -7   5   0       47.37       45.41      2.69 o 
  -6   5   0       94.38       76.10      3.27 o 
  -5   5   0      127.43      103.11      2.93 o 
  -4   5   0       45.85       52.00      3.62 o 
  -3   5   0       84.72       73.12      1.86 o 
  -2   5   0      306.44      278.65      5.23 o 
  -1   5   0     1917.83     1838.56     42.23 o 
   0   5   0        8.67       29.15      2.08 o 
   1   5   0      373.13      380.78      7.28 o 
   2   5   0       52.83       63.26      1.84 o 
   3   5   0      289.20      262.47      5.99 o 
   4   5   0      307.92      308.41      7.04 o 
   5   5   0      322.13      330.74      7.70 o 
   6   5   0      103.25      106.82      3.62 o 
   7   5   0      154.05      148.65      4.65 o 
   8   5   0       11.69        9.99      2.82 o 
   9   5   0       22.18       17.43      4.61 o 
 -11   6   0      157.16      150.17      7.04 o 
 -10   6   0      108.30      119.58      4.82 o 
  -9   6   0      216.46      212.56      6.36 o 
  -8   6   0      192.77      204.94      7.54 o 
  -7   6   0      151.66      144.90      4.53 o 
  -6   6   0        0.05       -1.63      1.90 o 
  -5   6   0       12.67       11.80      1.38 o 
  -4   6   0        9.59       14.25      1.26 o 
  -3   6   0      279.53      275.26      5.31 o 
  -2   6   0      229.61      267.70      6.11 o 
  -1   6   0       76.33      112.32      2.84 o 
   0   6   0      688.53      780.17     14.33 o 
   1   6   0      150.35      167.52      3.67 o 
   2   6   0       33.80       32.21      1.50 o 
   3   6   0      280.47      270.71      5.62 o 
   4   6   0      376.87      381.67      7.69 o 
   5   6   0        0.05        0.24      1.34 o 
   6   6   0       16.11       19.57      1.96 o 
   7   6   0        0.77        4.93      2.29 o 
   8   6   0       30.70       28.45      5.01 o 
 -11   7   0        3.11       -0.60      3.01 o 
 -10   7   0       30.13       36.89      2.90 o 
  -9   7   0        3.64        7.37      2.03 o 
  -8   7   0      400.25      383.26      9.77 o 
  -7   7   0       31.21       35.57      2.48 o 
  -6   7   0      148.12      147.77      4.49 o 
  -5   7   0        5.94        3.97      1.22 o 
  -4   7   0       96.38      100.95      2.92 o 
  -3   7   0       47.93       57.26      2.02 o 
  -2   7   0       30.15       28.74      1.43 o 
  -1   7   0      313.54      301.02      6.04 o 
   0   7   0      399.89      395.56      7.67 o 
   1   7   0      410.42      409.84      7.97 o 
   2   7   0       94.64      102.01      2.81 o 
   3   7   0      294.34      302.03      6.30 o 
   4   7   0       24.85       24.79      1.63 o 
   5   7   0      389.65      376.12      8.91 o 
   6   7   0       63.04       75.46      3.62 o 
   7   7   0       65.41       68.29      7.01 o 
 -11   8   0        8.21        5.06      3.14 o 
 -10   8   0        6.62        9.39      2.29 o 
  -9   8   0       96.78      112.90      4.34 o 
  -8   8   0      174.47      176.51      5.54 o 
  -7   8   0       20.19       18.27      3.11 o 
  -6   8   0      141.81      141.17      4.45 o 
  -5   8   0        0.39        2.08      1.24 o 
  -4   8   0      104.85      126.38      5.78 o 
  -3   8   0      125.75      133.20      3.50 o 
  -2   8   0       21.33       12.51      1.19 o 
  -1   8   0        3.24        0.98      0.92 o 
   0   8   0       33.96       28.28      1.72 o 
   1   8   0       60.62       52.30      2.15 o 
   2   8   0        2.27        3.00      1.28 o 
   3   8   0      137.24      147.03      3.82 o 
   4   8   0        0.93       -1.43      1.43 o 
   5   8   0       28.22       28.05      2.29 o 
   6   8   0       88.81       99.21      5.93 o 
   7   8   0       34.11       25.45      5.21 o 
 -11   9   0        6.08        4.62      3.19 o 
 -10   9   0        7.27        6.51      2.76 o 
  -9   9   0        2.61        0.37      1.95 o 
  -8   9   0        0.13       -1.97      1.97 o 
  -7   9   0      140.02      151.35      5.03 o 
  -6   9   0      963.37      972.60     22.05 o 
  -5   9   0       26.02       26.70      1.83 o 
  -4   9   0       60.63       72.29      2.68 o 
  -3   9   0       11.40       16.47      1.43 o 
  -2   9   0       44.22       40.58      1.96 o 
  -1   9   0       48.87       42.71      1.96 o 
   0   9   0      263.98      245.01      5.33 o 
   1   9   0      142.81      131.83      3.83 o 
   2   9   0      155.24      160.08      4.09 o 
   3   9   0        2.11        2.38      1.54 o 
   4   9   0        1.49        0.17      1.58 o 
   5   9   0        0.00       -0.53      3.51 o 
   6   9   0        3.35       -1.20      4.01 o 
 -10  10   0        0.54       -2.16      2.16 o 
  -9  10   0       18.75       16.70      2.52 o 
  -8  10   0       21.14       22.58      2.43 o 
  -7  10   0       66.86       72.02      3.94 o 
  -6  10   0       69.90       84.65      3.26 o 
  -5  10   0       16.93       21.00      1.87 o 
  -4  10   0       56.55       55.19      2.51 o 
  -3  10   0        4.00       -0.12      1.28 o 
  -2  10   0      130.96      130.85      3.58 o 
  -1  10   0      454.40      435.51      8.79 o 
   0  10   0       10.41        4.96      1.30 o 
   1  10   0        2.63        3.46      1.30 o 
   2  10   0       26.94       23.04      1.74 o 
   3  10   0       22.89       21.42      2.06 o 
   4  10   0       17.96       17.47      2.38 o 
   5  10   0        5.94        0.00      4.01 o 
 -10  11   0        3.61        1.14      2.57 o 
  -9  11   0        5.49        2.48      2.29 o 
  -8  11   0       12.80       12.03      2.30 o 
  -7  11   0        2.01        5.84      1.99 o 
  -6  11   0       96.36       98.00      3.57 o 
  -5  11   0      136.92      147.02      6.07 o 
  -4  11   0       11.15       14.84      1.68 o 
  -3  11   0      142.67      130.30      3.69 o 
  -2  11   0       10.79       14.46      1.59 o 
  -1  11   0       16.09       12.94      1.51 o 
   0  11   0        6.14        2.15      1.35 o 
   1  11   0       96.43      100.22      4.37 o 
   2  11   0       15.48       15.06      1.92 o 
   3  11   0       36.90       32.16      5.79 o 
   4  11   0       17.12       13.02      4.61 o 
  -9  12   0        1.72       -1.63      2.36 o 
  -8  12   0       36.45       33.92      2.84 o 
  -7  12   0       24.60       22.02      2.41 o 
  -6  12   0       23.85       22.71      2.17 o 
  -5  12   0       32.75       41.55      4.68 o 
  -4  12   0        0.72       -0.62      1.53 o 
  -3  12   0       14.55       15.92      1.71 o 
  -2  12   0       19.34       20.83      1.80 o 
  -1  12   0       22.97       25.28      1.88 o 
   0  12   0       15.91       15.56      1.79 o 
   1  12   0       36.01       40.78      4.70 o 
   2  12   0        2.37        1.87      1.90 o 
  -8  13   0        0.44       -0.74      2.15 o 
  -7  13   0       12.92       12.04      2.36 o 
  -6  13   0        6.32        6.07      2.12 o 
  -5  13   0        4.26        3.49      1.82 o 
  -4  13   0       32.04       34.57      2.31 o 
  -3  13   0        4.59        0.22      1.62 o 
  -2  13   0       11.27        8.14      2.38 o 
  -1  13   0      110.34      131.37     10.22 o 
   0  13   0       14.48        8.84      2.16 o 
  -5  14   0        1.41        2.32      1.84 o 
  -4  14   0       50.98       59.21      4.37 o 
  -3  14   0        2.27        4.06      1.89 o 
   1 -14   1       38.41       32.06      5.01 o 
   2 -14   1        0.83       -1.31      1.64 o 
   3 -14   1        3.50        3.26      1.76 o 
   4 -14   1        0.72        0.16      1.71 o 
   5 -14   1       26.47       27.19      2.82 o 
   6 -14   1        6.74        4.35      2.19 o 
  -1 -13   1        4.74        4.78      2.04 o 
   0 -13   1        1.53        2.01      1.77 o 
   1 -13   1        9.08       13.28      1.84 o 
   2 -13   1       46.79       46.60      3.01 o 
   3 -13   1       17.84       11.54      1.78 o 
   4 -13   1        1.56        0.44      1.60 o 
   5 -13   1       42.02       49.96      3.84 o 
   6 -13   1       18.67       17.05      2.27 o 
   7 -13   1        5.61        4.68      2.16 o 
   8 -13   1       86.17       87.43      4.19 o 
  -3 -12   1       14.32       12.52      2.59 o 
  -2 -12   1       14.74       13.03      2.24 o 
  -1 -12   1       70.52       79.38      4.54 o 
   0 -12   1       10.47        7.97      1.52 o 
   1 -12   1        0.57       -1.27      1.27 o 
   2 -12   1        2.69       -1.31      1.31 o 
   3 -12   1       34.93       32.12      2.00 o 
   4 -12   1        1.72        1.43      1.57 o 
   5 -12   1       53.21       56.33      2.77 o 
   6 -12   1        2.16        3.65      1.86 o 
   7 -12   1        8.77        6.01      2.07 o 
   8 -12   1        0.92       -1.69      2.07 o 
   9 -12   1        4.58        2.16      2.36 o 
  -4 -11   1       20.16       17.44      2.84 o 
  -3 -11   1       16.39       11.48      2.30 o 
  -2 -11   1       25.81       24.70      1.87 o 
  -1 -11   1        4.94        4.26      1.42 o 
   0 -11   1        0.20       -0.30      1.23 o 
   1 -11   1      256.72      225.51      5.54 o 
   2 -11   1        6.05        6.44      1.40 o 
   3 -11   1       15.20       16.03      1.91 o 
   4 -11   1        8.08        6.30      1.58 o 
   5 -11   1       96.78      112.90      3.66 o 
   6 -11   1       80.67       90.77      3.72 o 
   7 -11   1        2.80        0.22      2.08 o 
   8 -11   1       51.09       48.85      3.19 o 
   9 -11   1        6.58        2.68      2.27 o 
  10 -11   1       23.28       21.94      3.79 o 
  -5 -10   1        0.96       -2.18      2.18 o 
  -4 -10   1        0.19       -1.76      1.76 o 
  -3 -10   1       96.16       83.07      3.01 o 
  -2 -10   1      145.44      151.89      4.25 o 
  -1 -10   1      100.78      104.45      3.75 o 
   0 -10   1       29.23       24.23      1.66 o 
   1 -10   1        0.12        3.00      1.22 o 
   2 -10   1      114.81      115.48      3.46 o 
   3 -10   1       25.47       20.42      1.64 o 
   4 -10   1      123.25      110.34      3.40 o 
   5 -10   1       70.03       72.58      2.89 o 
   6 -10   1      128.30      124.32      4.79 o 
   7 -10   1        8.16        7.72      1.95 o 
   8 -10   1        0.95       -1.76      1.76 o 
   9 -10   1       54.63       59.21      5.03 o 
  10 -10   1       18.62       24.59      3.61 o 
  -6  -9   1       31.93       34.67      5.41 o 
  -5  -9   1        3.53        3.14      1.96 o 
  -4  -9   1        4.32        3.08      2.18 o 
  -3  -9   1       11.93       15.04      1.55 o 
  -2  -9   1       81.56       78.28      2.72 o 
  -1  -9   1      129.12      130.32      3.43 o 
   0  -9   1      102.82      106.15      3.00 o 
   1  -9   1       79.90       63.86      2.25 o 
   2  -9   1      366.17      368.97      7.06 o 
   3  -9   1      240.17      223.17      5.23 o 
   4  -9   1       28.25       18.30      1.48 o 
   5  -9   1        7.91        9.35      1.66 o 
   6  -9   1        0.68        3.61      1.76 o 
   7  -9   1      205.77      209.45      6.12 o 
   8  -9   1        1.20       -1.75      1.75 o 
   9  -9   1       41.51       39.04      2.81 o 
  10  -9   1       54.61       57.79      4.55 o 
  11  -9   1        0.53       -3.20      3.81 o 
  -7  -8   1       28.39       28.65      5.21 o 
  -6  -8   1      140.77      138.89      5.15 o 
  -5  -8   1       25.31       24.57      2.10 o 
  -4  -8   1       13.04       14.09      1.58 o 
  -3  -8   1      295.35      322.37      6.80 o 
  -2  -8   1        8.16       11.00      1.30 o 
  -1  -8   1      114.50       97.85      2.81 o 
   0  -8   1      280.15      272.61      5.64 o 
   1  -8   1      600.76      596.17     11.27 o 
   2  -8   1        4.45        8.48      1.07 o 
   3  -8   1      174.65      173.48      4.22 o 
   4  -8   1      572.31      570.34     11.73 o 
   5  -8   1      171.01      172.99      4.91 o 
   6  -8   1      142.76      132.52      4.29 o 
   7  -8   1      133.36      130.86      4.43 o 
   8  -8   1      187.30      167.49      8.46 o 
   9  -8   1       42.04       42.58      2.98 o 
  10  -8   1        3.60       -1.80      2.69 o 
  11  -8   1      103.10      109.06      6.13 o 
  -8  -7   1      110.11       96.38      8.42 o 
  -7  -7   1       77.01       78.75      3.99 o 
  -6  -7   1      117.07      123.89      5.30 o 
  -5  -7   1      153.36      146.34      3.92 o 
  -4  -7   1       10.88       12.17      1.45 o 
  -3  -7   1      891.97      842.69     15.83 o 
  -2  -7   1      181.12      174.50      3.98 o 
  -1  -7   1        9.61        9.49      0.96 o 
   0  -7   1      342.30      383.87      7.43 o 
   1  -7   1       11.33       19.52      1.55 o 
   2  -7   1      491.53      505.49     10.25 o 
   3  -7   1      725.08      636.88     12.82 o 
   4  -7   1      732.78      708.63     15.91 o 
   5  -7   1     1032.20      971.37     21.62 o 
   6  -7   1       24.81       23.31      1.84 o 
   7  -7   1       98.98      101.35      4.12 o 
   8  -7   1       56.22       59.34      3.19 o 
   9  -7   1       68.13       68.77      3.88 o 
  10  -7   1      161.99      162.33      7.00 o 
  11  -7   1        6.45        8.86      3.19 o 
  -8  -6   1        0.26       -2.54      2.54 o 
  -7  -6   1      249.89      240.33      7.11 o 
  -6  -6   1      418.66      441.66     10.15 o 
  -5  -6   1       98.52       97.68      3.40 o 
  -4  -6   1      315.08      320.87      7.40 o 
  -3  -6   1      192.70      207.22      4.46 o 
  -2  -6   1        9.90        8.78      1.03 o 
  -1  -6   1        8.53       18.00      1.02 o 
   0  -6   1      270.45      290.93      5.73 o 
   1  -6   1      809.36      803.40     15.84 o 
   2  -6   1      326.27      309.46      6.49 o 
   3  -6   1      110.08       75.34      2.89 o 
   4  -6   1      278.61      293.00      7.03 o 
   5  -6   1      200.99      170.68      4.65 o 
   6  -6   1      747.82      714.00     16.23 o 
   7  -6   1      425.09      398.24      9.80 o 
   8  -6   1      362.77      336.21      8.75 o 
   9  -6   1       58.58       64.77      4.15 o 
  10  -6   1        0.58        4.12      3.11 o 
  11  -6   1        4.57        1.02      2.83 o 
  -9  -5   1      130.55      125.78     12.52 o 
  -8  -5   1       55.58       59.67      3.56 o 
  -7  -5   1        0.18       -1.45      1.45 o 
  -6  -5   1      304.41      308.16      7.51 o 
  -5  -5   1      238.54      247.18      6.05 o 
  -4  -5   1       11.75       12.25      1.18 o 
  -3  -5   1      968.76      999.41     20.42 o 
  -2  -5   1      909.02      891.52     16.29 o 
  -1  -5   1        1.21        0.93      0.82 o 
   0  -5   1    11332.12    12131.76    214.56 o 
   1  -5   1     3788.08     3934.63     75.37 o 
   2  -5   1      436.50      454.28      9.05 o 
   3  -5   1     1295.12     1304.40     28.31 o 
   4  -5   1        0.28        4.04      1.03 o 
   5  -5   1     1579.63     1464.51     31.98 o 
   6  -5   1      160.85      133.10      4.07 o 
   7  -5   1      205.18      180.84      5.22 o 
   8  -5   1       61.66       50.59      4.51 o 
   9  -5   1       14.40       10.39      1.95 o 
  10  -5   1      153.24      163.63      6.97 o 
  11  -5   1       47.05       48.87      4.30 o 
  -9  -4   1       48.24       51.54      4.71 o 
  -8  -4   1       95.49       87.17      6.16 o 
  -7  -4   1        3.45        6.41      1.56 o 
  -6  -4   1       10.36       12.76      2.32 o 
  -5  -4   1      148.30      137.83      4.97 o 
  -4  -4   1      524.72      520.97     11.08 o 
  -3  -4   1      485.82      456.50      9.55 o 
  -2  -4   1      130.49      127.58      3.05 o 
  -1  -4   1      863.27      815.82     14.77 o 
   0  -4   1      703.52      676.17     13.25 o 
   1  -4   1       91.29       73.87      1.68 o 
   2  -4   1     1078.31     1126.97     24.30 o 
   3  -4   1      585.64      618.11     14.39 o 
   4  -4   1       51.92       69.65      1.99 o 
   5  -4   1        1.88        7.10      1.13 o 
   6  -4   1        6.53        4.18      1.10 o 
   7  -4   1      444.72      407.44      9.95 o 
   8  -4   1       15.10        1.33      1.91 o 
   9  -4   1       80.39       72.81      3.61 o 
  10  -4   1        0.89        0.69      2.63 o 
  11  -4   1       25.95       19.42      3.45 o 
 -10  -3   1        3.34       -2.23      2.82 o 
  -9  -3   1       25.09       24.36      2.65 o 
  -8  -3   1       91.50       92.37      3.54 o 
  -7  -3   1     1099.60     1125.61     29.35 o 
  -6  -3   1      116.05      104.54      5.73 o 
  -5  -3   1       96.40      103.56      4.56 o 
  -4  -3   1        7.82        6.39      0.89 o 
  -3  -3   1        3.34        5.48      0.64 o 
  -2  -3   1     3267.53     3248.16     69.95 o 
  -1  -3   1       48.93       45.80      1.38 o 
   0  -3   1     2959.21     2956.16     47.07 o 
   1  -3   1      343.73      354.98      7.90 o 
   2  -3   1     1526.61     1551.24     27.26 o 
   3  -3   1      103.67      140.13      4.81 o 
   4  -3   1      799.97      867.44     17.35 o 
   5  -3   1      475.43      453.93     14.65 o 
   6  -3   1      437.92      469.64     11.61 o 
   7  -3   1     1978.99     1985.47     39.75 o 
   8  -3   1       21.10       21.66      2.05 o 
   9  -3   1      117.72      132.80      4.42 o 
  10  -3   1       11.26       10.45      2.67 o 
  11  -3   1        3.83       -5.81      5.81 o 
 -10  -2   1       66.46       57.44      3.28 o 
  -9  -2   1      387.75      396.89      9.25 o 
  -8  -2   1       44.68       44.66      2.33 o 
  -7  -2   1      330.38      322.21      7.05 o 
  -6  -2   1       45.21       40.33      1.91 o 
  -5  -2   1     1183.50     1383.37     25.28 o 
  -4  -2   1      216.16      194.57      4.01 o 
  -3  -2   1      387.98      417.87      7.56 o 
  -2  -2   1     2429.77     2575.90     41.27 o 
  -1  -2   1      226.61      214.15      4.05 o 
   0  -2   1    11159.38    10830.33    159.69 o 
   1  -2   1     3043.48     2861.25     50.20 o 
   2  -2   1     4250.23     4048.43    112.06 o 
   3  -2   1     1367.99     1504.58     29.81 o 
   4  -2   1      321.36      306.93      7.69 o 
   5  -2   1      456.77      465.35      9.94 o 
   6  -2   1       26.60       32.21      2.66 o 
   7  -2   1      582.99      626.78     17.79 o 
   8  -2   1      118.25      116.27      3.95 o 
   9  -2   1      158.84      164.74      5.09 o 
  10  -2   1      116.13      122.28      5.37 o 
  11  -2   1      151.33      164.39      8.23 o 
 -10  -1   1        2.53       -1.43      1.43 o 
  -9  -1   1        8.75        6.83      1.56 o 
  -8  -1   1      231.54      243.41      5.11 o 
  -7  -1   1      616.48      623.18     12.62 o 
  -6  -1   1      615.99      673.91     14.29 o 
  -5  -1   1      557.50      697.29     12.93 o 
  -4  -1   1     1653.65     2075.75     36.69 o 
  -3  -1   1     1957.23     2291.86     66.87 o 
  -2  -1   1      127.81      129.39      2.35 o 
  -1  -1   1      343.46      360.45      5.65 o 
   0  -1   1     8492.58     8376.36    127.09 o 
   1  -1   1        1.33        5.17      1.30 o 
   2  -1   1      149.87      186.57      4.92 o 
   3  -1   1      454.69      449.52     13.59 o 
   4  -1   1        2.30       10.11      2.69 o 
   5  -1   1       15.06       18.67      1.52 o 
   6  -1   1        7.62        3.86      1.13 o 
   7  -1   1      449.10      468.77      8.60 o 
   8  -1   1       44.81       41.37      2.33 o 
   9  -1   1       16.14       19.68      2.15 o 
  10  -1   1        8.92        8.32      2.76 o 
  11  -1   1       94.46       99.59      6.50 o 
 -11   0   1       11.73       10.11      3.91 o 
 -10   0   1      171.82      166.42      4.34 o 
  -9   0   1      266.31      274.80      5.39 o 
  -8   0   1      114.54      117.87      3.50 o 
  -7   0   1      324.55      325.14     11.53 o 
  -6   0   1      909.51     1007.06     16.38 o 
  -5   0   1      581.07      702.97     11.58 o 
  -4   0   1     7436.76     9886.21    173.37 o 
  -3   0   1     1497.24     1975.34     34.78 o 
  -2   0   1     7325.36     9769.43    188.10 o 
  -1   0   1      726.50      834.11     14.26 o 
   0   0   1     1059.11     1002.69     22.28 o 
   1   0   1       44.25       53.19      1.22 o 
   2   0   1     1375.22     1422.73     58.69 o 
   3   0   1      439.01      473.83     17.15 o 
   4   0   1      794.09      785.82     13.72 o 
   5   0   1       46.19       43.18      1.78 o 
   6   0   1       36.15       37.47      1.66 o 
   7   0   1      212.35      214.17      4.48 o 
   8   0   1      121.74      111.13      3.10 o 
   9   0   1       45.24       51.77      2.42 o 
  10   0   1      159.74      185.63      8.52 o 
 -11   1   1       45.92       47.95      3.52 o 
 -10   1   1       35.77       31.05      2.32 o 
  -9   1   1       86.99       94.14      3.40 o 
  -8   1   1        0.21       -1.27      1.27 o 
  -7   1   1      656.23      693.68     10.92 o 
  -6   1   1       33.13       44.05      2.00 o 
  -5   1   1      844.39      914.30     13.75 o 
  -4   1   1      278.15      287.70      8.00 o 
  -3   1   1     4303.46     4850.20     79.29 o 
  -2   1   1     7102.29     7925.64    139.98 o 
  -1   1   1      641.01      652.02      9.69 o 
   0   1   1     6873.88     6517.08     84.75 o 
   1   1   1      110.89      135.08      2.10 o 
   2   1   1     2059.86     2248.97     36.89 o 
   3   1   1       49.25       50.21      1.90 o 
   4   1   1      303.11      297.87      6.53 o 
   5   1   1     2164.50     2382.24     47.47 o 
   6   1   1       80.14       58.89      3.07 o 
   7   1   1      164.66      166.41      3.50 o 
   8   1   1       52.55       57.93      2.16 o 
   9   1   1      104.41      111.46      4.19 o 
  10   1   1       34.32       38.87      6.81 o 
 -11   2   1       17.30       13.27      3.84 o 
 -10   2   1       67.03       68.93      5.53 o 
  -9   2   1       37.24       47.62      7.45 o 
  -8   2   1      444.38      455.64     11.41 o 
  -7   2   1      362.89      357.04      8.03 o 
  -6   2   1        2.73        5.54      1.25 o 
  -5   2   1       51.78      111.50      7.87 o 
  -4   2   1        3.04        1.29      0.87 o 
  -3   2   1       74.63      109.13      6.16 o 
  -2   2   1     1076.55      956.52     15.39 o 
  -1   2   1        2.69        6.60      0.58 o 
   0   2   1      321.74      304.36      4.40 o 
   1   2   1      938.55      876.48     13.26 o 
   2   2   1      532.53      539.18     12.12 o 
   3   2   1       16.98       13.96      1.01 o 
   4   2   1      696.88      684.14     11.55 o 
   5   2   1       98.49       82.84      3.24 o 
   6   2   1      156.54      135.11      5.36 o 
   7   2   1        7.41        5.81      1.16 o 
   8   2   1        0.59       -1.10      1.10 o 
   9   2   1        9.99        4.83      2.79 o 
  10   2   1       41.50       47.89      7.41 o 
 -12   3   1       43.80       58.82      4.92 o 
 -11   3   1      112.03      117.21      5.22 o 
 -10   3   1       28.57       27.47      2.74 o 
  -9   3   1      272.31      274.66      7.84 o 
  -8   3   1       23.14       15.99      2.32 o 
  -7   3   1       12.75       15.13      2.86 o 
  -6   3   1      558.65      609.68     12.37 o 
  -5   3   1      265.15      249.83      5.53 o 
  -4   3   1      475.28      464.01      9.30 o 
  -3   3   1     2947.15     2731.24     51.32 o 
  -2   3   1     1694.53     1557.68     24.92 o 
  -1   3   1       81.32       72.52      1.80 o 
   0   3   1      487.29      432.04      7.17 o 
   1   3   1      124.72      124.36      2.56 o 
   2   3   1      128.55      124.17      2.57 o 
   3   3   1      158.35      180.72      3.70 o 
   4   3   1      638.36      674.69     12.41 o 
   5   3   1       76.26       90.38      2.48 o 
   6   3   1       11.64        6.85      1.22 o 
   7   3   1       57.44       58.67      2.80 o 
   8   3   1        5.79        2.42      2.11 o 
   9   3   1       13.42        5.76      3.08 o 
 -12   4   1      129.96      144.88      7.41 o 
 -11   4   1       11.06       14.37      3.32 o 
 -10   4   1        0.03       -1.29      1.87 o 
  -9   4   1        3.63        4.16      1.96 o 
  -8   4   1      428.46      408.34      9.09 o 
  -7   4   1       70.57       63.51      2.72 o 
  -6   4   1      210.07      234.90      5.44 o 
  -5   4   1      934.24      999.22     19.40 o 
  -4   4   1      813.42      801.44     15.56 o 
  -3   4   1       32.44       32.03      1.18 o 
  -2   4   1       15.05        4.84      1.24 o 
  -1   4   1     2178.90     2030.89     38.55 o 
   0   4   1      700.69      668.14     12.15 o 
   1   4   1      142.30      114.46      2.78 o 
   2   4   1        9.22       17.29      0.94 o 
   3   4   1       22.72       26.15      1.53 o 
   4   4   1      175.55      178.22      4.34 o 
   5   4   1      173.14      166.02      3.98 o 
   6   4   1      588.43      609.32     13.28 o 
   7   4   1       32.48       24.56      2.54 o 
   8   4   1       42.28       41.40      3.26 o 
   9   4   1       79.15       80.15      8.22 o 
 -12   5   1        0.50       -0.97      3.14 o 
 -11   5   1      160.44      162.85      5.94 o 
 -10   5   1       36.29       42.86      3.07 o 
  -9   5   1      237.25      226.65      6.71 o 
  -8   5   1       81.71       78.01      3.34 o 
  -7   5   1      199.02      199.80      5.07 o 
  -6   5   1        0.14       -0.96      0.96 o 
  -5   5   1        4.25        4.55      0.95 o 
  -4   5   1      577.09      527.45      9.61 o 
  -3   5   1      153.75      108.75      2.47 o 
  -2   5   1      534.57      505.74      9.06 o 
  -1   5   1      844.71      725.73     12.07 o 
   0   5   1      473.44      449.17      8.41 o 
   1   5   1      157.13      191.62      3.95 o 
   2   5   1       97.41       96.95      2.39 o 
   3   5   1      128.68      128.57      3.05 o 
   4   5   1       95.65      102.29      3.16 o 
   5   5   1       65.77       71.72      2.94 o 
   6   5   1      128.51      137.40      4.25 o 
   7   5   1       28.59       33.22      2.98 o 
   8   5   1       61.67       72.32      4.52 o 
 -12   6   1        0.25       -2.99      2.99 o 
 -11   6   1        5.98        6.10      2.39 o 
 -10   6   1        9.91       14.11      2.45 o 
  -9   6   1        7.80        4.28      2.06 o 
  -8   6   1      172.09      169.56      6.25 o 
  -7   6   1       20.35       20.33      2.14 o 
  -6   6   1       63.74       58.20      5.20 o 
  -5   6   1       31.76       33.92      1.76 o 
  -4   6   1       26.39       20.86      1.19 o 
  -3   6   1      138.85      134.39      3.33 o 
  -2   6   1      930.65      891.24     15.69 o 
  -1   6   1        1.69       -0.73      0.73 o 
   0   6   1      713.43      702.22     13.00 o 
   1   6   1      804.68      783.51     14.48 o 
   2   6   1       36.30       25.88      1.36 o 
   3   6   1        0.82        1.45      0.92 o 
   4   6   1        0.00       -0.05      0.99 o 
   5   6   1        0.84        1.55      1.37 o 
   6   6   1       45.99       48.70      3.67 o 
   7   6   1      114.19      129.39      5.63 o 
   8   6   1      141.12      135.66      9.42 o 
 -11   7   1       27.62       21.61      2.90 o 
 -10   7   1       51.10       52.83      3.52 o 
  -9   7   1      103.41      108.88      4.40 o 
  -8   7   1      541.47      523.91     12.81 o 
  -7   7   1      259.74      244.11      8.17 o 
  -6   7   1       77.06       77.71      4.43 o 
  -5   7   1      531.86      530.69      9.94 o 
  -4   7   1       53.79       50.61      1.94 o 
  -3   7   1        2.56        4.48      0.85 o 
  -2   7   1        2.59        1.92      0.80 o 
  -1   7   1      305.18      280.38      5.69 o 
   0   7   1      304.54      294.12      5.95 o 
   1   7   1      849.52      835.61     15.53 o 
   2   7   1       77.58       80.37      2.47 o 
   3   7   1       16.37       12.22      1.25 o 
   4   7   1        8.68        6.61      1.94 o 
   5   7   1      576.08      597.41     13.21 o 
   6   7   1       59.34       58.89      4.12 o 
   7   7   1        8.70        6.01      4.01 o 
 -11   8   1        4.04        0.59      2.55 o 
 -10   8   1       19.58       18.54      2.57 o 
  -9   8   1       20.06       21.90      2.39 o 
  -8   8   1        5.28        1.76      1.85 o 
  -7   8   1      132.03      113.18      6.99 o 
  -6   8   1        3.17        3.25      1.42 o 
  -5   8   1      497.67      466.88      8.94 o 
  -4   8   1      399.82      407.42      7.86 o 
  -3   8   1      261.93      270.45      5.47 o 
  -2   8   1       48.49       40.44      1.86 o 
  -1   8   1      465.79      446.31      8.75 o 
   0   8   1       71.86       66.42      2.28 o 
   1   8   1      525.92      539.11     10.46 o 
   2   8   1      690.39      669.98     12.83 o 
   3   8   1       97.54      108.58      4.02 o 
   4   8   1       25.98       26.70      3.62 o 
   5   8   1       20.37       21.71      3.39 o 
   6   8   1        0.03       -2.31      2.74 o 
 -11   9   1       34.27       38.19      3.39 o 
 -10   9   1        0.39       -2.06      2.06 o 
  -9   9   1       27.43       27.36      2.61 o 
  -8   9   1        0.49       -1.80      1.80 o 
  -7   9   1        6.61        3.17      1.92 o 
  -6   9   1      222.14      240.18      5.99 o 
  -5   9   1        1.14        6.04      1.90 o 
  -4   9   1      230.29      228.11      5.48 o 
  -3   9   1       25.49       25.06      1.64 o 
  -2   9   1       38.67       43.08      2.03 o 
  -1   9   1      223.74      200.21      5.87 o 
   0   9   1      112.63      120.77      3.33 o 
   1   9   1        7.81        7.01      1.33 o 
   2   9   1        1.12        1.39      1.37 o 
   3   9   1       13.40       11.04      1.75 o 
   4   9   1       46.08       50.44      6.48 o 
   5   9   1       61.02       75.97      5.73 o 
 -10  10   1        2.78        3.86      2.43 o 
  -9  10   1       37.03       38.68      2.99 o 
  -8  10   1        0.26       -1.90      1.90 o 
  -7  10   1        0.03        0.29      2.67 o 
  -6  10   1       92.91       92.15      3.43 o 
  -5  10   1      165.07      162.41      4.53 o 
  -4  10   1       56.17       62.01      2.73 o 
  -3  10   1       83.28       88.25      3.37 o 
  -2  10   1      488.30      468.15      9.54 o 
  -1  10   1      161.53      145.35      4.02 o 
   0  10   1        5.66        4.84      1.31 o 
   1  10   1       12.27        7.11      2.57 o 
   2  10   1        3.32        3.16      1.76 o 
   3  10   1       42.30       43.08      2.74 o 
   4  10   1        7.84        8.03      3.31 o 
 -10  11   1       11.44        9.39      2.69 o 
  -9  11   1        0.23       -0.28      2.17 o 
  -8  11   1        2.54       -1.99      1.99 o 
  -7  11   1       54.07       67.50      3.87 o 
  -6  11   1        2.38        4.20      1.78 o 
  -5  11   1       90.94      102.44      3.51 o 
  -4  11   1        1.44       -0.24      1.45 o 
  -3  11   1        9.52       10.25      1.59 o 
  -2  11   1       37.25       33.14      2.00 o 
  -1  11   1       23.25       26.50      1.81 o 
   0  11   1       21.77       24.96      3.85 o 
   1  11   1        8.90       10.78      1.77 o 
   2  11   1       22.02       22.79      5.09 o 
   3  11   1       43.08       51.24     12.52 o 
  -9  12   1       34.48       38.23      3.21 o 
  -8  12   1        2.20       -2.09      2.09 o 
  -7  12   1       65.95       77.99      3.79 o 
  -6  12   1        5.07        8.11      1.89 o 
  -5  12   1        4.55        3.64      1.66 o 
  -4  12   1       21.71       22.18      1.89 o 
  -3  12   1        0.82       -1.33      1.33 o 
  -2  12   1        7.40        5.52      1.61 o 
  -1  12   1       62.26       69.76      4.69 o 
   0  12   1        2.31        0.55      1.79 o 
   1  12   1       17.89       19.78      2.47 o 
   2  12   1       14.01       18.23      4.61 o 
  -7  13   1        5.02        2.59      2.20 o 
  -6  13   1       12.97       15.39      2.19 o 
  -5  13   1        4.89        1.87      1.71 o 
  -4  13   1       30.89       28.40      2.45 o 
  -3  13   1        0.23       -1.72      1.72 o 
  -2  13   1       14.72       16.50      2.23 o 
  -1  13   1        0.90        0.23      1.92 o 
   0  13   1       61.85       70.52     14.03 o 
   1 -14   2       26.80       25.10      2.30 o 
   2 -14   2        7.01        2.75      1.67 o 
   3 -14   2        6.23        1.51      1.73 o 
   4 -14   2        9.25        6.31      2.07 o 
   5 -14   2       12.21        8.61      2.79 o 
   6 -14   2        1.34        0.13      2.02 o 
  -2 -13   2       26.52       24.37      2.99 o 
  -1 -13   2       82.17      104.80      8.62 o 
   0 -13   2        0.90       -0.61      1.52 o 
   1 -13   2        3.64        2.83      1.58 o 
   2 -13   2        1.26       -1.40      1.40 o 
   3 -13   2        1.37       -1.22      1.42 o 
   4 -13   2        2.09       -0.84      1.65 o 
   5 -13   2       14.62       24.97      2.39 o 
   6 -13   2        0.08       -1.46      1.87 o 
   7 -13   2        1.94        1.52      2.04 o 
   8 -13   2        0.02        0.70      2.83 o 
  -3 -12   2        0.32        1.67      2.30 o 
  -2 -12   2        1.45       -0.97      1.65 o 
  -1 -12   2        0.03       -0.81      1.35 o 
   0 -12   2       68.66       81.45      3.10 o 
   1 -12   2       12.15        7.39      1.47 o 
   2 -12   2        2.02        0.36      1.34 o 
   3 -12   2       30.81       32.39      2.08 o 
   4 -12   2       63.90       60.61      2.77 o 
   5 -12   2       54.35       55.63      2.97 o 
   6 -12   2        0.25       -0.48      1.48 o 
   7 -12   2       29.06       39.24      2.44 o 
   8 -12   2       51.12       59.74      3.21 o 
   9 -12   2       19.40       15.83      2.86 o 
  -4 -11   2        0.01       -2.00      2.00 o 
  -3 -11   2       25.48       21.01      2.36 o 
  -2 -11   2       47.26       49.82      2.51 o 
  -1 -11   2       79.30       88.90      3.03 o 
   0 -11   2       65.70       70.32      2.60 o 
   1 -11   2       16.03       13.74      1.49 o 
   2 -11   2      169.09      158.41      5.76 o 
   3 -11   2       39.94       32.33      2.13 o 
   4 -11   2        8.98       11.11      1.62 o 
   5 -11   2       42.87       49.93      2.25 o 
   6 -11   2       65.38       75.43      3.42 o 
   7 -11   2        1.13        3.29      1.91 o 
   8 -11   2       34.23       33.78      2.78 o 
   9 -11   2       30.63       30.65      3.63 o 
  -5 -10   2      105.73      116.23      5.58 o 
  -4 -10   2        2.89       -0.91      1.54 o 
  -3 -10   2       21.65       21.84      1.74 o 
  -2 -10   2        0.69        0.88      1.29 o 
  -1 -10   2      137.85      137.06      3.79 o 
   0 -10   2        1.11       -1.08      1.08 o 
   1 -10   2      147.96      128.00      3.40 o 
   2 -10   2       41.46       49.11      2.24 o 
   3 -10   2      260.97      255.26      5.28 o 
   4 -10   2       29.35       29.32      1.68 o 
   5 -10   2      359.20      363.88      9.09 o 
   6 -10   2       78.43       90.01      3.72 o 
   7 -10   2       88.72       97.03      3.94 o 
   8 -10   2       29.52       26.42      3.16 o 
   9 -10   2       10.31       10.46      4.51 o 
  10 -10   2      148.11      160.95      7.25 o 
  -6  -9   2      185.61      189.48      7.30 o 
  -5  -9   2       36.39       44.40      2.74 o 
  -4  -9   2      104.15       98.47      3.50 o 
  -3  -9   2      202.95      190.78      4.66 o 
  -2  -9   2       86.29       89.23      2.82 o 
  -1  -9   2      143.22      136.97      3.53 o 
   0  -9   2       18.87       21.04      1.46 o 
   1  -9   2      240.95      225.35      5.31 o 
   2  -9   2        0.36       -1.08      1.08 o 
   3  -9   2       15.97       20.88      1.32 o 
   4  -9   2       53.07       50.09      3.65 o 
   5  -9   2      175.26      194.79      4.86 o 
   6  -9   2      192.58      200.00      5.85 o 
   7  -9   2        0.00        0.67      1.77 o 
   8  -9   2        3.36        2.42      1.89 o 
   9  -9   2        3.52       -2.60      2.60 o 
  10  -9   2       22.49       19.31      3.58 o 
  -7  -8   2       20.00       15.95      2.79 o 
  -6  -8   2        1.32       -0.43      1.91 o 
  -5  -8   2      324.47      319.24      7.51 o 
  -4  -8   2      159.65      173.99      4.70 o 
  -3  -8   2      129.33      126.32      3.40 o 
  -2  -8   2      513.40      501.67      9.81 o 
  -1  -8   2      187.43      198.99      4.50 o 
   0  -8   2       72.14       75.11      2.30 o 
   1  -8   2       37.54       45.35      1.55 o 
   2  -8   2      213.33      232.51      4.65 o 
   3  -8   2      666.28      612.05     12.43 o 
   4  -8   2      298.25      275.19      6.87 o 
   5  -8   2      190.63      182.18      4.52 o 
   6  -8   2        3.96       -1.43      1.43 o 
   7  -8   2       45.37       43.43      2.64 o 
   8  -8   2        2.23       -0.89      1.70 o 
   9  -8   2       23.70       24.09      3.09 o 
  10  -8   2       85.11       93.24      5.34 o 
  11  -8   2       28.42       28.57      3.97 o 
  -8  -7   2       34.66       26.25      3.27 o 
  -7  -7   2        8.29       10.49      2.30 o 
  -6  -7   2       18.88       20.53      2.24 o 
  -5  -7   2      481.79      481.42     10.77 o 
  -4  -7   2      215.96      220.28      5.36 o 
  -3  -7   2       20.91       27.11      1.75 o 
  -2  -7   2      138.94      134.96      3.30 o 
  -1  -7   2      201.20      197.91      4.25 o 
   0  -7   2      349.56      343.24      6.77 o 
   1  -7   2      320.79      336.11      6.30 o 
   2  -7   2      605.96      629.54     11.30 o 
   3  -7   2       77.95       65.92      2.42 o 
   4  -7   2       15.57       20.28      1.31 o 
   5  -7   2       36.17       48.83      3.81 o 
   6  -7   2      135.67      120.23      3.89 o 
   7  -7   2      475.59      470.18     11.24 o 
   8  -7   2       25.63       19.62      2.07 o 
   9  -7   2        7.24        0.30      3.41 o 
  10  -7   2       50.09       52.19      6.71 o 
  11  -7   2       13.25       10.96      2.83 o 
  -9  -6   2      102.64       88.77      8.22 o 
  -8  -6   2      169.04      179.31      6.06 o 
  -7  -6   2        2.85        3.37      1.91 o 
  -6  -6   2      185.57      195.61      5.36 o 
  -5  -6   2        0.25        0.26      1.13 o 
  -4  -6   2       98.98      104.62      3.25 o 
  -3  -6   2      979.07      952.25     18.87 o 
  -2  -6   2      766.05      740.34     14.76 o 
  -1  -6   2        4.24        2.82      0.76 o 
   0  -6   2     1440.10     1428.97     27.70 o 
   1  -6   2      273.05      266.37      5.02 o 
   2  -6   2     2145.15     2365.28     50.98 o 
   3  -6   2       18.48       15.89      1.17 o 
   4  -6   2      269.49      251.73      5.44 o 
   5  -6   2      517.04      471.08     11.57 o 
   6  -6   2        6.01        3.65      1.18 o 
   7  -6   2      524.64      509.22     12.12 o 
   8  -6   2       26.55       23.14      2.81 o 
   9  -6   2        0.51       -1.60      3.41 o 
  10  -6   2        7.66        8.73      2.81 o 
  11  -6   2       34.83       42.30      3.47 o 
  -9  -5   2       87.39       87.58      4.41 o 
  -8  -5   2       71.38       69.85      3.81 o 
  -7  -5   2       31.34       33.18      2.43 o 
  -6  -5   2       28.93       26.88      2.46 o 
  -5  -5   2      145.73      135.58      3.88 o 
  -4  -5   2        0.26       -0.68      0.81 o 
  -3  -5   2      100.46      103.61      2.92 o 
  -2  -5   2       34.75       45.80      1.54 o 
  -1  -5   2      659.17      621.66     12.32 o 
   1  -5   2       45.14       72.19      2.38 o 
   2  -5   2      258.99      240.42      5.15 o 
   3  -5   2       38.90       35.61      2.95 o 
   4  -5   2      339.21      327.74      7.61 o 
   5  -5   2       38.39       45.20      4.37 o 
   6  -5   2      251.83      231.96      6.02 o 
   7  -5   2      506.18      493.25     11.71 o 
   8  -5   2       64.55       57.54      3.10 o 
   9  -5   2      283.33      290.85      9.70 o 
  10  -5   2      143.45      131.78      6.25 o 
  11  -5   2        5.09        0.66      3.60 o 
 -10  -4   2        0.83       -3.61      3.61 o 
  -9  -4   2       33.09       31.00      2.71 o 
  -8  -4   2      105.10       93.92      4.05 o 
  -7  -4   2      791.10      771.22     17.08 o 
  -6  -4   2       31.42       28.46      1.86 o 
  -5  -4   2       20.27       17.59      1.45 o 
  -4  -4   2       40.34       49.73      1.72 o 
  -3  -4   2      138.51      141.33      4.26 o 
  -2  -4   2     1172.63     1132.47     22.72 o 
  -1  -4   2      450.03      388.70      7.27 o 
   0  -4   2     2026.65     2097.12     36.00 o 
   1  -4   2        5.24       14.39      0.79 o 
   2  -4   2       41.22       48.05      2.54 o 
   3  -4   2       73.69       78.36      2.57 o 
   4  -4   2        0.03       -0.39      1.04 o 
   5  -4   2      681.78      757.37     15.12 o 
   6  -4   2       15.41       12.58      1.65 o 
   7  -4   2      778.21      765.60     16.13 o 
   8  -4   2        2.13       -1.42      1.42 o 
   9  -4   2       54.39       59.72      5.71 o 
  10  -4   2      184.39      211.49      6.81 o 
  11  -4   2       23.48       13.33      3.93 o 
 -10  -3   2       39.14       32.41      2.57 o 
  -9  -3   2       60.38       59.69      3.97 o 
  -8  -3   2        0.89       -0.83      0.83 o 
  -7  -3   2      174.46      174.26      4.93 o 
  -6  -3   2      366.50      375.82      8.97 o 
  -5  -3   2       50.67       41.67      1.74 o 
  -4  -3   2       14.10       18.23      1.05 o 
  -3  -3   2      321.17      306.80      5.88 o 
  -2  -3   2     2285.82     2546.03     40.76 o 
  -1  -3   2        6.49        9.39      0.52 o 
   0  -3   2      594.72      569.02      9.30 o 
   1  -3   2      538.57      597.82      9.69 o 
   2  -3   2     1920.30     1887.11     30.21 o 
   3  -3   2     2219.62     2201.60     39.15 o 
   4  -3   2      653.44      604.89     12.39 o 
   5  -3   2     1153.11     1150.16     27.17 o 
   6  -3   2      189.89      207.30      5.11 o 
   7  -3   2       54.28       77.85      5.03 o 
   8  -3   2       72.94       74.30      3.14 o 
   9  -3   2       57.52       62.26      3.14 o 
  10  -3   2      164.05      183.62      7.28 o 
  11  -3   2       71.12       92.38      8.22 o 
 -11  -2   2       23.69       16.86      2.38 o 
 -10  -2   2       21.46       15.69      1.98 o 
  -9  -2   2        0.40       -1.44      1.44 o 
  -8  -2   2        6.19        3.41      1.37 o 
  -7  -2   2      398.43      382.56      8.72 o 
  -6  -2   2      897.83      923.86     18.30 o 
  -5  -2   2      405.31      441.86      8.51 o 
  -4  -2   2        0.72        2.64      1.00 o 
  -3  -2   2       52.21       51.61      1.50 o 
  -2  -2   2       63.37       62.44      2.25 o 
  -1  -2   2     1945.58     1857.56     39.22 o 
   0  -2   2     3219.40     3025.59     51.06 o 
   1  -2   2     2785.24     2838.76     60.38 o 
   2  -2   2      423.17      406.99      7.33 o 
   3  -2   2      480.41      476.10     12.87 o 
   4  -2   2      223.38      222.51      5.56 o 
   5  -2   2       81.32       53.75      4.25 o 
   6  -2   2      161.48      171.09      4.32 o 
   7  -2   2       34.79       39.82      2.56 o 
   8  -2   2      183.01      186.52      4.67 o 
   9  -2   2       16.11       22.70      2.13 o 
  10  -2   2        0.69        2.70      3.08 o 
  11  -2   2       61.93       67.49      5.92 o 
 -11  -1   2       27.43       33.10      2.32 o 
 -10  -1   2       27.89       32.93      2.30 o 
  -9  -1   2       21.68       18.32      1.72 o 
  -8  -1   2        1.70        1.53      1.33 o 
  -7  -1   2      273.52      285.79      8.66 o 
  -6  -1   2      797.05      992.50     19.58 o 
  -5  -1   2      379.47      456.30      8.72 o 
  -4  -1   2     1161.70     1319.98     32.55 o 
  -3  -1   2      219.65      249.15      8.18 o 
  -2  -1   2      424.32      424.70      7.00 o 
  -1  -1   2     2661.50     2873.95     64.27 o 
   0  -1   2     4818.93     4557.50    113.24 o 
   1  -1   2     2270.99     2392.39     41.30 o 
   2  -1   2     7595.20     7730.58    151.93 o 
   3  -1   2     2204.05     2251.61     73.65 o 
   4  -1   2      314.75      343.34      7.31 o 
   5  -1   2        2.09        4.44      1.23 o 
   6  -1   2      259.26      253.30      5.42 o 
   7  -1   2        1.98        0.38      0.90 o 
   8  -1   2        0.45       -1.00      1.00 o 
   9  -1   2       31.47       32.29      3.66 o 
  10  -1   2      208.17      212.22      9.43 o 
 -11   0   2      188.75      204.36      5.57 o 
 -10   0   2       58.60       65.72      2.92 o 
  -9   0   2       42.22       45.86      2.22 o 
  -8   0   2      155.41      146.96      3.70 o 
  -7   0   2       88.79       77.57      5.44 o 
  -6   0   2        0.76        6.79      1.03 o 
  -5   0   2       46.51       68.39      2.36 o 
  -4   0   2     2194.79     2592.83     49.09 o 
  -3   0   2     1399.52     1731.78     32.90 o 
  -2   0   2     5822.18     6961.75    130.33 o 
  -1   0   2      127.94      144.50      2.33 o 
   0   0   2     3471.24     3324.48     55.60 o 
   1   0   2    19379.26    19339.07    300.78 o 
   2   0   2       85.74       88.01      1.33 o 
   3   0   2      287.37      283.78      5.21 o 
   4   0   2      460.82      498.88      8.23 o 
   5   0   2       90.53       84.70      2.69 o 
   6   0   2        5.67        4.52      0.95 o 
   7   0   2       46.31       46.04      1.96 o 
   8   0   2        0.11       -0.97      0.97 o 
   9   0   2       65.24       72.73      4.86 o 
  10   0   2        0.55        2.20      4.61 o 
 -11   1   2        3.79       10.37      2.62 o 
 -10   1   2       27.65       24.56      2.43 o 
  -9   1   2        4.93        6.18      1.91 o 
  -8   1   2      133.09      155.08      7.60 o 
  -7   1   2      410.06      418.23      8.05 o 
  -6   1   2      712.62      784.20     13.70 o 
  -5   1   2     2474.23     2908.86     48.03 o 
  -4   1   2      118.30      144.00      3.05 o 
  -3   1   2      183.55      174.58      3.37 o 
  -2   1   2     9138.99     9475.26    237.79 o 
  -1   1   2     7912.94     7866.45    101.78 o 
   0   1   2     1017.90      976.37     14.32 o 
   1   1   2      603.67      574.44     11.32 o 
   2   1   2      454.31      502.36      8.09 o 
   3   1   2      133.22      135.61      2.94 o 
   4   1   2     1119.07     1167.89     19.27 o 
   5   1   2     1301.12     1355.60     24.72 o 
   6   1   2      393.43      396.86      6.52 o 
   7   1   2      281.19      298.11      5.28 o 
   8   1   2       56.88       52.89      3.21 o 
   9   1   2       78.55       79.15      8.62 o 
  10   1   2       16.47       18.84      5.61 o 
 -12   2   2       13.04       14.56      3.63 o 
 -11   2   2      115.90      136.30      5.76 o 
 -10   2   2       43.56       39.70      3.10 o 
  -9   2   2      418.91      416.62      9.63 o 
  -8   2   2       46.12       46.21      6.80 o 
  -7   2   2      138.03      157.14      6.70 o 
  -6   2   2      745.59      764.09     13.33 o 
  -5   2   2     1582.68     1616.79     30.93 o 
  -4   2   2       68.08       60.71      2.00 o 
  -3   2   2     2542.88     2556.40     48.10 o 
  -2   2   2     2608.18     2388.05     38.49 o 
  -1   2   2     1936.84     1816.59     28.18 o 
   0   2   2      195.20      172.00      2.60 o 
   1   2   2      114.50      136.96      2.23 o 
   2   2   2       54.07       48.42      1.42 o 
   3   2   2      264.40      286.59      9.16 o 
   4   2   2      274.17      274.85      8.17 o 
   5   2   2      258.31      294.86      5.50 o 
   6   2   2       16.52       22.70      1.70 o 
   7   2   2       85.16       84.63      3.21 o 
   8   2   2       80.83       79.86      7.71 o 
   9   2   2       41.41       42.68      7.41 o 
 -12   3   2       21.37       35.09      4.91 o 
 -11   3   2       20.31       15.13      2.64 o 
 -10   3   2       40.92       39.16      3.05 o 
  -9   3   2      288.30      281.92      7.14 o 
  -8   3   2       69.18       72.77      5.32 o 
  -7   3   2      465.69      490.18     10.39 o 
  -6   3   2      335.43      319.95      7.12 o 
  -5   3   2      313.12      378.94      7.99 o 
  -4   3   2      481.22      468.83      9.44 o 
  -3   3   2      711.68      695.21     12.29 o 
  -2   3   2      816.94      721.18     12.68 o 
  -1   3   2     1284.24     1177.78     19.15 o 
   0   3   2      749.62      716.43     10.83 o 
   1   3   2     2529.68     2505.08     37.26 o 
   2   3   2        0.40        2.04      0.49 o 
   3   3   2       17.98       23.08      1.12 o 
   4   3   2        0.88        0.48      0.73 o 
   5   3   2      187.83      178.89      4.09 o 
   6   3   2      583.04      589.53     11.32 o 
   7   3   2        5.52        4.79      1.92 o 
   8   3   2      122.46      131.01      7.22 o 
   9   3   2       18.11       15.43      5.81 o 
 -12   4   2        2.56        6.77      3.30 o 
 -11   4   2       10.57       11.40      2.51 o 
 -10   4   2       70.53       67.29      3.81 o 
  -9   4   2      204.69      194.62      5.53 o 
  -8   4   2       19.95       18.56      1.88 o 
  -7   4   2       45.47       44.47      2.39 o 
  -6   4   2      213.46      198.24      4.83 o 
  -5   4   2       26.32       26.04      1.61 o 
  -4   4   2       20.66       18.96      1.22 o 
  -3   4   2      102.28       98.51      2.27 o 
  -2   4   2       67.18       55.58      1.98 o 
  -1   4   2     1907.00     1789.85     29.05 o 
   0   4   2      421.90      454.20      7.02 o 
   1   4   2        1.10        3.58      0.94 o 
   2   4   2      576.15      598.37     11.08 o 
   3   4   2      259.71      264.77      5.23 o 
   4   4   2        9.77        6.76      0.88 o 
   5   4   2      145.77      145.87      4.13 o 
   6   4   2       84.16       93.33      4.21 o 
   7   4   2        3.91        2.24      1.94 o 
   8   4   2        0.07       -0.78      2.82 o 
 -12   5   2       10.14        9.09      2.72 o 
 -11   5   2        0.08       -2.09      2.09 o 
 -10   5   2       55.05       48.68      3.33 o 
  -9   5   2       35.89       33.80      2.48 o 
  -8   5   2       51.38       53.13      2.75 o 
  -7   5   2      413.43      410.67      8.93 o 
  -6   5   2      208.06      210.66      5.09 o 
  -5   5   2      232.44      190.01      4.53 o 
  -4   5   2      357.54      370.85      7.01 o 
  -3   5   2       41.23       42.92      1.49 o 
  -2   5   2       16.85       13.24      1.10 o 
  -1   5   2      363.05      414.69      7.12 o 
   0   5   2        5.34       13.07      0.82 o 
   1   5   2      867.21      915.05     16.68 o 
   2   5   2      393.68      352.82      6.88 o 
   3   5   2       69.84       70.76      2.13 o 
   4   5   2       31.11       29.70      1.83 o 
   5   5   2       93.98       93.23      3.34 o 
   6   5   2      168.23      175.24      6.29 o 
   7   5   2        0.01       -1.09      2.00 o 
   8   5   2      223.48      259.98     11.58 o 
 -12   6   2        2.41        2.42      3.35 o 
 -11   6   2       97.38       90.76      4.58 o 
 -10   6   2        4.81        9.14      2.29 o 
  -9   6   2        1.17       -1.77      1.77 o 
  -8   6   2      651.44      631.98     13.24 o 
  -7   6   2       94.29       85.63      3.09 o 
  -6   6   2       88.67       75.96      2.77 o 
  -5   6   2        1.15        6.07      1.87 o 
  -4   6   2      130.68      126.22      3.00 o 
  -3   6   2       54.88       49.38      1.69 o 
  -2   6   2       74.49       64.70      1.78 o 
  -1   6   2       27.66       22.61      1.10 o 
   0   6   2        3.77        3.12      0.85 o 
   1   6   2      462.32      519.74      9.85 o 
   2   6   2      182.10      181.07      4.02 o 
   3   6   2      131.34      149.75      4.12 o 
   4   6   2      186.53      194.30      5.08 o 
   5   6   2       49.99       55.93      3.61 o 
   6   6   2        1.29        2.14      2.14 o 
   7   6   2        9.23        6.93      2.56 o 
 -11   7   2       36.86       33.57      3.13 o 
 -10   7   2       61.41       61.82      3.63 o 
  -9   7   2      198.17      194.02      5.55 o 
  -8   7   2        1.61        1.60      1.72 o 
  -7   7   2      389.97      375.11      8.33 o 
  -6   7   2       67.44       61.47      2.66 o 
  -5   7   2       12.07        9.24      1.36 o 
  -4   7   2      730.34      726.10     13.18 o 
  -3   7   2        0.04        1.29      0.89 o 
  -2   7   2      105.66       90.76      2.30 o 
  -1   7   2      344.27      333.30      6.69 o 
   0   7   2        2.18       -0.87      0.87 o 
   1   7   2       10.72       10.02      1.09 o 
   2   7   2      285.84      290.73      6.04 o 
   3   7   2       58.00       53.73      2.55 o 
   4   7   2       21.62       21.77      2.53 o 
   5   7   2       14.08       17.29      2.68 o 
   6   7   2       30.56       35.01      3.35 o 
 -11   8   2        9.04        9.96      2.64 o 
 -10   8   2       10.36        8.68      2.38 o 
  -9   8   2       25.05       23.59      2.29 o 
  -8   8   2       10.51        7.48      1.85 o 
  -7   8   2       18.30       11.38      2.08 o 
  -6   8   2       16.70       18.59      1.80 o 
  -5   8   2      144.50      164.43      4.74 o 
  -4   8   2       58.99       51.38      2.24 o 
  -3   8   2      254.68      238.81      4.78 o 
  -2   8   2     1285.29     1273.07     21.14 o 
  -1   8   2       16.41       21.79      1.86 o 
   0   8   2      378.08      385.51      7.74 o 
   1   8   2       73.37       66.32      4.19 o 
   2   8   2        1.35        2.97      1.38 o 
   3   8   2      222.01      225.62     10.09 o 
   4   8   2        5.51        4.43      3.03 o 
   5   8   2      200.76      238.64     10.84 o 
   6   8   2       23.15       29.92      4.14 o 
 -11   9   2        1.75       -0.08      2.48 o 
 -10   9   2        4.04        3.73      2.29 o 
  -9   9   2      124.58      131.18      4.94 o 
  -8   9   2       25.24       23.06      2.21 o 
  -7   9   2        0.10       -2.20      2.57 o 
  -6   9   2       17.03       18.83      1.85 o 
  -5   9   2      938.30      900.78     16.44 o 
  -4   9   2       75.19       71.16      2.86 o 
  -3   9   2        0.33       -1.00      1.10 o 
  -2   9   2       40.29       47.87      2.75 o 
  -1   9   2       42.07       32.77      1.83 o 
   0   9   2       55.69       51.31      2.29 o 
   1   9   2       65.93       75.89      3.30 o 
   2   9   2       47.26       37.19      3.82 o 
   3   9   2       11.52        7.38      2.38 o 
   4   9   2       16.44       17.42      5.43 o 
   5   9   2       21.94       21.37      4.01 o 
 -10  10   2        0.68       -0.14      2.25 o 
  -9  10   2        3.63        4.18      2.27 o 
  -8  10   2        3.55       -0.08      2.11 o 
  -7  10   2      127.07      129.62      8.12 o 
  -6  10   2       24.29       27.61      2.08 o 
  -5  10   2       26.66       26.27      1.90 o 
  -4  10   2        1.34        1.79      1.50 o 
  -3  10   2       31.56       32.38      2.56 o 
  -2  10   2        0.26        1.12      1.28 o 
  -1  10   2        0.55        0.10      1.22 o 
   0  10   2       15.67       19.13      1.83 o 
   1  10   2        0.01       -1.32      1.32 o 
   2  10   2       21.99       23.94      2.80 o 
   3  10   2       62.24       64.92     11.32 o 
   4  10   2        1.01        1.13      2.90 o 
 -10  11   2        0.29       -2.81      2.81 o 
  -9  11   2       34.49       37.57      3.89 o 
  -8  11   2        1.00       -2.71      2.71 o 
  -7  11   2      187.13      220.02      7.23 o 
  -6  11   2       13.59       15.00      2.01 o 
  -5  11   2       22.36       24.46      2.05 o 
  -4  11   2        3.67        3.61      1.48 o 
  -3  11   2        4.73        0.01      1.39 o 
  -2  11   2       84.63       82.96      4.73 o 
  -1  11   2        5.02        7.21      1.97 o 
   0  11   2        9.39        6.67      1.67 o 
   1  11   2       12.25       11.02      2.41 o 
   2  11   2        0.72        1.56      2.94 o 
  -9  12   2        1.22       -0.49      2.31 o 
  -8  12   2        6.87        3.77      2.29 o 
  -7  12   2        0.86        2.47      1.95 o 
  -6  12   2        6.82        5.58      1.91 o 
  -5  12   2       42.88       53.27      3.01 o 
  -4  12   2       40.21       39.83      2.97 o 
  -3  12   2        0.37       -1.34      1.34 o 
  -2  12   2        6.02        3.80      2.11 o 
  -1  12   2        9.29        9.35      2.00 o 
   0  12   2       73.69       80.65      8.53 o 
   1  12   2        5.56        0.72      2.89 o 
  -7  13   2       56.49       66.36      5.21 o 
  -6  13   2        6.91        2.70      1.88 o 
  -5  13   2       45.49       43.87      2.62 o 
  -4  13   2        0.04       -1.74      1.74 o 
  -3  13   2       20.81       14.47      2.35 o 
  -2  13   2        0.35       -1.72      1.89 o 
  -1  13   2        8.07        5.39      2.40 o 
   0 -14   3       16.96       16.53      2.27 o 
   1 -14   3       18.90       16.17      1.98 o 
   2 -14   3       24.62       22.23      2.00 o 
   3 -14   3        0.20       -1.66      1.66 o 
   4 -14   3        0.04       -1.89      1.89 o 
   5 -14   3        4.70       -1.33      1.95 o 
   6 -14   3       17.73       15.48      3.22 o 
  -2 -13   3        0.97       -1.87      1.87 o 
  -1 -13   3        8.89        8.27      2.04 o 
   0 -13   3       79.19       89.44      4.50 o 
   1 -13   3        0.01       -1.38      1.38 o 
   2 -13   3        3.93        2.83      1.44 o 
   3 -13   3       48.63       46.20      2.47 o 
   4 -13   3       19.27       21.07      2.60 o 
   5 -13   3       25.81       27.56      2.48 o 
   6 -13   3        0.07       -1.82      1.82 o 
   7 -13   3       42.58       44.73      3.19 o 
   8 -13   3       50.95       63.92      5.61 o 
  -3 -12   3       46.43       36.06      2.74 o 
  -2 -12   3        4.37        1.54      1.64 o 
  -1 -12   3       21.37       21.39      1.81 o 
   0 -12   3       63.47       69.52      2.70 o 
   1 -12   3        9.57        9.11      1.46 o 
   2 -12   3        9.75       12.64      1.59 o 
   3 -12   3        4.97        0.95      1.43 o 
   4 -12   3       62.78       66.51      3.10 o 
   5 -12   3       22.23       16.56      2.00 o 
   6 -12   3        5.78        2.91      1.56 o 
   7 -12   3       89.29       92.79      3.48 o 
   8 -12   3       14.45       21.42      2.73 o 
   9 -12   3       20.90       13.43      3.81 o 
  -5 -11   3       94.27       95.62      5.24 o 
  -4 -11   3       33.54       31.07      2.65 o 
  -3 -11   3       25.88       27.64      2.12 o 
  -2 -11   3       30.29       29.95      2.08 o 
  -1 -11   3       45.85       46.70      2.32 o 
   0 -11   3        7.35        8.21      1.36 o 
   1 -11   3       28.91       21.71      1.88 o 
   2 -11   3      491.43      452.99      9.79 o 
   3 -11   3       37.89       46.92      2.32 o 
   4 -11   3      149.66      151.23      6.10 o 
   5 -11   3       77.48       76.99      3.28 o 
   6 -11   3       14.59       14.34      1.71 o 
   7 -11   3       52.75       59.05      2.77 o 
   8 -11   3        2.14        0.30      2.22 o 
   9 -11   3       66.51       68.22      4.03 o 
  -6 -10   3       21.58       20.98      3.13 o 
  -5 -10   3       21.00       24.51      2.56 o 
  -4 -10   3       52.69       49.76      2.72 o 
  -3 -10   3       46.13       39.19      3.53 o 
  -2 -10   3        0.03       -0.93      1.20 o 
  -1 -10   3       35.49       27.96      2.09 o 
   0 -10   3        1.20        0.00      1.10 o 
   1 -10   3       35.87       37.19      2.04 o 
   2 -10   3      197.43      197.17      4.85 o 
   3 -10   3       29.87       22.92      1.42 o 
   4 -10   3       32.72       29.87      1.78 o 
   5 -10   3      228.66      240.27      5.63 o 
   6 -10   3       41.20       46.96      2.39 o 
   7 -10   3        0.93        0.25      1.56 o 
   8 -10   3       32.40       34.88      2.91 o 
   9 -10   3      165.63      178.82      6.12 o 
  10 -10   3       29.23       27.57      5.01 o 
  -7  -9   3        2.38        2.94      2.50 o 
  -6  -9   3       40.96       42.27      3.96 o 
  -5  -9   3        1.57        0.26      1.60 o 
  -4  -9   3      122.12      126.91      4.01 o 
  -3  -9   3       65.33       54.02      2.35 o 
  -2  -9   3      213.94      220.95      5.35 o 
  -1  -9   3       15.89       12.47      1.53 o 
   0  -9   3       33.53       39.25      1.82 o 
   1  -9   3      107.44      125.15      2.97 o 
   2  -9   3       42.98       46.37      1.77 o 
   3  -9   3      277.93      266.32      5.82 o 
   4  -9   3      333.01      309.45      6.09 o 
   5  -9   3      539.24      519.93      9.72 o 
   6  -9   3      201.11      220.35      5.34 o 
   7  -9   3       82.69       84.59      3.07 o 
   8  -9   3      104.11      105.29      4.32 o 
   9  -9   3       62.02       55.64      3.61 o 
  10  -9   3       11.03        8.54      2.72 o 
  -8  -8   3      132.59      131.07      6.25 o 
  -7  -8   3        7.46        9.99      2.60 o 
  -6  -8   3        0.17       -0.14      1.55 o 
  -5  -8   3       79.12       82.89      3.24 o 
  -4  -8   3        3.12        7.68      1.28 o 
  -3  -8   3      136.35      141.14      3.73 o 
  -2  -8   3      392.49      402.31      8.65 o 
  -1  -8   3     1054.39     1057.02     19.45 o 
   0  -8   3       96.03       91.78      2.68 o 
   1  -8   3      124.27      128.36      2.90 o 
   2  -8   3       17.63       20.64      1.13 o 
   3  -8   3        1.03        0.58      0.79 o 
   4  -8   3        3.77        4.53      1.45 o 
   5  -8   3      199.43      189.37      4.58 o 
   6  -8   3        1.74        0.38      1.37 o 
   7  -8   3      624.53      632.15     14.73 o 
   8  -8   3       13.18       14.08      2.30 o 
   9  -8   3        1.41       -1.99      1.99 o 
  10  -8   3       11.95        2.76      2.42 o 
  -8  -7   3        2.18        2.59      2.40 o 
  -7  -7   3        0.11        1.34      1.87 o 
  -6  -7   3       92.44       90.94      3.88 o 
  -5  -7   3       11.13       14.58      1.79 o 
  -4  -7   3       15.55       25.41      3.26 o 
  -3  -7   3      123.49      124.82      3.25 o 
  -2  -7   3      358.94      352.08      6.99 o 
  -1  -7   3       79.96       64.25      2.11 o 
   0  -7   3      893.22      964.13     16.97 o 
   1  -7   3       34.60       38.06      1.41 o 
   2  -7   3        8.30        4.29      1.35 o 
   3  -7   3      107.80      110.74      4.07 o 
   4  -7   3      922.84      901.01     15.96 o 
   5  -7   3      208.59      169.39      4.69 o 
   6  -7   3        4.93        1.01      1.26 o 
   7  -7   3      147.07      130.90      4.26 o 
   8  -7   3       15.81       13.78      2.01 o 
   9  -7   3       33.79       30.99      2.67 o 
  10  -7   3       17.97       10.71      4.18 o 
  -9  -6   3      177.92      173.84      7.25 o 
  -8  -6   3       74.67       78.87      3.99 o 
  -7  -6   3        8.55        9.96      1.92 o 
  -6  -6   3        1.90        1.54      1.52 o 
  -5  -6   3      112.71      108.26      3.40 o 
  -4  -6   3        0.03        0.66      0.95 o 
  -3  -6   3      157.89      168.42      7.23 o 
  -2  -6   3      191.98      206.49      4.33 o 
  -1  -6   3        6.52        4.64      0.69 o 
   0  -6   3      711.53      833.02     14.63 o 
   1  -6   3      309.39      269.36      5.09 o 
   2  -6   3      898.46      974.25     17.05 o 
   3  -6   3      536.71      490.57      8.19 o 
   4  -6   3       78.86       67.75      1.93 o 
   5  -6   3       14.51       15.12      1.53 o 
   6  -6   3       88.56       82.17      3.78 o 
   7  -6   3      656.54      646.72     14.94 o 
   8  -6   3       88.95       95.55      3.82 o 
   9  -6   3      122.31      132.14      4.79 o 
  10  -6   3       71.12       70.46      4.17 o 
  -9  -5   3        0.37        1.06      1.99 o 
  -8  -5   3      436.85      403.56     10.64 o 
  -7  -5   3      256.79      261.16      7.32 o 
  -6  -5   3       26.98       25.49      1.83 o 
  -5  -5   3       37.47       42.39      1.83 o 
  -4  -5   3       62.93       58.02      1.94 o 
  -3  -5   3       28.82       31.62      1.91 o 
  -2  -5   3     1191.64     1299.10     26.03 o 
  -1  -5   3      930.28      967.18     15.37 o 
   0  -5   3     4655.63     5226.49     89.40 o 
   1  -5   3     1640.38     1631.06     28.23 o 
   2  -5   3       60.00       59.17      1.90 o 
   3  -5   3        1.24        3.64      0.47 o 
   4  -5   3        0.33       -0.64      0.64 o 
   5  -5   3      518.00      536.98     10.73 o 
   6  -5   3      232.07      225.36      5.90 o 
   7  -5   3      168.84      155.19      4.08 o 
   8  -5   3        1.84        0.81      1.51 o 
   9  -5   3        2.75        8.16      2.87 o 
  10  -5   3      160.34      191.53      8.86 o 
  11  -5   3       17.96       23.65      5.21 o 
 -10  -4   3        0.25       -1.95      2.76 o 
  -9  -4   3       44.30       47.92      3.21 o 
  -8  -4   3       52.52       44.77      2.97 o 
  -7  -4   3       98.71      104.98      5.24 o 
  -6  -4   3       34.39       40.15      1.95 o 
  -5  -4   3       58.73       53.89      1.92 o 
  -4  -4   3      883.82      951.45     17.34 o 
  -3  -4   3        6.52        5.26      0.78 o 
  -2  -4   3        1.71        1.50      0.69 o 
  -1  -4   3      352.61      390.95      6.38 o 
   0  -4   3      657.27      685.28     18.30 o 
   1  -4   3      153.43      149.71      2.89 o 
   2  -4   3      337.27      303.12      5.07 o 
   3  -4   3     3157.50     3280.95     57.09 o 
   4  -4   3       52.62       21.55      1.07 o 
   5  -4   3      462.94      451.01      8.50 o 
   6  -4   3      196.68      185.07      4.32 o 
   7  -4   3      132.78      144.75      3.66 o 
   8  -4   3      105.24      108.57      4.41 o 
   9  -4   3       77.18       82.66      4.57 o 
  10  -4   3      255.99      281.14      9.69 o 
  11  -4   3       19.79       30.06      5.41 o 
 -10  -3   3        1.75       -0.89      1.74 o 
  -9  -3   3       10.18        7.00      2.08 o 
  -8  -3   3        0.16       -1.37      1.37 o 
  -7  -3   3      248.91      236.82      4.99 o 
  -6  -3   3     1148.59     1173.34     19.86 o 
  -5  -3   3        9.26        4.02      0.87 o 
  -4  -3   3     2429.13     2880.72     60.51 o 
  -3  -3   3      347.07      412.72      9.57 o 
  -2  -3   3        8.37       13.41      3.51 o 
  -1  -3   3      648.77      654.77     12.15 o 
   0  -3   3        8.07       13.02      0.88 o 
   1  -3   3       39.69       38.46      1.94 o 
   2  -3   3      361.07      304.97      6.40 o 
   3  -3   3      153.65      141.59      3.67 o 
   4  -3   3      889.84      879.64     19.10 o 
   5  -3   3        0.88        4.32      0.88 o 
   6  -3   3      269.76      267.23      5.06 o 
   7  -3   3      237.06      245.12      5.34 o 
   8  -3   3      169.49      179.82      5.13 o 
   9  -3   3        9.62       12.78      2.62 o 
  10  -3   3      120.14      135.82      7.32 o 
 -11  -2   3        0.04        0.02      1.95 o 
 -10  -2   3       23.60       27.24      2.18 o 
  -9  -2   3       39.98       44.55      2.39 o 
  -8  -2   3       33.74       31.36      2.05 o 
  -7  -2   3        9.22        0.43      1.92 o 
  -6  -2   3      111.82      112.52      3.54 o 
  -5  -2   3      567.10      614.65     13.83 o 
  -4  -2   3     6440.69     7444.36    150.36 o 
  -3  -2   3       46.27       55.01      1.81 o 
  -2  -2   3      180.63      225.10      5.14 o 
  -1  -2   3      406.85      424.71      8.94 o 
   0  -2   3      974.58      951.01     16.70 o 
   1  -2   3     2186.80     2074.76     54.81 o 
   2  -2   3     9068.86     8981.26    200.10 o 
   3  -2   3     6315.08     6232.99    255.07 o 
   4  -2   3      358.88      304.87      5.84 o 
   5  -2   3      660.73      670.13     16.55 o 
   6  -2   3      363.87      354.09      6.43 o 
   7  -2   3       67.55       69.88      2.32 o 
   8  -2   3        5.35        3.62      1.49 o 
   9  -2   3        4.63        4.77      2.74 o 
  10  -2   3        8.76        8.80      3.41 o 
 -11  -1   3      316.03      323.02      8.77 o 
 -10  -1   3      240.57      252.52      5.50 o 
  -9  -1   3       33.76       31.81      2.13 o 
  -8  -1   3        0.28       -1.09      1.09 o 
  -7  -1   3       40.87       47.78      3.90 o 
  -6  -1   3      328.75      329.33      8.15 o 
  -5  -1   3       55.12       36.06      1.66 o 
  -4  -1   3     3669.48     4363.94    135.16 o 
  -3  -1   3     1594.62     1776.29     33.65 o 
  -2  -1   3      287.94      237.89      4.86 o 
  -1  -1   3     2005.17     1993.36     38.40 o 
   0  -1   3      706.86      711.74     13.17 o 
   1  -1   3     3577.91     3500.63     90.26 o 
   2  -1   3      228.66      290.68      7.00 o 
   4  -1   3     1154.62     1300.17     25.18 o 
   5  -1   3        3.80        8.33      0.94 o 
   6  -1   3       84.15       72.32      2.58 o 
   7  -1   3      309.41      335.47      6.25 o 
   8  -1   3        9.23        4.63      2.71 o 
   9  -1   3        0.52       -1.59      2.91 o 
  10  -1   3        7.11        4.95      3.18 o 
 -11   0   3        0.32       -2.17      2.17 o 
 -10   0   3       68.12       75.51      3.73 o 
  -9   0   3      154.46      151.41      3.93 o 
  -8   0   3       19.40       21.32      2.30 o 
  -7   0   3      490.46      524.21      9.70 o 
  -6   0   3       25.68       35.08      1.68 o 
  -5   0   3      123.91      140.79      4.61 o 
  -4   0   3     5454.61     6827.21    128.06 o 
  -3   0   3     1390.77     1440.43     24.62 o 
  -2   0   3     8818.01     9604.06    179.92 o 
  -1   0   3    12889.74    12870.97    207.03 o 
   0   0   3     8551.34     8232.36    152.51 o 
   1   0   3     3920.17     3963.25     84.21 o 
   2   0   3       30.22       27.42      0.95 o 
   3   0   3       82.70      117.74      3.58 o 
   4   0   3        8.52        4.09      0.82 o 
   5   0   3      510.57      558.30     16.94 o 
   6   0   3      642.65      637.27     15.44 o 
   7   0   3       16.57       15.20      2.34 o 
   8   0   3      103.89      113.40      5.89 o 
   9   0   3       91.51       87.84      5.52 o 
  10   0   3        2.98        8.62      5.41 o 
 -12   1   3       15.00        8.62      2.74 o 
 -11   1   3      331.92      339.16      9.93 o 
 -10   1   3       14.16       13.10      1.99 o 
  -9   1   3      186.83      178.04      6.38 o 
  -8   1   3     1907.49     1970.96     33.22 o 
  -7   1   3        6.48        4.46      2.01 o 
  -6   1   3       56.69       50.49      2.18 o 
  -5   1   3     3539.33     4271.50     70.00 o 
  -4   1   3       46.65       64.37      3.47 o 
  -3   1   3      807.67     1049.11     17.47 o 
  -2   1   3       17.95       21.40      0.83 o 
  -1   1   3      574.48      544.18      8.38 o 
   0   1   3      835.55      766.51     14.46 o 
   1   1   3      141.83      117.13      6.26 o 
   2   1   3      662.44      706.68     26.08 o 
   3   1   3      974.90      929.74     15.31 o 
   4   1   3       55.04       50.36      1.49 o 
   5   1   3        2.72        3.83      0.75 o 
   6   1   3       56.43       60.68      2.00 o 
   7   1   3        4.26        3.26      1.39 o 
   8   1   3       72.13       80.19      8.52 o 
   9   1   3      144.14      155.30     12.82 o 
 -12   2   3        0.12        2.68      2.67 o 
 -11   2   3        4.15        4.60      2.32 o 
 -10   2   3      130.61      124.15      4.60 o 
  -9   2   3      147.37      162.33      8.15 o 
  -8   2   3      327.62      344.24      7.12 o 
  -7   2   3     1121.02     1169.38     20.08 o 
  -6   2   3      579.95      558.48     10.08 o 
  -5   2   3      164.15      160.19      4.04 o 
  -4   2   3      235.76      245.04      5.32 o 
  -3   2   3      352.94      379.58      7.63 o 
  -2   2   3     2297.68     2057.81     33.52 o 
  -1   2   3     1193.36     1085.52     17.71 o 
   0   2   3     2623.54     2339.13     40.93 o 
   1   2   3      143.50      123.87      3.69 o 
   2   2   3      547.53      551.19     19.25 o 
   3   2   3       35.63       33.43      1.87 o 
   4   2   3      269.72      276.36      5.73 o 
   5   2   3        1.49        0.71      1.59 o 
   6   2   3      192.69      202.91      6.59 o 
   7   2   3       54.91       58.07      3.30 o 
   8   2   3      134.19      152.09     12.42 o 
   9   2   3        0.23       -1.40      4.61 o 
 -12   3   3       19.90       17.82      3.01 o 
 -11   3   3       13.24       12.76      2.56 o 
 -10   3   3        0.13       -1.88      1.88 o 
  -9   3   3        0.77       -2.43      2.43 o 
  -8   3   3       37.23       38.65      2.45 o 
  -7   3   3       14.25       20.91      1.79 o 
  -6   3   3      446.47      492.39     10.27 o 
  -5   3   3      254.41      227.37      5.21 o 
  -4   3   3      413.46      409.61      8.34 o 
  -2   3   3      279.77      336.44      5.84 o 
  -1   3   3      947.16      930.40     15.28 o 
   0   3   3        8.33        8.77      0.67 o 
   1   3   3      183.84      187.59      3.68 o 
   2   3   3      687.32      594.16     11.99 o 
   3   3   3        2.06       -0.77      1.02 o 
   4   3   3      123.84      107.35      3.20 o 
   5   3   3        3.88        0.25      1.06 o 
   6   3   3      112.58      121.90      4.75 o 
   7   3   3        0.91       -2.22      2.33 o 
   8   3   3        1.99        2.00      4.61 o 
   9   3   3       90.19      107.40     11.22 o 
 -12   4   3        5.58        1.04      2.53 o 
 -11   4   3        0.34       -2.14      2.14 o 
 -10   4   3        4.94        0.83      1.88 o 
  -9   4   3        8.43        3.72      1.81 o 
  -8   4   3        1.04       -1.39      1.39 o 
  -7   4   3      282.03      256.62      6.13 o 
  -6   4   3      236.05      249.74      5.79 o 
  -5   4   3     1385.34     1356.47     26.17 o 
  -4   4   3       44.15       23.69      1.35 o 
  -3   4   3        9.54       10.57      1.10 o 
  -2   4   3      205.64      184.07      3.47 o 
  -1   4   3      900.04      910.26     14.98 o 
   0   4   3      577.89      531.04      8.90 o 
   1   4   3      343.94      347.51      5.98 o 
   2   4   3      360.17      343.22      5.95 o 
   3   4   3      231.64      240.26      4.42 o 
   4   4   3       42.33       40.29      1.74 o 
   5   4   3       34.42       31.37      2.60 o 
   6   4   3        1.66       -1.64      1.64 o 
   7   4   3       13.73        7.67      3.07 o 
   8   4   3      113.72      130.25     12.22 o 
 -12   5   3        2.07        3.09      2.81 o 
 -11   5   3       29.40       29.76      2.79 o 
 -10   5   3        3.29        2.48      1.91 o 
  -9   5   3       20.45       13.13      2.14 o 
  -8   5   3       69.82       66.08      3.06 o 
  -7   5   3       13.73       11.55      1.62 o 
  -6   5   3      124.78      117.03      3.44 o 
  -5   5   3        0.93        4.83      0.99 o 
  -4   5   3        9.96       10.07      0.90 o 
  -3   5   3      257.93      217.65      4.36 o 
  -2   5   3      118.72      108.01      2.52 o 
  -1   5   3      108.34      100.50      2.43 o 
   0   5   3      297.53      276.98      4.91 o 
   1   5   3      499.58      511.09      9.63 o 
   2   5   3      117.98      103.29      2.30 o 
   3   5   3       56.52       54.65      2.85 o 
   4   5   3      630.87      658.99     17.56 o 
   5   5   3       29.70       35.12      3.01 o 
   6   5   3       18.03       21.92      2.62 o 
   7   5   3        3.98        1.75      3.08 o 
 -12   6   3      106.57      118.66      5.54 o 
 -11   6   3        0.63        0.18      2.05 o 
 -10   6   3      179.48      174.33      5.36 o 
  -9   6   3       98.35       94.67      3.87 o 
  -8   6   3       33.61       29.32      2.27 o 
  -7   6   3      137.85      123.49      3.81 o 
  -6   6   3        0.21       -1.14      1.14 o 
  -5   6   3      283.16      260.28      5.89 o 
  -4   6   3       65.77       68.16      2.14 o 
  -3   6   3      121.67      118.36      2.80 o 
  -2   6   3      140.41      143.90      2.99 o 
  -1   6   3       30.63       35.62      1.45 o 
   0   6   3       48.98       55.28      1.90 o 
   1   6   3        0.40       -0.69      0.77 o 
   2   6   3       53.98       56.85      2.28 o 
   3   6   3      458.09      436.83      9.67 o 
   4   6   3       17.27       15.24      2.24 o 
   5   6   3        2.75        3.68      2.12 o 
   6   6   3        1.08        4.24      2.33 o 
   7   6   3      115.15      136.66     12.42 o 
 -12   7   3        5.66        7.00      2.90 o 
 -11   7   3       45.64       45.03      3.47 o 
 -10   7   3       71.81       79.42      3.75 o 
  -9   7   3       29.44       46.76      5.50 o 
  -8   7   3        6.55        2.09      1.72 o 
  -7   7   3      150.03      150.43      4.37 o 
  -6   7   3        1.61       -1.90      1.90 o 
  -5   7   3       78.82       57.10      3.09 o 
  -4   7   3      907.23      888.38     16.02 o 
  -3   7   3      634.28      587.76     10.22 o 
  -2   7   3      205.54      200.77      4.04 o 
  -1   7   3       18.32       20.29      1.22 o 
   0   7   3       75.52       69.25      2.26 o 
   1   7   3      311.27      294.19      6.84 o 
   2   7   3       37.90       36.63      2.63 o 
   3   7   3       67.54       66.68      3.65 o 
   4   7   3       13.58        7.79      3.41 o 
   5   7   3      254.21      303.37     12.69 o 
   6   7   3       41.03       37.03      5.81 o 
 -11   8   3        0.20       -2.23      2.23 o 
 -10   8   3       14.58       11.12      2.30 o 
  -9   8   3      160.56      176.43      5.30 o 
  -8   8   3       27.17       28.38      2.92 o 
  -7   8   3       95.20       83.26      3.31 o 
  -6   8   3      222.91      196.64      5.19 o 
  -5   8   3      107.04      110.28      3.29 o 
  -4   8   3       10.22        6.30      1.33 o 
  -3   8   3        3.65        5.06      1.25 o 
  -2   8   3      180.00      194.88      4.13 o 
  -1   8   3      262.61      254.68      5.51 o 
   0   8   3      284.56      284.42      7.18 o 
   1   8   3       42.61       45.27      2.33 o 
   2   8   3       87.39       77.23      3.03 o 
   3   8   3        0.00       -1.81      4.31 o 
   4   8   3        2.03       -2.02      2.36 o 
   5   8   3       57.96       71.74      9.22 o 
 -11   9   3       41.83       51.07      3.75 o 
 -10   9   3        0.01       -0.80      1.99 o 
  -9   9   3        2.47        3.28      2.11 o 
  -8   9   3        9.60        5.99      2.77 o 
  -7   9   3      153.53      153.63      4.63 o 
  -6   9   3       54.62       61.11      2.76 o 
  -5   9   3       10.72       14.22      1.68 o 
  -4   9   3      213.61      226.24      4.78 o 
  -3   9   3        2.53        3.89      1.37 o 
  -2   9   3      109.47      101.94      3.31 o 
  -1   9   3       30.68       24.49      1.66 o 
   0   9   3      354.20      350.45     12.38 o 
   1   9   3        2.51        1.08      1.42 o 
   2   9   3       50.57       50.49      5.81 o 
   3   9   3       58.25       52.07      7.47 o 
   4   9   3        0.49       -1.66      4.61 o 
 -10  10   3       19.28       20.24      2.87 o 
  -9  10   3       44.54       55.80      3.27 o 
  -8  10   3        0.37       -1.91      1.91 o 
  -7  10   3      156.25      181.29      7.23 o 
  -6  10   3        6.91       11.61      1.81 o 
  -5  10   3      248.95      249.35      7.10 o 
  -4  10   3        0.02       -1.39      1.39 o 
  -3  10   3       10.59        9.01      1.52 o 
  -2  10   3      162.45      154.76      5.44 o 
  -1  10   3        8.18        5.80      1.54 o 
   0  10   3        0.16       -1.05      1.42 o 
   1  10   3        9.31        9.45      3.79 o 
   2  10   3        0.00       -1.64      2.54 o 
   3  10   3        2.62        1.64      3.03 o 
  -9  11   3        1.76       -2.25      2.25 o 
  -8  11   3        0.06       -1.11      2.02 o 
  -7  11   3       18.57       21.63      3.04 o 
  -6  11   3       39.70       43.54      3.12 o 
  -5  11   3       88.02      104.21      3.48 o 
  -4  11   3        0.60       -1.08      1.53 o 
  -3  11   3        0.55       -1.35      1.35 o 
  -2  11   3        0.62       -0.57      1.55 o 
  -1  11   3        0.42       -1.45      1.45 o 
   0  11   3       49.94       50.64      5.38 o 
   1  11   3        0.01       -2.91      2.91 o 
   2  11   3       87.55       94.73     16.33 o 
  -8  12   3        0.11       -2.23      2.23 o 
  -7  12   3       49.23       56.31      3.35 o 
  -6  12   3        0.18       -1.68      1.68 o 
  -5  12   3       25.49       25.46      2.79 o 
  -4  12   3        0.01       -1.55      1.55 o 
  -3  12   3        5.51       -0.74      1.77 o 
  -2  12   3       13.50       12.63      2.22 o 
  -1  12   3        5.96        3.61      1.98 o 
   0  12   3       16.22       17.07      6.41 o 
  -6  13   3        9.86        9.42      2.16 o 
  -5  13   3       19.41       19.05      2.30 o 
  -4  13   3        4.19        1.20      2.04 o 
  -3  13   3       17.05       21.30      3.53 o 
   0 -14   4       19.89       20.49      2.39 o 
   1 -14   4       16.14       12.70      2.02 o 
   2 -14   4       36.16       32.79      2.41 o 
   3 -14   4       33.04       31.70      2.57 o 
   4 -14   4        5.41        0.84      1.91 o 
   5 -14   4        1.83       -1.86      1.86 o 
   6 -14   4        7.63        8.08      2.67 o 
  -2 -13   4        0.15       -1.79      1.79 o 
  -1 -13   4        0.62       -1.59      1.59 o 
   0 -13   4       47.26       59.83      2.94 o 
   1 -13   4        3.63        2.94      1.43 o 
   2 -13   4       12.11        8.26      1.66 o 
   3 -13   4        2.66        2.35      1.62 o 
   4 -13   4       67.43       64.05      3.24 o 
   5 -13   4       31.39       29.87      2.42 o 
   6 -13   4        7.42        5.36      2.02 o 
   7 -13   4       41.78       46.13      3.84 o 
  -4 -12   4       59.86       67.33      5.90 o 
  -3 -12   4        6.75        4.92      1.99 o 
  -2 -12   4       26.54       27.32      2.14 o 
  -1 -12   4        5.50        3.25      1.55 o 
   0 -12   4        3.55        1.56      1.31 o 
   1 -12   4        7.83        5.93      1.41 o 
   2 -12   4       23.51       20.24      1.76 o 
   3 -12   4       22.43       20.78      1.76 o 
   4 -12   4       20.69       30.38      2.28 o 
   5 -12   4        0.39        0.94      1.41 o 
   6 -12   4        1.26        1.64      1.76 o 
   7 -12   4        6.66        8.15      2.22 o 
   8 -12   4        1.12       -0.18      2.23 o 
  -5 -11   4       22.12       21.63      2.65 o 
  -4 -11   4       33.04       25.10      2.31 o 
  -3 -11   4       18.11       17.01      2.05 o 
  -2 -11   4       42.68       46.84      3.09 o 
  -1 -11   4       20.63       18.79      1.64 o 
   0 -11   4       91.26       67.28      2.57 o 
   1 -11   4       38.14       37.51      2.09 o 
   2 -11   4        4.14        3.97      1.33 o 
   3 -11   4       90.16       85.98      4.28 o 
   4 -11   4       74.64       81.96      2.82 o 
   5 -11   4      100.00      112.46      3.44 o 
   6 -11   4       33.54       44.82      2.43 o 
   7 -11   4      178.04      185.32      5.88 o 
   8 -11   4        7.63        5.39      2.34 o 
   9 -11   4        9.78        1.23      2.47 o 
  -6 -10   4       30.85       32.06      3.21 o 
  -5 -10   4        7.55        5.42      1.86 o 
  -4 -10   4       25.69       28.41      2.16 o 
  -3 -10   4      199.91      203.19      5.67 o 
  -2 -10   4       54.67       62.41      2.74 o 
  -1 -10   4       27.40       21.52      1.55 o 
   0 -10   4       24.72       15.22      1.36 o 
   1 -10   4       76.77       73.34      2.63 o 
   2 -10   4        1.01        0.42      1.12 o 
   3 -10   4       23.25       25.20      1.62 o 
   4 -10   4      278.40      262.44      5.98 o 
   5 -10   4       20.99       17.97      1.58 o 
   6 -10   4       65.22       75.40      2.87 o 
   7 -10   4      121.86      137.73      4.86 o 
   8 -10   4        0.34       -2.10      2.10 o 
   9 -10   4        0.37        0.40      2.38 o 
  -7  -9   4       29.27       33.96      3.19 o 
  -6  -9   4        1.54        2.06      1.74 o 
  -5  -9   4        0.91       -0.21      1.50 o 
  -4  -9   4        0.36        3.15      1.41 o 
  -3  -9   4      129.73      132.91      3.91 o 
  -2  -9   4       39.07       43.70      2.14 o 
  -1  -9   4       12.38       12.05      1.44 o 
   0  -9   4      234.00      201.76      4.86 o 
   1  -9   4      125.60      116.30      2.83 o 
   2  -9   4        0.57       -0.80      0.80 o 
   3  -9   4      127.36      127.26      3.05 o 
   4  -9   4      160.12      155.48      3.58 o 
   5  -9   4       57.50       61.41      2.42 o 
   6  -9   4       27.72       32.42      1.93 o 
   7  -9   4        7.90        3.79      1.86 o 
   8  -9   4      180.66      187.24      5.97 o 
   9  -9   4       31.98       33.51      3.07 o 
  10  -9   4       29.57       27.20      3.79 o 
  -8  -8   4       70.65       65.84      4.71 o 
  -7  -8   4      124.91      125.41      4.90 o 
  -6  -8   4       48.99       53.85      3.29 o 
  -5  -8   4       21.60       20.70      1.85 o 
  -4  -8   4      241.54      250.60      6.09 o 
  -3  -8   4      342.24      346.26      7.22 o 
  -2  -8   4      304.44      313.97      6.53 o 
  -1  -8   4      530.82      514.37      9.84 o 
   0  -8   4       64.74       75.75      2.08 o 
   1  -8   4        5.20        4.54      0.77 o 
   2  -8   4        0.06       -0.65      0.65 o 
   3  -8   4      156.55      154.77      3.41 o 
   4  -8   4      366.97      313.42      9.09 o 
   5  -8   4      114.77       97.80      2.93 o 
   6  -8   4       37.65       33.99      1.94 o 
   7  -8   4      125.74      124.57      4.36 o 
   8  -8   4       10.48        6.18      2.54 o 
   9  -8   4       31.22       26.19      3.20 o 
  10  -8   4      127.05      143.50      7.85 o 
  -8  -7   4        2.68       -0.13      2.31 o 
  -7  -7   4        4.97        4.36      2.04 o 
  -6  -7   4       61.06       59.65      3.17 o 
  -5  -7   4       44.09       43.53      2.56 o 
  -4  -7   4     1328.14     1309.06     26.85 o 
  -3  -7   4      544.85      550.39     10.64 o 
  -2  -7   4       35.41       30.52      1.56 o 
  -1  -7   4        0.98        3.46      0.59 o 
   0  -7   4      902.07      883.89     15.61 o 
   1  -7   4      556.26      526.96     10.43 o 
   2  -7   4       18.33       22.93      2.29 o 
   3  -7   4     3508.30     3410.17     58.44 o 
   4  -7   4      455.40      446.84      9.04 o 
   5  -7   4       40.30       28.44      1.64 o 
   6  -7   4      177.89      175.47      4.30 o 
   7  -7   4      168.02      170.52      5.18 o 
   8  -7   4      101.13      104.68      4.02 o 
   9  -7   4      110.79      117.76      4.56 o 
  10  -7   4       83.99       94.75      7.41 o 
  -9  -6   4        8.69        6.83      2.76 o 
  -8  -6   4       96.14       97.54      4.34 o 
  -7  -6   4      200.42      194.46      6.00 o 
  -6  -6   4       22.44       22.87      2.03 o 
  -5  -6   4        2.18        2.88      1.33 o 
  -4  -6   4      441.53      427.23      9.41 o 
  -3  -6   4        0.79       -1.25      1.25 o 
  -2  -6   4        0.00        0.70      0.90 o 
  -1  -6   4       67.04       89.84      2.10 o 
   0  -6   4      515.73      497.36      8.94 o 
   1  -6   4      676.47      642.68     11.41 o 
   2  -6   4      512.76      517.14      8.60 o 
   3  -6   4       17.57       34.75      1.17 o 
   4  -6   4        2.61       -0.52      1.13 o 
   5  -6   4      791.06      792.57     15.47 o 
   6  -6   4       94.24       89.71      3.18 o 
   7  -6   4       20.08       13.11      1.75 o 
   8  -6   4        5.68        4.81      1.71 o 
   9  -6   4        7.38        5.35      2.97 o 
  10  -6   4       66.98       70.98      6.61 o 
 -10  -5   4       42.39       23.76      3.45 o 
  -9  -5   4        0.08        1.83      1.99 o 
  -8  -5   4       83.88       82.45      4.56 o 
  -7  -5   4        0.67        0.87      2.25 o 
  -6  -5   4       82.22       82.42      3.35 o 
  -5  -5   4       49.71       42.48      1.80 o 
  -4  -5   4     3863.54     4039.08     71.58 o 
  -3  -5   4      173.06      183.51      3.85 o 
  -2  -5   4     1197.21     1255.50     22.35 o 
  -1  -5   4      335.70      336.54      6.20 o 
   0  -5   4     1330.70     1434.99     27.10 o 
   1  -5   4      147.39      144.53      2.90 o 
   2  -5   4      112.81       95.34      1.90 o 
   3  -5   4     2022.33     2037.92     38.49 o 
   4  -5   4      131.74      107.37      2.53 o 
   5  -5   4      218.72      207.51      4.35 o 
   6  -5   4        0.49       -0.64      0.87 o 
   7  -5   4       90.74      100.58      3.41 o 
   8  -5   4       37.62       43.72      2.51 o 
   9  -5   4       48.63       50.91      3.82 o 
  10  -5   4      153.11      164.11     10.42 o 
 -10  -4   4        7.27        0.77      3.36 o 
  -9  -4   4        0.87       -0.47      1.83 o 
  -8  -4   4        2.09       -0.50      1.59 o 
  -7  -4   4        9.60        5.70      1.52 o 
  -6  -4   4      515.90      532.65     11.04 o 
  -5  -4   4      218.21      233.97      4.95 o 
  -4  -4   4      436.82      395.89      7.64 o 
  -3  -4   4       12.84       16.60      0.93 o 
  -2  -4   4      119.76      144.22      3.00 o 
  -1  -4   4       96.75       74.79      1.69 o 
   0  -4   4      967.36      981.15     16.94 o 
   1  -4   4       24.54       12.14      0.60 o 
   2  -4   4     1473.02     1435.07     27.03 o 
   3  -4   4      135.59      114.32      3.70 o 
   4  -4   4      152.94      149.96      3.70 o 
   5  -4   4       61.42       55.83      2.63 o 
   6  -4   4      266.09      245.24      5.89 o 
   7  -4   4      232.64      228.92      5.79 o 
   8  -4   4       13.34       15.97      1.77 o 
   9  -4   4        3.39        1.44      2.37 o 
  10  -4   4       12.30       15.22      6.61 o 
 -11  -3   4       41.57       37.54      3.34 o 
 -10  -3   4       88.13       76.67      5.35 o 
  -9  -3   4       57.65       56.36      3.08 o 
  -8  -3   4      168.82      147.37      4.12 o 
  -7  -3   4        0.62       -1.45      1.45 o 
  -6  -3   4        6.91       19.45      3.54 o 
  -5  -3   4        5.82        9.47      0.99 o 
  -4  -3   4      885.89      913.19     18.30 o 
  -3  -3   4      545.99      545.50     12.03 o 
  -2  -3   4     1164.54     1163.36     24.80 o 
  -1  -3   4      217.01      180.30      4.18 o 
   0  -3   4     3053.02     3047.59     53.05 o 
   1  -3   4       99.44      127.32      2.89 o 
   2  -3   4     1146.85     1134.79     22.54 o 
   3  -3   4     7835.03     7740.39    151.15 o 
   4  -3   4      605.77      600.55     12.36 o 
   5  -3   4     1431.70     1379.32     27.50 o 
   6  -3   4      325.43      308.85      7.08 o 
   7  -3   4       45.32       51.66      3.38 o 
   8  -3   4        6.85        4.13      2.82 o 
   9  -3   4        0.00       -2.50      2.50 o 
  10  -3   4       14.47       17.91      4.11 o 
 -11  -2   4      212.16      206.19      7.72 o 
 -10  -2   4       66.22       66.45      3.18 o 
  -9  -2   4       11.88        8.63      1.91 o 
  -8  -2   4        1.61        0.31      1.47 o 
  -7  -2   4      118.90      115.94      4.18 o 
  -6  -2   4      151.98      140.60      4.50 o 
  -5  -2   4       41.69       44.73      2.50 o 
  -4  -2   4      521.04      556.48     11.21 o 
  -3  -2   4       86.15       76.41      2.26 o 
  -2  -2   4     1727.76     1846.94     39.01 o 
  -1  -2   4      744.76      736.63     14.45 o 
   0  -2   4      746.33      721.17     12.67 o 
   1  -2   4     7648.63     7399.11    282.49 o 
   2  -2   4        0.14        1.08      1.00 o 
   4  -2   4        4.65        5.91      1.01 o 
   6  -2   4        7.41        9.91      1.28 o 
   7  -2   4      469.66      441.76     23.64 o 
   8  -2   4      107.77       95.99      5.44 o 
   9  -2   4      154.54      152.63      7.55 o 
  10  -2   4       98.15      113.78      6.88 o 
 -11  -1   4        7.95        4.26      3.48 o 
 -10  -1   4        0.03        0.82      1.49 o 
  -9  -1   4      218.48      219.93      5.28 o 
  -8  -1   4      470.49      448.39      8.76 o 
  -7  -1   4      297.63      274.82      6.61 o 
  -6  -1   4       54.76       54.90      3.82 o 
  -5  -1   4      660.50      855.51     16.96 o 
  -4  -1   4     2777.91     3269.35     61.66 o 
  -3  -1   4      712.19      780.35     15.05 o 
  -2  -1   4      785.36      770.99     13.78 o 
  -1  -1   4     1738.82     1771.00     34.20 o 
   0  -1   4    12149.71    12270.02    197.36 o 
   1  -1   4      755.65      808.76     17.32 o 
   2  -1   4        9.87        6.96      0.68 o 
   3  -1   4      610.76      669.25     12.29 o 
   4  -1   4       18.02       19.98      1.48 o 
   5  -1   4      269.20      273.38      5.94 o 
   6  -1   4      117.48      115.01      3.07 o 
   7  -1   4      197.04      214.91      8.92 o 
   8  -1   4       28.60       22.31      3.11 o 
   9  -1   4      185.84      192.91      8.70 o 
  10  -1   4       93.21       94.39      6.21 o 
 -12   0   4       92.87       97.69      6.94 o 
 -11   0   4       29.69       33.35      2.86 o 
 -10   0   4      105.42      107.77      3.80 o 
  -9   0   4       42.58       41.64      2.45 o 
  -8   0   4        8.84        4.44      1.81 o 
  -7   0   4       26.76       18.11      1.69 o 
  -6   0   4      595.92      619.13     10.23 o 
  -5   0   4     1400.89     1728.88     29.81 o 
  -4   0   4      532.65      556.96     10.06 o 
  -3   0   4       42.39       36.34      1.50 o 
  -2   0   4      849.48      866.27     15.43 o 
  -1   0   4      477.96      451.98      7.53 o 
   0   0   4      945.36      874.93     18.89 o 
   1   0   4        1.34        7.77      0.91 o 
   2   0   4      876.62      828.39     24.85 o 
   3   0   4      289.93      276.21      8.38 o 
   4   0   4        0.38        1.01      0.59 o 
   5   0   4       73.96       80.79      3.27 o 
   6   0   4       32.47       29.52      2.80 o 
   7   0   4       70.60       79.79      7.11 o 
   8   0   4       20.53       20.51      3.15 o 
   9   0   4      211.16      233.21     16.53 o 
 -12   1   4       41.99       53.24      3.95 o 
 -11   1   4        2.10        3.04      1.89 o 
 -10   1   4       99.52       86.18      3.55 o 
  -9   1   4       82.15       80.21      3.42 o 
  -8   1   4       13.09       23.26      2.25 o 
  -7   1   4       21.35       27.76      1.80 o 
  -6   1   4       20.22       28.93      4.27 o 
  -5   1   4       25.68       60.44      2.89 o 
  -4   1   4       53.81       47.29      1.62 o 
  -3   1   4      627.02      710.33     12.05 o 
  -2   1   4      174.02      197.81      5.77 o 
  -1   1   4       38.98       34.42      1.05 o 
   0   1   4     1376.80     1288.33     29.37 o 
   1   1   4      381.46      296.03      6.53 o 
   2   1   4       34.88       20.65      1.14 o 
   3   1   4      164.25      164.36      4.30 o 
   4   1   4      285.14      283.68      5.64 o 
   5   1   4       76.77       80.17      3.09 o 
   6   1   4       48.94       52.21      3.07 o 
   7   1   4        1.74        0.70      2.15 o 
   8   1   4      131.83      138.86     12.02 o 
   9   1   4        9.68        8.22      5.61 o 
 -12   2   4       36.50       38.62      3.51 o 
 -11   2   4        0.86        1.11      2.04 o 
 -10   2   4      298.76      301.00      8.42 o 
  -9   2   4      362.76      368.83      7.70 o 
  -8   2   4      648.42      623.05     11.50 o 
  -7   2   4      242.73      247.79      5.48 o 
  -6   2   4      349.92      334.41      6.51 o 
  -5   2   4        3.03        2.68      1.56 o 
  -4   2   4        5.28       28.86      2.11 o 
  -3   2   4     4069.83     4103.35     76.85 o 
  -2   2   4      546.07      537.29      9.07 o 
  -1   2   4     2510.42     2454.08     39.72 o 
   0   2   4      661.74      625.01     15.36 o 
   1   2   4      423.00      463.85     12.59 o 
   2   2   4      580.83      558.27     10.15 o 
   3   2   4      118.20      115.48      4.86 o 
   4   2   4      303.01      290.40      5.73 o 
   5   2   4      324.02      323.50      7.72 o 
   6   2   4       42.07       44.33      2.83 o 
   7   2   4        0.12       -1.80      3.61 o 
   8   2   4        2.93       -0.60      4.61 o 
   9   2   4       48.57       57.91      9.22 o 
 -12   3   4        3.10        4.24      2.87 o 
 -11   3   4        3.43        6.34      2.19 o 
 -10   3   4       37.24       49.41      3.04 o 
  -9   3   4        0.08        0.61      1.85 o 
  -8   3   4      158.79      172.68      4.96 o 
  -7   3   4      199.95      201.10      5.16 o 
  -6   3   4      157.40      189.51      4.79 o 
  -5   3   4      680.20      630.31     12.65 o 
  -4   3   4      219.82      298.59     22.11 o 
  -3   3   4      442.36      387.03      7.22 o 
  -2   3   4       33.65       33.56      1.20 o 
  -1   3   4       28.86       41.55      1.30 o 
   0   3   4      546.29      599.34     12.85 o 
   1   3   4       77.49       84.62      2.02 o 
   2   3   4     1367.05     1389.82     24.58 o 
   3   3   4      105.26      109.14      3.88 o 
   4   3   4       22.42       20.23      1.68 o 
   5   3   4        0.56       -1.20      1.20 o 
   6   3   4        3.80        3.51      2.60 o 
   7   3   4       28.23       27.85      6.41 o 
   8   3   4        0.10       -2.40      4.61 o 
 -12   4   4       17.82        9.89      2.58 o 
 -11   4   4       59.81       46.83      3.11 o 
 -10   4   4       81.54       87.58      3.97 o 
  -9   4   4        0.58       -1.68      1.68 o 
  -8   4   4        1.04        0.96      1.46 o 
  -7   4   4        2.08        0.13      1.22 o 
  -6   4   4      122.73      143.60      3.97 o 
  -5   4   4       13.49       19.52      1.33 o 
  -4   4   4      227.16      273.95      5.93 o 
  -3   4   4      212.99      180.17      4.48 o 
  -2   4   4     1349.20     1362.37     22.45 o 
  -1   4   4       99.08       98.33      2.14 o 
   0   4   4       44.37       48.52      1.86 o 
   1   4   4      235.98      255.37      5.40 o 
   2   4   4       44.89       45.23      1.94 o 
   3   4   4       59.71       63.56      1.95 o 
   4   4   4      468.61      486.40     13.35 o 
   5   4   4      170.01      180.85      6.25 o 
   6   4   4       27.48       26.69      3.51 o 
   7   4   4        2.09       -0.44      2.94 o 
 -12   5   4       96.35      106.41      4.71 o 
 -11   5   4       32.59       36.57      2.94 o 
 -10   5   4       32.89       36.87      2.81 o 
  -9   5   4      153.14      148.74      4.78 o 
  -8   5   4       31.84       24.91      2.10 o 
  -7   5   4       57.74       60.61      2.73 o 
  -6   5   4       34.87       34.24      3.67 o 
  -5   5   4      499.43      466.34      9.63 o 
  -4   5   4       80.64       72.21      2.16 o 
  -3   5   4      209.35      202.99      4.26 o 
  -2   5   4      335.27      307.13      5.56 o 
  -1   5   4       71.45       65.29      1.75 o 
   0   5   4        8.87       11.32      1.31 o 
   1   5   4      268.73      265.80      6.40 o 
   2   5   4        0.10        1.48      0.76 o 
   3   5   4      111.32      119.66      4.63 o 
   4   5   4      129.90      135.10      5.12 o 
   5   5   4       16.36       18.53      2.36 o 
   6   5   4       12.82       17.48      3.61 o 
   7   5   4        5.61        7.01      5.21 o 
 -12   6   4       16.06       21.64      3.25 o 
 -11   6   4       17.65       17.51      2.55 o 
 -10   6   4        1.39       -1.96      1.96 o 
  -9   6   4       83.73       82.73      5.50 o 
  -8   6   4       12.25        9.02      1.84 o 
  -7   6   4        5.07        0.97      1.42 o 
  -6   6   4       26.28       25.03      1.78 o 
  -5   6   4       21.42       18.63      1.90 o 
  -4   6   4       27.65       22.65      1.38 o 
  -3   6   4       40.13       28.58      1.37 o 
  -2   6   4      102.45       85.12      2.18 o 
  -1   6   4      314.59      300.37      5.49 o 
   0   6   4      298.28      309.54      5.63 o 
   1   6   4       60.18       57.14      2.21 o 
   2   6   4       50.66       51.46      2.30 o 
   3   6   4       95.08      101.60      4.39 o 
   4   6   4        1.33       -1.06      1.79 o 
   5   6   4       55.99       71.25      4.25 o 
   6   6   4       77.08       91.06      6.59 o 
 -12   7   4       38.10       41.58      3.79 o 
 -11   7   4       18.93       20.61      2.63 o 
 -10   7   4       59.99       62.93      3.45 o 
  -9   7   4      368.64      390.07      9.16 o 
  -8   7   4       97.63       93.70      3.57 o 
  -7   7   4        8.14        3.42      1.88 o 
  -6   7   4      112.59       99.22      4.49 o 
  -5   7   4       45.15       47.21      2.92 o 
  -4   7   4       54.91       58.07      2.26 o 
  -3   7   4      152.65      134.62      3.22 o 
  -2   7   4        1.49        4.56      1.02 o 
  -1   7   4      573.72      572.09      9.89 o 
   0   7   4       24.41       23.89      1.67 o 
   1   7   4      278.64      259.62      6.22 o 
   2   7   4        5.24        1.84      1.86 o 
   3   7   4        0.11       -1.79      1.79 o 
   4   7   4       65.07       68.14      4.16 o 
   5   7   4      125.90      133.78      5.90 o 
 -11   8   4        1.79        2.86      2.27 o 
 -10   8   4       47.09       38.41      2.89 o 
  -9   8   4        5.51        9.74      2.17 o 
  -8   8   4        0.08       -1.73      1.73 o 
  -7   8   4        0.21       -1.87      1.87 o 
  -6   8   4      313.36      300.56      7.05 o 
  -5   8   4       16.90       19.05      1.76 o 
  -4   8   4       16.00       12.42      1.45 o 
  -3   8   4      330.40      330.51      6.31 o 
  -2   8   4      720.29      690.67     13.17 o 
  -1   8   4       18.01       17.38      1.88 o 
   0   8   4       58.65       53.76      2.49 o 
   1   8   4      185.63      189.59      6.58 o 
   2   8   4        7.77        9.54      3.29 o 
   3   8   4        2.82       -1.49      3.61 o 
   4   8   4        4.32       -2.11      2.36 o 
 -11   9   4        0.00       -2.26      2.26 o 
 -10   9   4        5.51        5.75      2.28 o 
  -9   9   4      150.45      186.51      5.58 o 
  -8   9   4       82.58       85.49      4.63 o 
  -7   9   4      108.76      125.12      4.20 o 
  -6   9   4        0.72       -0.01      1.59 o 
  -5   9   4       70.49       72.38      2.69 o 
  -4   9   4       95.66       92.60      3.35 o 
  -3   9   4      129.40      136.25      3.71 o 
  -2   9   4        0.88       -0.20      1.60 o 
  -1   9   4        2.93       -0.36      1.44 o 
   0   9   4        0.80        0.88      1.44 o 
   1   9   4        6.05        2.88      2.80 o 
   2   9   4       18.73       20.24      5.34 o 
   3   9   4       15.67       17.69      7.92 o 
 -10  10   4        0.03       -0.69      2.15 o 
  -9  10   4      102.44      107.84      5.35 o 
  -8  10   4        0.71       -0.92      2.01 o 
  -7  10   4      108.83      117.23      4.19 o 
  -6  10   4       71.02       76.07      3.10 o 
  -5  10   4       40.98       52.49      2.66 o 
  -4  10   4        9.85       15.42      1.96 o 
  -3  10   4        0.03       -1.16      1.28 o 
  -2  10   4        2.40        0.19      1.40 o 
  -1  10   4        5.45        1.34      1.74 o 
   0  10   4       17.96       17.18      2.62 o 
   1  10   4        3.19       -1.26      2.24 o 
   2  10   4       42.57       42.64     10.52 o 
  -9  11   4        3.24       -0.58      2.22 o 
  -8  11   4       19.10       17.06      2.43 o 
  -7  11   4       14.45       22.80      3.01 o 
  -6  11   4        3.91        4.64      1.78 o 
  -5  11   4        0.58        1.57      1.58 o 
  -4  11   4       10.51        8.06      2.39 o 
  -3  11   4        8.09        6.05      1.79 o 
  -2  11   4       32.84       35.46      3.15 o 
  -1  11   4        1.30       -1.91      2.65 o 
   0  11   4        3.94        0.13      3.51 o 
   1  11   4        0.29       -2.52      2.89 o 
  -8  12   4        1.16       -2.59      2.59 o 
  -7  12   4        0.02       -2.00      2.00 o 
  -6  12   4        2.10       -0.20      1.77 o 
  -5  12   4       29.82       33.28      3.75 o 
  -4  12   4        2.96        0.24      2.00 o 
  -3  12   4        3.03       -1.93      1.93 o 
  -2  12   4       30.60       43.38      6.64 o 
  -1  12   4       11.52        5.47      3.51 o 
   0 -14   5        9.07       12.31      1.98 o 
   1 -14   5        4.22        9.54      2.53 o 
   2 -14   5        0.09       -1.55      1.55 o 
   3 -14   5        2.39        3.81      1.91 o 
   4 -14   5        0.14       -1.78      1.78 o 
   5 -14   5       13.57       11.46      2.78 o 
  -3 -13   5        1.65       -2.00      2.00 o 
  -2 -13   5       10.90        7.72      2.13 o 
  -1 -13   5        1.85        0.46      1.67 o 
   0 -13   5        6.95        1.52      1.58 o 
   1 -13   5        3.83        1.99      1.44 o 
   2 -13   5        2.80        1.04      1.74 o 
   3 -13   5       15.31       17.72      2.01 o 
   4 -13   5       55.58       60.18      3.15 o 
   5 -13   5        0.08       -1.85      1.85 o 
   6 -13   5        0.01       -0.42      2.47 o 
   7 -13   5        3.81        4.60      2.55 o 
  -4 -12   5        0.01       -1.89      1.89 o 
  -3 -12   5        0.34        0.12      1.68 o 
  -2 -12   5       34.58       33.99      2.31 o 
  -1 -12   5       22.66       22.97      1.99 o 
   0 -12   5        5.27        3.73      1.47 o 
   1 -12   5        6.39        3.95      1.43 o 
   2 -12   5       25.68       19.95      1.75 o 
   3 -12   5       28.74       31.31      2.26 o 
   4 -12   5        0.36       -1.47      1.47 o 
   5 -12   5       14.75       19.05      1.77 o 
   6 -12   5      176.27      191.57      5.92 o 
   7 -12   5       55.94       66.61      3.57 o 
   8 -12   5       16.59       15.02      2.67 o 
  -5 -11   5       27.73       24.00      2.77 o 
  -4 -11   5       14.94       15.19      2.06 o 
  -3 -11   5       51.20       50.93      2.76 o 
  -2 -11   5       87.34      105.49      4.43 o 
  -1 -11   5       69.60       63.87      2.76 o 
   0 -11   5       23.50       22.02      1.63 o 
   1 -11   5        0.84        0.89      1.24 o 
   2 -11   5        9.56        1.77      1.42 o 
   3 -11   5        7.54        7.01      1.26 o 
   4 -11   5        9.74       10.24      1.82 o 
   5 -11   5        0.52        0.36      1.36 o 
   6 -11   5      100.84      106.37      4.16 o 
   7 -11   5       11.65       11.19      2.25 o 
   8 -11   5       16.96       10.29      2.53 o 
   9 -11   5       14.96        7.80      2.56 o 
  -6 -10   5      100.42      113.93      9.62 o 
  -5 -10   5        6.19       11.55      1.98 o 
  -4 -10   5        4.59        3.32      1.59 o 
  -3 -10   5      284.81      259.92      6.39 o 
  -2 -10   5        0.03       -1.23      1.23 o 
  -1 -10   5       26.33       23.64      1.86 o 
   0 -10   5      217.85      194.62      4.86 o 
   1 -10   5      322.07      312.07      7.02 o 
   2 -10   5      184.36      187.58      4.49 o 
   3 -10   5      197.01      193.06      4.20 o 
   4 -10   5       10.78       10.02      1.38 o 
   5 -10   5        5.41        1.66      1.25 o 
   6 -10   5      147.96      162.30      5.16 o 
   7 -10   5      192.97      204.35      6.21 o 
   8 -10   5      118.38      117.49      4.67 o 
   9 -10   5      215.84      225.26      7.06 o 
  -7  -9   5      150.68      167.29     12.18 o 
  -6  -9   5       67.32       75.52      3.93 o 
  -5  -9   5       48.47       48.12      3.36 o 
  -4  -9   5       32.17       41.99      2.54 o 
  -3  -9   5      365.10      361.10      8.12 o 
  -2  -9   5      149.44      147.85      3.77 o 
  -1  -9   5      514.33      498.13      9.73 o 
   0  -9   5       85.24       93.08      2.56 o 
   1  -9   5        0.56       -0.85      0.85 o 
   2  -9   5       53.20       47.71      1.80 o 
   3  -9   5       89.93       85.26      2.43 o 
   4  -9   5      158.83      158.02      3.99 o 
   5  -9   5      118.77      115.79      3.30 o 
   6  -9   5       57.64       50.58      2.83 o 
   7  -9   5       67.19       66.30      3.43 o 
   8  -9   5        0.87       -0.66      2.00 o 
   9  -9   5      141.67      148.27      5.43 o 
  -8  -8   5        0.77        0.73      2.36 o 
  -7  -8   5        0.58       -0.92      1.83 o 
  -6  -8   5        9.94       11.16      2.02 o 
  -5  -8   5      141.63      137.42      7.19 o 
  -4  -8   5      372.75      363.41      8.24 o 
  -3  -8   5       30.36       45.88      4.28 o 
  -2  -8   5       57.24       64.57      2.32 o 
  -1  -8   5       42.21       43.21      2.53 o 
   0  -8   5      492.39      502.76      9.22 o 
   1  -8   5      583.13      572.58     11.37 o 
   2  -8   5       55.59       51.34      1.70 o 
   3  -8   5     2920.83     2849.24     53.67 o 
   4  -8   5      138.62      131.24      3.41 o 
   5  -8   5        0.36       -1.00      1.00 o 
   6  -8   5       18.66       16.49      1.95 o 
   7  -8   5        1.24       -1.60      1.60 o 
   8  -8   5       43.41       38.88      2.84 o 
   9  -8   5       34.26       36.85      4.41 o 
  10  -8   5       69.62       98.19     11.42 o 
  -9  -7   5       55.48       51.36      4.28 o 
  -8  -7   5        0.04       -1.42      1.88 o 
  -7  -7   5        4.87        6.60      1.96 o 
  -6  -7   5      129.63      126.45      4.53 o 
  -5  -7   5       66.55       69.30      3.17 o 
  -4  -7   5        1.66       11.02      3.81 o 
  -3  -7   5        7.77        3.13      1.24 o 
  -2  -7   5        9.78       11.29      0.85 o 
  -1  -7   5      567.38      554.68     10.07 o 
   0  -7   5      813.49      844.04     14.93 o 
   1  -7   5       45.25       43.91      2.05 o 
   2  -7   5      160.86      178.36      3.62 o 
   3  -7   5      133.49      162.23      3.15 o 
   4  -7   5       49.30       31.03      2.27 o 
   5  -7   5      239.01      231.51      5.17 o 
   6  -7   5      163.11      165.51      4.86 o 
   7  -7   5       13.28       12.35      1.87 o 
   8  -7   5        2.92       -1.71      1.71 o 
   9  -7   5       11.55        3.42      3.22 o 
  10  -7   5       77.31       90.17     10.82 o 
  -9  -6   5       13.97        8.46      2.62 o 
  -8  -6   5       54.19       59.15      3.49 o 
  -7  -6   5       26.79       28.40      2.56 o 
  -6  -6   5       19.10       16.61      1.90 o 
  -5  -6   5       85.68       79.53      3.27 o 
  -4  -6   5     1869.11     1791.79     37.09 o 
  -3  -6   5       70.66       72.03      4.28 o 
  -2  -6   5       39.35       28.85      1.19 o 
  -1  -6   5      410.15      390.89      7.20 o 
   0  -6   5      120.25      106.46      2.64 o 
   1  -6   5      180.64      217.05      4.20 o 
   2  -6   5      572.76      548.18      9.78 o 
   3  -6   5     1436.47     1391.31     26.49 o 
   4  -6   5       58.24       44.22      1.62 o 
   5  -6   5      193.76      180.58      4.93 o 
   6  -6   5       20.64       17.62      1.70 o 
   7  -6   5        2.87        0.98      1.48 o 
   8  -6   5       11.87        7.88      2.74 o 
   9  -6   5        1.69       -2.91      2.91 o 
  10  -6   5       80.74      100.39      8.42 o 
 -10  -5   5       38.37       32.46      3.74 o 
  -9  -5   5        0.79        2.52      1.99 o 
  -8  -5   5       67.17       66.76      5.39 o 
  -7  -5   5        3.72        0.65      1.59 o 
  -6  -5   5        9.94        5.12      1.24 o 
  -5  -5   5       83.64       98.93      3.14 o 
  -4  -5   5     1109.17     1198.80     21.74 o 
  -3  -5   5      109.75      135.40      3.04 o 
  -2  -5   5       11.14       23.95      1.91 o 
  -1  -5   5      250.69      248.32      4.73 o 
   0  -5   5      202.26      186.75      3.62 o 
   1  -5   5       47.73       66.38      2.04 o 
   2  -5   5      394.43      369.76      7.34 o 
   3  -5   5       14.21       17.97      1.17 o 
   4  -5   5        8.77       13.64      1.33 o 
   5  -5   5      367.66      379.58      8.66 o 
   6  -5   5      427.39      404.27      8.94 o 
   7  -5   5      219.59      215.20      5.53 o 
   8  -5   5       19.80       25.29      3.03 o 
   9  -5   5        0.10       -2.59      2.59 o 
  10  -5   5        0.47       -3.41      3.41 o 
 -10  -4   5       30.20       25.06      2.79 o 
  -9  -4   5       26.78       36.08      2.90 o 
  -8  -4   5      132.98      116.71      6.31 o 
  -7  -4   5      204.31      172.73      4.71 o 
  -6  -4   5        4.61        0.95      2.99 o 
  -5  -4   5        4.39       11.58      1.35 o 
  -4  -4   5        7.64        9.06      1.64 o 
  -3  -4   5     1047.09     1004.39     21.71 o 
  -2  -4   5     2275.99     2318.02     48.95 o 
  -1  -4   5       23.80       15.30      0.79 o 
   0  -4   5      943.76      965.60     16.73 o 
   1  -4   5       37.49       45.39      1.13 o 
   2  -4   5      237.34      244.77      6.65 o 
   3  -4   5      162.85      161.03      4.34 o 
   4  -4   5      168.41      130.21      3.38 o 
   5  -4   5       70.08       53.27      2.78 o 
   6  -4   5      461.02      428.65      9.44 o 
   7  -4   5        5.06        8.95      2.16 o 
   8  -4   5       29.04       27.65      3.45 o 
   9  -4   5       11.06       10.18      3.32 o 
  10  -4   5        2.92        3.47      3.22 o 
 -11  -3   5       69.63       62.25      3.95 o 
 -10  -3   5       32.19       38.71      3.36 o 
  -9  -3   5      163.90      148.44      4.72 o 
  -8  -3   5        9.68        8.52      1.74 o 
  -7  -3   5      125.31      106.39      3.61 o 
  -6  -3   5      202.13      206.50      5.18 o 
  -5  -3   5      162.01      206.96      5.44 o 
  -4  -3   5       27.06       30.91      1.73 o 
  -3  -3   5     2801.82     3113.12     65.60 o 
  -2  -3   5       20.44       28.38      2.29 o 
  -1  -3   5      566.68      510.41     10.18 o 
   0  -3   5      697.91      618.78     11.01 o 
   1  -3   5      420.23      423.65     11.67 o 
   2  -3   5     2552.31     2570.57     95.53 o 
   3  -3   5      207.38      203.28      5.22 o 
   4  -3   5      329.42      342.62      8.35 o 
   5  -3   5      277.84      263.64      6.82 o 
   6  -3   5        0.86        9.59      2.69 o 
   7  -3   5      548.78      518.46     29.08 o 
   8  -3   5       90.99       84.24      5.29 o 
   9  -3   5       62.39       66.57      7.51 o 
  10  -3   5       16.18       17.11      3.97 o 
 -11  -2   5        1.07       -1.64      1.64 o 
 -10  -2   5        0.58       -1.49      1.49 o 
  -9  -2   5        2.10        0.29      1.74 o 
  -8  -2   5      602.79      586.69     13.07 o 
  -7  -2   5      457.10      451.93      9.85 o 
  -6  -2   5      145.43      156.58      4.26 o 
  -5  -2   5       47.74       51.83      2.46 o 
  -4  -2   5      532.24      631.88     12.58 o 
  -3  -2   5      168.53      142.68      3.76 o 
  -2  -2   5       99.13      110.40      2.60 o 
  -1  -2   5      193.33      165.51      3.58 o 
   0  -2   5       24.06       18.73      1.27 o 
   1  -2   5        8.48       26.35      2.00 o 
   3  -2   5        6.33        3.41      1.65 o 
   4  -2   5       22.99       25.17      1.32 o 
   5  -2   5        0.54       -0.18      0.82 o 
   6  -2   5       71.62       57.44      3.57 o 
   7  -2   5       55.24       53.50      4.26 o 
   8  -2   5       12.61        9.68      2.97 o 
   9  -2   5       18.03       19.51      3.60 o 
 -11  -1   5        2.30       -0.61      1.85 o 
 -10  -1   5        5.74        4.71      1.63 o 
  -9  -1   5      223.17      208.29      4.77 o 
  -8  -1   5        4.57        7.45      2.08 o 
  -7  -1   5      297.07      277.46      6.68 o 
  -6  -1   5        0.35       -0.20      1.33 o 
  -5  -1   5      713.81      787.13     15.72 o 
  -4  -1   5       44.07       29.10      1.54 o 
  -3  -1   5        2.79        2.45      0.56 o 
  -2  -1   5       19.62       20.00      0.80 o 
  -1  -1   5     1127.82     1204.93     23.35 o 
   0  -1   5      685.31      641.23      9.44 o 
   1  -1   5     1142.03     1223.27     23.36 o 
   2  -1   5     1056.27     1044.97     20.06 o 
   3  -1   5     1851.86     1902.26     48.41 o 
   4  -1   5      127.16      112.21      3.30 o 
   5  -1   5       26.60       22.05      1.64 o 
   6  -1   5      434.77      403.02     14.18 o 
   7  -1   5        2.10       -0.12      2.26 o 
   8  -1   5        1.40       -2.27      2.45 o 
   9  -1   5      112.71      129.81      7.11 o 
 -12   0   5       41.42       44.56      3.38 o 
 -11   0   5        8.20        5.94      2.01 o 
 -10   0   5       21.19       16.02      2.10 o 
  -9   0   5      233.56      228.19      5.58 o 
  -8   0   5        4.34       -0.39      1.56 o 
  -7   0   5       18.87       25.84      1.61 o 
  -6   0   5     2243.04     2346.89     35.90 o 
  -5   0   5     1072.99     1096.92     21.49 o 
  -4   0   5        7.70        0.47      0.89 o 
  -3   0   5       99.97      122.99      3.58 o 
  -2   0   5      872.18      824.15     14.73 o 
  -1   0   5       77.13       84.13      1.79 o 
   0   0   5     1730.77     1671.60     31.29 o 
   1   0   5       78.80       84.05      2.83 o 
   2   0   5      947.42      859.07     21.61 o 
   3   0   5       41.63       47.10      3.97 o 
   4   0   5        0.18       -0.80      0.80 o 
   5   0   5      418.56      382.12     11.95 o 
   6   0   5       53.48       49.02      3.97 o 
   7   0   5       30.55       31.08      3.45 o 
   8   0   5      136.73      144.15     10.22 o 
   9   0   5       38.31       42.08      7.81 o 
 -12   1   5        0.41        4.18      2.40 o 
 -11   1   5       17.97       11.53      2.20 o 
 -10   1   5       33.75       23.72      2.33 o 
  -9   1   5       23.97       38.22      2.49 o 
  -8   1   5      121.48      119.21      3.74 o 
  -7   1   5      321.50      321.53      6.54 o 
  -6   1   5       42.70       55.26      3.82 o 
  -5   1   5      397.51      516.01      9.27 o 
  -4   1   5      921.38      898.44     15.22 o 
  -3   1   5      978.44     1069.55     18.71 o 
  -2   1   5      360.37      364.88      6.07 o 
  -1   1   5       79.62       88.27      2.20 o 
   0   1   5        3.53        4.21      0.63 o 
   1   1   5        8.03        6.70      0.75 o 
   2   1   5     1168.49     1166.32     26.38 o 
   3   1   5       83.15       82.30      2.46 o 
   4   1   5      202.61      198.92      5.02 o 
   5   1   5      345.58      328.80      9.35 o 
   6   1   5       20.99       14.56      3.41 o 
   7   1   5        1.15       -1.17      2.18 o 
   8   1   5       14.94       16.43      6.01 o 
 -12   2   5      122.27      124.97      5.11 o 
 -11   2   5      176.51      161.91      5.47 o 
 -10   2   5      312.17      287.84      7.59 o 
  -9   2   5      645.39      576.90     11.03 o 
  -8   2   5      147.99      193.49      4.79 o 
  -7   2   5       28.79       27.91      1.73 o 
  -6   2   5      418.81      461.39      8.54 o 
  -5   2   5       53.81       33.27      1.62 o 
  -4   2   5     2332.52     2417.15     52.52 o 
  -3   2   5      549.75      499.76      9.31 o 
  -2   2   5       39.40       31.84      1.23 o 
  -1   2   5      566.20      630.28     12.09 o 
   0   2   5      213.22      203.93      4.77 o 
   1   2   5      182.93      188.44      4.55 o 
   2   2   5      534.10      528.52     11.60 o 
   3   2   5       23.75       24.41      2.05 o 
   4   2   5        1.84       -0.99      0.99 o 
   5   2   5        0.72       -1.13      1.45 o 
   6   2   5        2.71        0.18      1.60 o 
   7   2   5      232.12      254.08     17.63 o 
   8   2   5        0.02       -4.41      4.41 o 
 -12   3   5        7.00        8.58      2.53 o 
 -11   3   5       17.69       14.69      2.42 o 
 -10   3   5      223.24      218.26      6.30 o 
  -9   3   5        3.30        5.96      3.51 o 
  -8   3   5      290.36      307.93      7.45 o 
  -7   3   5       38.93       38.31      2.30 o 
  -6   3   5        7.23       11.37      1.43 o 
  -5   3   5        8.91       11.75      1.19 o 
  -4   3   5      170.60      165.74      4.04 o 
  -3   3   5     1232.97     1197.18     19.80 o 
  -2   3   5     3907.96     4002.21     64.84 o 
  -1   3   5       16.79       26.58      2.09 o 
   0   3   5      246.82      222.69      4.39 o 
   1   3   5        9.75       11.03      2.17 o 
   2   3   5        0.82        0.09      1.53 o 
   3   3   5        0.26       -0.92      0.92 o 
   4   3   5      208.45      208.13      5.45 o 
   5   3   5      211.46      219.84      9.29 o 
   6   3   5        0.66       -1.34      2.40 o 
   7   3   5       67.64       80.55      9.82 o 
   8   3   5       13.70       19.24      7.01 o 
 -12   4   5       16.82       20.97      2.88 o 
 -11   4   5       35.49       39.52      3.05 o 
 -10   4   5        1.35        0.44      2.55 o 
  -9   4   5      159.54      169.54      5.19 o 
  -8   4   5      149.37      148.05      4.54 o 
  -7   4   5       21.16       25.16      1.88 o 
  -6   4   5       18.96       17.90      1.64 o 
  -5   4   5      220.75      229.10      5.30 o 
  -4   4   5        2.58       -0.36      1.00 o 
  -3   4   5        0.30        4.23      1.08 o 
  -2   4   5      773.99      751.58     12.63 o 
  -1   4   5      238.47      244.74      4.48 o 
   0   4   5      170.53      176.89      3.75 o 
   1   4   5        0.04       -0.35      0.59 o 
   2   4   5      110.90      110.91      3.30 o 
   3   4   5       31.46       26.45      1.72 o 
   4   4   5      242.74      248.93      7.69 o 
   5   4   5       18.17       18.05      3.07 o 
   6   4   5       92.41      101.96      6.54 o 
   7   4   5       25.71       34.67      7.41 o 
 -12   5   5        1.11       -0.73      2.34 o 
 -11   5   5        0.29       -1.98      1.98 o 
 -10   5   5        3.90       -1.94      2.01 o 
  -9   5   5      101.35      101.58      4.06 o 
  -8   5   5       70.44       71.76      3.23 o 
  -7   5   5       82.59       81.09      3.16 o 
  -6   5   5      269.15      254.63      6.02 o 
  -5   5   5       12.60       11.43      1.35 o 
  -4   5   5       43.71       39.07      2.29 o 
  -3   5   5       90.67       90.50      2.34 o 
  -2   5   5      129.39      124.50      2.74 o 
  -1   5   5       26.46       17.10      1.00 o 
   0   5   5      607.22      644.76     14.18 o 
   1   5   5        0.29       -0.14      0.72 o 
   2   5   5       65.71       63.56      3.28 o 
   3   5   5        0.13       -1.65      1.65 o 
   4   5   5        0.88        0.35      1.74 o 
   5   5   5      392.57      412.77     15.88 o 
   6   5   5        3.05        2.03      3.17 o 
 -12   6   5       68.70       64.13      4.41 o 
 -11   6   5        3.44        0.58      2.23 o 
 -10   6   5       22.02       14.04      2.45 o 
  -9   6   5      569.39      564.93     12.42 o 
  -8   6   5        2.77       -1.55      1.55 o 
  -7   6   5       33.27       26.28      2.06 o 
  -6   6   5        1.14       -1.33      1.33 o 
  -5   6   5        3.25       -0.13      1.58 o 
  -4   6   5        0.90       -0.99      0.99 o 
  -3   6   5       20.60       19.15      1.29 o 
  -2   6   5        1.77        1.79      0.94 o 
  -1   6   5      517.04      507.47      8.86 o 
   0   6   5       26.78       24.52      1.50 o 
   1   6   5      190.22      179.28      6.04 o 
   2   6   5       12.70       10.65      2.06 o 
   3   6   5       19.84       24.25      2.46 o 
   4   6   5        8.29       11.15      2.38 o 
   5   6   5       39.70       50.67      5.19 o 
   6   6   5       79.22      105.40     11.22 o 
 -11   7   5       13.33        9.90      2.47 o 
 -10   7   5        0.17       -2.08      2.08 o 
  -9   7   5       80.71       90.11      3.89 o 
  -8   7   5       12.26       10.57      1.97 o 
  -7   7   5        0.03       -1.81      1.81 o 
  -6   7   5       15.29       14.53      1.84 o 
  -5   7   5      677.43      671.64     11.81 o 
  -4   7   5       24.76       18.99      1.59 o 
  -3   7   5      122.45      124.72      3.18 o 
  -2   7   5      894.57      905.14     15.37 o 
  -1   7   5      161.51      169.82      4.42 o 
   0   7   5       13.69        7.64      1.34 o 
   1   7   5      243.98      240.65      7.69 o 
   2   7   5       11.14       10.92      2.20 o 
   3   7   5       28.20       31.73      6.34 o 
   4   7   5       50.86       51.47      4.76 o 
   5   7   5       10.74       11.62      5.61 o 
 -11   8   5        2.80       -2.27      2.27 o 
 -10   8   5       42.26       38.45      3.04 o 
  -9   8   5       83.81       85.32      4.22 o 
  -8   8   5       27.63       31.28      2.46 o 
  -7   8   5        2.29       -1.64      1.64 o 
  -6   8   5       19.36       14.07      1.94 o 
  -5   8   5       36.64       36.69      2.04 o 
  -4   8   5        0.19       -1.25      1.25 o 
  -3   8   5      264.30      260.56      5.27 o 
  -2   8   5       56.94       65.20      2.78 o 
  -1   8   5        1.82       -1.21      1.21 o 
   0   8   5       32.04       27.60      3.53 o 
   1   8   5       28.55       31.50      6.72 o 
   2   8   5       21.41       19.69      4.59 o 
   3   8   5        4.20       -0.35      3.48 o 
   4   8   5       31.40       36.62     10.82 o 
 -11   9   5       23.84       23.41      3.20 o 
 -10   9   5       12.51       13.53      2.50 o 
  -9   9   5       34.63       40.21      2.93 o 
  -8   9   5       21.17       17.99      2.31 o 
  -7   9   5        0.35       -1.76      1.76 o 
  -6   9   5       18.64       16.70      2.32 o 
  -5   9   5      178.30      164.99      4.05 o 
  -4   9   5       76.98       84.68      3.70 o 
  -3   9   5        0.27        0.68      1.50 o 
  -2   9   5       61.86       67.18      3.47 o 
  -1   9   5        7.51        8.06      1.65 o 
   0   9   5        0.73       -0.20      2.06 o 
   1   9   5        0.39       -2.26      2.26 o 
   2   9   5        0.32       -2.50      2.50 o 
   3   9   5        6.55        5.73      3.03 o 
 -10  10   5       27.59       26.47      3.21 o 
  -9  10   5       16.97       22.91      2.98 o 
  -8  10   5       26.94       30.91      2.81 o 
  -7  10   5       34.69       38.75      2.50 o 
  -6  10   5       73.03       77.73      3.19 o 
  -5  10   5        5.03        6.24      1.72 o 
  -4  10   5       15.57       12.38      1.99 o 
  -3  10   5        0.50       -1.49      1.49 o 
  -2  10   5       38.79       38.17      2.69 o 
  -1  10   5       20.38       16.40      2.76 o 
   0  10   5        0.11       -2.11      2.65 o 
   1  10   5        4.54        3.99      3.41 o 
  -9  11   5       29.13       35.02      3.00 o 
  -8  11   5        5.18        2.26      2.27 o 
  -7  11   5        4.92        1.66      2.03 o 
  -6  11   5        1.07       -1.63      1.68 o 
  -5  11   5       19.11       16.79      1.96 o 
  -4  11   5       19.69       18.43      2.06 o 
  -3  11   5        6.28        3.69      1.72 o 
  -2  11   5       22.39       26.71      9.32 o 
  -1  11   5        1.79       -1.58      3.71 o 
   0  11   5        0.38       -3.36      5.01 o 
  -7  12   5        5.10        4.06      2.14 o 
  -6  12   5        2.34       -0.25      1.96 o 
  -5  12   5       21.64       22.54      3.66 o 
  -4  12   5        0.00       -1.91      1.91 o 
  -3  12   5        0.77       -2.93      2.93 o 
  -1 -14   6       35.92       38.67      5.21 o 
   0 -14   6        0.20       -0.14      1.76 o 
   1 -14   6        2.45        3.23      1.93 o 
   2 -14   6        8.39        3.02      1.90 o 
   3 -14   6        7.47        7.15      2.03 o 
   4 -14   6       39.98       42.20      3.55 o 
   5 -14   6        4.62       -1.87      2.33 o 
  -3 -13   6       13.85       10.68      2.36 o 
  -2 -13   6        5.84        1.15      1.79 o 
  -1 -13   6       26.31       29.84      2.26 o 
   0 -13   6       11.90       10.34      1.76 o 
   1 -13   6       71.48       64.80      3.19 o 
   2 -13   6        1.95       -0.88      1.59 o 
   3 -13   6       33.19       42.66      2.67 o 
   4 -13   6        5.98        4.54      1.82 o 
   5 -13   6        8.10        4.54      2.45 o 
   6 -13   6       72.63       87.57      4.85 o 
   7 -13   6       70.48       94.37      4.34 o 
  -4 -12   6        0.00       -1.98      1.98 o 
  -3 -12   6       46.21       37.39      2.57 o 
  -2 -12   6       15.47       18.24      1.96 o 
  -1 -12   6       46.08       47.02      2.61 o 
   0 -12   6       33.65       36.74      2.21 o 
   1 -12   6        0.72       -1.23      1.23 o 
   2 -12   6       71.72       63.42      2.97 o 
   3 -12   6        3.11        1.76      1.52 o 
   4 -12   6        3.85       -0.30      1.55 o 
   5 -12   6       22.60       19.99      2.14 o 
   6 -12   6        0.00       -0.07      1.84 o 
   7 -12   6       50.10       56.67      3.44 o 
   8 -12   6       35.24       34.27      4.41 o 
  -5 -11   6       21.21       17.15      3.38 o 
  -4 -11   6       56.49       56.93      3.07 o 
  -3 -11   6       13.34       17.03      1.89 o 
  -2 -11   6        6.09        5.13      1.57 o 
  -1 -11   6      187.63      191.02      5.04 o 
   0 -11   6        4.32        1.59      1.35 o 
   1 -11   6      199.86      193.00      4.92 o 
   2 -11   6        2.92       -1.34      1.34 o 
   3 -11   6      310.29      324.33      7.14 o 
   4 -11   6        5.66        4.97      1.34 o 
   5 -11   6       13.00       13.09      1.93 o 
   6 -11   6       33.62       35.65      2.61 o 
   7 -11   6       70.66       76.23      4.04 o 
   8 -11   6       96.08      104.77      4.62 o 
  -6 -10   6      158.81      185.79     13.99 o 
  -5 -10   6       60.22       58.83      3.11 o 
  -4 -10   6        2.16        3.77      1.66 o 
  -3 -10   6       38.10       40.15      2.34 o 
  -2 -10   6       27.35       15.81      2.28 o 
  -1 -10   6       10.23        3.38      1.38 o 
   0 -10   6        3.88        1.83      1.32 o 
   1 -10   6        0.64       -0.94      0.94 o 
   2 -10   6        9.99        6.39      1.12 o 
   3 -10   6      173.77      174.97      4.31 o 
   4 -10   6       70.87       66.81      2.51 o 
   5 -10   6       99.02      108.28      3.90 o 
   6 -10   6       38.76       38.26      2.72 o 
   7 -10   6       27.18       30.28      2.68 o 
   8 -10   6        4.70        2.06      2.26 o 
   9 -10   6       39.25       28.45      7.21 o 
  -7  -9   6        6.37        9.57      2.68 o 
  -6  -9   6       82.79       87.49      6.17 o 
  -5  -9   6      141.86      137.62      4.63 o 
  -4  -9   6      118.18      131.75      4.09 o 
  -3  -9   6       81.42       93.59      3.30 o 
  -2  -9   6        3.47        3.71      1.34 o 
  -1  -9   6      548.35      539.96     11.30 o 
   0  -9   6      211.80      214.98      4.57 o 
   1  -9   6      447.32      439.35      9.04 o 
   2  -9   6        3.57       -0.88      0.88 o 
   3  -9   6      437.80      408.91      8.49 o 
   4  -9   6       11.56        8.61      1.62 o 
   5  -9   6      222.18      215.93      5.98 o 
   6  -9   6       22.85       30.19      2.31 o 
   7  -9   6       54.42       55.34      3.16 o 
   8  -9   6        0.16       -1.97      1.97 o 
   9  -9   6       46.82       49.92      4.86 o 
  -8  -8   6        1.16        3.52      2.50 o 
  -7  -8   6        6.78        3.75      2.03 o 
  -6  -8   6      109.05      115.70      4.49 o 
  -5  -8   6        3.66        3.06      1.56 o 
  -4  -8   6       72.81       86.65      4.19 o 
  -3  -8   6      127.15      136.72      3.96 o 
  -2  -8   6      842.64      844.30     14.26 o 
  -1  -8   6      264.21      240.17      4.89 o 
   0  -8   6        6.82        9.44      0.90 o 
   1  -8   6        0.62        1.78      0.82 o 
   2  -8   6      250.20      250.18      4.97 o 
   3  -8   6       15.02       22.23      1.45 o 
   4  -8   6       78.37       67.87      2.38 o 
   5  -8   6        1.55       -1.42      1.42 o 
   6  -8   6      103.54      101.74      3.68 o 
   7  -8   6        4.11       -0.15      1.78 o 
   8  -8   6        5.58        0.65      4.11 o 
   9  -8   6        0.13       -3.11      3.11 o 
  -9  -7   6        9.91       12.44      2.90 o 
  -8  -7   6       39.13       34.96      3.28 o 
  -7  -7   6        3.25        1.01      1.89 o 
  -6  -7   6       10.30        9.25      1.81 o 
  -5  -7   6       15.11       15.19      1.85 o 
  -4  -7   6      533.01      518.39     12.47 o 
  -3  -7   6      237.18      233.26      4.88 o 
  -2  -7   6       73.06       71.26      1.93 o 
  -1  -7   6      393.44      402.18      7.50 o 
   0  -7   6      107.23      112.41      2.88 o 
   1  -7   6       45.25       52.84      1.61 o 
   2  -7   6       53.11       56.61      1.66 o 
   3  -7   6      803.11      732.62     14.36 o 
   4  -7   6      164.30      144.68      4.18 o 
   5  -7   6       10.92        4.99      2.40 o 
   6  -7   6        9.53        6.52      1.51 o 
   7  -7   6       11.88       11.17      1.79 o 
   8  -7   6        8.55        5.56      3.31 o 
   9  -7   6        6.69        1.69      3.26 o 
  -9  -6   6        2.85       -1.40      2.19 o 
  -8  -6   6       50.78       44.05      3.07 o 
  -7  -6   6       42.55       39.64      2.74 o 
  -6  -6   6        0.76        1.98      1.39 o 
  -5  -6   6       19.76       13.86      1.39 o 
  -4  -6   6      473.01      515.49     10.70 o 
  -3  -6   6       90.91       88.52      2.37 o 
  -2  -6   6       46.37       32.05      1.70 o 
  -1  -6   6      257.97      245.73      4.79 o 
   0  -6   6      571.32      582.81     10.47 o 
   1  -6   6       75.86      106.71      2.41 o 
   2  -6   6      128.51      115.99      2.78 o 
   3  -6   6       37.67       57.10      2.23 o 
   4  -6   6       40.01       31.77      2.31 o 
   5  -6   6       86.53       87.91      2.88 o 
   6  -6   6      479.57      472.98     10.33 o 
   7  -6   6       28.07       27.72      2.76 o 
   8  -6   6      104.72      101.84      5.05 o 
   9  -6   6       15.65        8.44      3.45 o 
 -10  -5   6       15.86       15.36      3.11 o 
  -9  -5   6       77.06       62.24      3.67 o 
  -8  -5   6       75.72       77.45      3.75 o 
  -7  -5   6        2.01       -0.90      1.45 o 
  -6  -5   6      450.64      427.57     10.70 o 
  -5  -5   6       65.30       69.06      3.57 o 
  -4  -5   6      167.84      176.69      4.79 o 
  -3  -5   6      669.24      643.34     14.29 o 
  -2  -5   6      437.62      356.25      8.15 o 
  -1  -5   6     1017.05     1039.53     18.13 o 
   0  -5   6      429.46      386.32      7.04 o 
   1  -5   6        4.95        2.40      0.51 o 
   2  -5   6      268.83      267.03      8.21 o 
   3  -5   6        1.05       -0.76      0.76 o 
   4  -5   6       67.30       57.24      2.11 o 
   5  -5   6      149.58      151.92      3.96 o 
   6  -5   6       55.23       56.79      2.66 o 
   7  -5   6       69.94       69.55      4.02 o 
   8  -5   6        7.82        8.92      2.97 o 
   9  -5   6       53.87       45.98      4.72 o 
 -10  -4   6      109.38      102.71      4.94 o 
  -9  -4   6       97.20       83.44      4.10 o 
  -8  -4   6        4.59        5.11      1.69 o 
  -7  -4   6       69.40       65.65      3.12 o 
  -6  -4   6      107.16       97.32      3.53 o 
  -5  -4   6      228.89      224.49      5.87 o 
  -4  -4   6      400.98      418.83      9.70 o 
  -3  -4   6        4.80        4.78      0.87 o 
  -2  -4   6      636.15      624.61     13.74 o 
  -1  -4   6      149.38      145.43      3.93 o 
   0  -4   6        9.33        9.20      0.67 o 
   1  -4   6      956.36      909.77     18.30 o 
   2  -4   6      829.09      777.36     15.68 o 
   3  -4   6        5.68        8.85      1.21 o 
   4  -4   6        2.28        0.12      0.81 o 
   5  -4   6        3.58        7.07      1.29 o 
   6  -4   6        5.79        4.58      1.53 o 
   7  -4   6      332.39      323.85     17.53 o 
   8  -4   6       79.35       70.63      5.21 o 
   9  -4   6       59.89       54.50      5.08 o 
 -11  -3   6       14.53        4.20      2.39 o 
 -10  -3   6       25.11       20.44      3.19 o 
  -9  -3   6       35.60       27.92      2.43 o 
  -8  -3   6      229.43      221.63      5.94 o 
  -7  -3   6      264.59      258.20      6.34 o 
  -6  -3   6      346.40      307.25      7.82 o 
  -5  -3   6        4.17        2.96      1.08 o 
  -4  -3   6        0.00        1.47      0.93 o 
  -3  -3   6      686.08      781.79     17.08 o 
  -2  -3   6      107.10      128.43      4.86 o 
  -1  -3   6       14.40       16.13      0.93 o 
   0  -3   6      345.20      306.49      5.72 o 
   1  -3   6     2870.31     2912.76    117.23 o 
   2  -3   6      680.67      726.32     20.33 o 
   3  -3   6      448.78      408.68      8.82 o 
   4  -3   6      245.23      277.54      6.45 o 
   5  -3   6       51.09       44.15      2.92 o 
   6  -3   6      161.08      140.20      6.52 o 
   7  -3   6        0.05        0.04      2.71 o 
   8  -3   6       65.03       57.11      4.74 o 
   9  -3   6        3.34       -2.60      2.82 o 
 -11  -2   6       73.87       71.39      3.45 o 
 -10  -2   6        0.14       -1.43      1.43 o 
  -9  -2   6       20.24       15.74      2.09 o 
  -8  -2   6       29.91       22.95      2.20 o 
  -7  -2   6        0.02       -1.10      1.30 o 
  -6  -2   6        8.67       12.09      2.22 o 
  -5  -2   6      760.40      811.02     16.18 o 
  -4  -2   6      121.81      128.63      3.35 o 
  -3  -2   6       15.51       23.26      1.66 o 
  -2  -2   6       29.85       43.93      1.46 o 
  -1  -2   6      156.19      181.30      3.70 o 
   0  -2   6       70.16       66.38      2.31 o 
   2  -2   6     5807.12     5587.24    135.18 o 
   3  -2   6       97.66      100.56      3.66 o 
   4  -2   6      387.66      376.52     18.37 o 
   5  -2   6        1.87       -2.24      2.50 o 
   6  -2   6      140.76      132.31      6.41 o 
   7  -2   6       43.94       43.66      3.93 o 
   8  -2   6       76.36       83.85      5.67 o 
   9  -2   6      177.69      187.99      9.42 o 
 -11  -1   6       73.34       69.30      3.47 o 
 -10  -1   6        0.53       -0.97      1.63 o 
  -9  -1   6        7.39        4.27      1.59 o 
  -8  -1   6      414.87      396.75      8.17 o 
  -7  -1   6        7.16        5.55      1.39 o 
  -6  -1   6      339.65      352.26      7.09 o 
  -5  -1   6      844.13      890.87     15.86 o 
  -4  -1   6      114.28       92.61      2.30 o 
  -3  -1   6      258.38      253.65      5.59 o 
  -2  -1   6      624.34      661.83     13.28 o 
  -1  -1   6        0.19        1.00      1.74 o 
   0  -1   6      212.83      177.92      4.24 o 
   1  -1   6      214.90      227.76      5.36 o 
   2  -1   6      135.43      119.63      6.21 o 
   3  -1   6      447.68      464.34     10.49 o 
   4  -1   6      155.64      156.00      5.02 o 
   5  -1   6      201.47      185.85      9.22 o 
   6  -1   6        0.65       -2.15      2.15 o 
   7  -1   6       27.60       22.63      3.25 o 
   8  -1   6        0.98        2.55      2.84 o 
   9  -1   6        8.39        4.85      4.31 o 
 -12   0   6        0.68       -1.79      2.08 o 
 -11   0   6        7.95       12.03      2.20 o 
 -10   0   6       59.76       59.03      3.00 o 
  -9   0   6      168.34      145.76      4.39 o 
  -8   0   6       55.84       61.60      3.56 o 
  -7   0   6      145.98      150.33      3.93 o 
  -6   0   6      171.72      193.88      4.41 o 
  -5   0   6       27.03       21.87      1.88 o 
  -4   0   6      843.59      890.98     16.20 o 
  -3   0   6      235.17      238.22      4.83 o 
  -2   0   6     1657.87     1715.51     37.96 o 
  -1   0   6       22.45        7.00      0.74 o 
   0   0   6      473.77      525.54     10.08 o 
   1   0   6      128.80      163.64      3.95 o 
   2   0   6      118.20      121.39      3.98 o 
   3   0   6      460.80      419.55     11.28 o 
   4   0   6      488.90      502.31     13.47 o 
   5   0   6      849.11      787.60     49.49 o 
   6   0   6       14.91       14.35      2.88 o 
   7   0   6        8.49        4.93      3.61 o 
   8   0   6       25.89       27.73      3.76 o 
 -12   1   6       81.89       81.63      4.47 o 
 -11   1   6       97.49      105.26      4.07 o 
 -10   1   6       97.50      104.30      3.85 o 
  -9   1   6      405.15      369.79      7.81 o 
  -8   1   6      871.03      878.92     15.72 o 
  -7   1   6       21.44       45.52      3.29 o 
  -6   1   6       89.78       85.82      2.74 o 
  -5   1   6      142.86      150.11      3.49 o 
  -4   1   6        1.78       -0.79      0.79 o 
  -3   1   6      268.57      288.26      5.06 o 
  -2   1   6        2.25        1.47      0.75 o 
  -1   1   6        6.36        9.96      0.79 o 
   0   1   6      255.26      220.87      5.19 o 
   1   1   6       94.56       92.34      2.67 o 
   2   1   6       92.16       87.93      3.48 o 
   3   1   6       59.28       54.90      2.07 o 
   4   1   6        0.43       -1.03      1.42 o 
   5   1   6      214.97      219.07      6.81 o 
   6   1   6       19.20       12.94      2.73 o 
   7   1   6      385.77      405.17     25.05 o 
   8   1   6       12.32       11.22      6.01 o 
 -12   2   6        5.98        4.34      2.46 o 
 -11   2   6       36.17       38.27      3.03 o 
 -10   2   6        6.37        8.53      2.25 o 
  -9   2   6      141.34      169.25      4.70 o 
  -8   2   6        1.86        2.08      2.02 o 
  -7   2   6        7.03        9.70      1.44 o 
  -6   2   6       29.18       29.35      1.59 o 
  -5   2   6      200.21      203.12      4.29 o 
  -4   2   6        0.87        0.97      0.86 o 
  -3   2   6       42.46       35.07      2.17 o 
  -2   2   6     3909.20     4015.23     65.14 o 
  -1   2   6      420.22      521.26     12.11 o 
   0   2   6        1.30        1.40      1.18 o 
   1   2   6      151.44      116.74      3.20 o 
   2   2   6        0.14       -1.02      1.02 o 
   3   2   6       24.33       20.94      1.44 o 
   4   2   6       15.49       14.74      1.89 o 
   5   2   6      183.12      186.06      6.10 o 
   6   2   6       88.07       93.38      9.62 o 
   7   2   6        2.39        5.01      5.21 o 
 -12   3   6        9.03        2.43      2.39 o 
 -11   3   6        3.43        5.95      2.31 o 
 -10   3   6        6.96        7.96      2.23 o 
  -9   3   6      312.58      316.31      7.89 o 
  -8   3   6       59.02       64.54      3.23 o 
  -7   3   6        9.94       16.30      1.79 o 
  -6   3   6      360.00      369.32      8.17 o 
  -5   3   6        8.48        8.90      1.23 o 
  -4   3   6       13.87       10.47      1.19 o 
  -3   3   6        6.77        8.96      1.07 o 
  -2   3   6     1266.90     1423.93     23.38 o 
  -1   3   6      247.33      234.40      4.31 o 
   0   3   6      481.58      452.08     10.03 o 
   1   3   6       34.65       36.88      1.91 o 
   2   3   6       68.45       78.26      2.67 o 
   3   3   6       84.67       74.44      2.75 o 
   4   3   6      102.35       99.18      4.00 o 
   5   3   6       22.81       16.79      2.93 o 
   6   3   6      114.57      135.46     12.22 o 
   7   3   6       87.76       96.38     10.62 o 
 -12   4   6        8.96        7.03      2.54 o 
 -11   4   6        9.37        7.85      2.40 o 
 -10   4   6        0.00       -1.85      1.85 o 
  -9   4   6      258.78      269.01      7.03 o 
  -8   4   6       51.29       37.91      2.44 o 
  -7   4   6      150.79      152.54      4.49 o 
  -6   4   6      221.81      213.00      5.36 o 
  -5   4   6      166.87      191.85      4.43 o 
  -4   4   6      323.18      299.95      6.15 o 
  -3   4   6      209.87      242.14      4.67 o 
  -2   4   6      207.04      187.74      3.73 o 
  -1   4   6      212.69      205.10      3.95 o 
   0   4   6      106.75      114.17      3.36 o 
   1   4   6       61.94       58.59      2.38 o 
   2   4   6      222.00      228.55      5.75 o 
   3   4   6       20.60       19.80      2.13 o 
   4   4   6        5.56        1.94      3.01 o 
   5   4   6       12.79       12.62      3.18 o 
   6   4   6        0.01       -0.20      4.41 o 
 -12   5   6        1.68       -2.57      2.57 o 
 -11   5   6       26.74       19.23      2.68 o 
 -10   5   6       62.05       45.82      3.06 o 
  -9   5   6      161.50      164.24      5.19 o 
  -8   5   6       34.46       43.47      2.56 o 
  -7   5   6       66.23       63.47      2.99 o 
  -6   5   6       50.22       47.49      2.66 o 
  -5   5   6       12.59       13.83      1.39 o 
  -4   5   6       22.57       20.59      1.52 o 
  -3   5   6        0.69       -0.80      0.80 o 
  -2   5   6      192.52      180.97      3.72 o 
  -1   5   6      317.64      303.58      6.08 o 
   0   5   6        4.94        6.45      1.04 o 
   1   5   6      230.87      207.79      7.55 o 
   2   5   6       78.37       75.40      3.59 o 
   3   5   6      194.56      196.59      6.56 o 
   4   5   6       26.39       22.65      3.55 o 
   5   5   6       32.97       45.61      4.86 o 
   6   5   6       44.67       42.08      8.02 o 
 -12   6   6        1.16       -2.12      3.05 o 
 -11   6   6       22.83       17.57      2.65 o 
 -10   6   6        9.81        7.79      2.35 o 
  -9   6   6       98.38       98.16      5.03 o 
  -8   6   6       27.93       30.51      2.34 o 
  -7   6   6       15.61       11.01      1.86 o 
  -6   6   6       18.23       14.02      2.63 o 
  -5   6   6      307.01      300.58      6.49 o 
  -4   6   6      405.68      386.00      7.19 o 
  -3   6   6      470.50      447.94      8.10 o 
  -2   6   6      666.44      657.82     11.35 o 
  -1   6   6      115.04      120.77      3.08 o 
   0   6   6        1.27       -1.59      1.59 o 
   1   6   6       25.45       27.65      2.50 o 
   2   6   6       33.54       38.60      2.93 o 
   3   6   6        2.39       -1.83      1.83 o 
   4   6   6        3.11       -0.68      3.02 o 
   5   6   6        4.82        2.56      4.31 o 
 -11   7   6       24.06       35.06      3.08 o 
 -10   7   6       14.40       16.67      2.57 o 
  -9   7   6       31.85       32.76      2.70 o 
  -8   7   6       59.05       61.32      3.12 o 
  -7   7   6        5.64        0.50      1.64 o 
  -6   7   6        8.08        3.07      1.53 o 
  -5   7   6      336.06      337.28      6.61 o 
  -4   7   6      454.97      439.24      8.10 o 
  -3   7   6        0.93       -0.66      1.25 o 
  -2   7   6       38.64       40.82      2.08 o 
  -1   7   6        0.85        0.07      1.74 o 
   0   7   6       18.71       13.69      2.24 o 
   1   7   6        7.62        8.31      2.20 o 
   2   7   6        6.38        3.83      2.15 o 
   3   7   6        2.02       -2.24      2.51 o 
   4   7   6       23.65       24.40      4.28 o 
 -11   8   6       31.28       31.64      3.07 o 
 -10   8   6       13.11        8.96      2.57 o 
  -9   8   6      115.77      103.64      4.19 o 
  -8   8   6       61.10       63.26      3.24 o 
  -7   8   6        0.95       -1.73      1.73 o 
  -6   8   6      106.93      114.53      3.62 o 
  -5   8   6        3.00        2.59      1.46 o 
  -4   8   6       81.69       89.38      2.85 o 
  -3   8   6       24.03       31.50      2.23 o 
  -2   8   6      174.14      184.44      4.96 o 
  -1   8   6        6.78        2.14      2.22 o 
   0   8   6       65.20       76.73      4.13 o 
   1   8   6        5.23       -0.67      2.82 o 
   2   8   6       19.63       16.71      5.88 o 
   3   8   6        7.59        5.21      4.51 o 
 -10   9   6        8.96        9.64      2.51 o 
  -9   9   6       56.45       53.13      3.31 o 
  -8   9   6        6.15        9.27      2.21 o 
  -7   9   6       15.46       16.42      2.03 o 
  -6   9   6        0.20       -1.48      1.48 o 
  -5   9   6        0.63       -1.35      1.35 o 
  -4   9   6       23.59       20.42      2.03 o 
  -3   9   6        1.82       -1.51      1.51 o 
  -2   9   6       30.84       31.50      2.99 o 
  -1   9   6        4.11        3.35      2.27 o 
   0   9   6        1.32       -2.41      2.41 o 
   1   9   6       19.27       18.51      3.81 o 
   2   9   6        7.69        3.41      4.01 o 
  -9  10   6       62.49       77.43      5.00 o 
  -8  10   6      120.60      135.07      5.55 o 
  -7  10   6        5.82        5.51      1.94 o 
  -6  10   6        4.50        4.38      1.77 o 
  -5  10   6        0.17       -2.05      2.05 o 
  -4  10   6       32.92       34.49      2.44 o 
  -3  10   6        2.14       -0.04      1.66 o 
  -2  10   6       31.73       34.00      3.29 o 
  -1  10   6       18.63       21.36      6.51 o 
   0  10   6        1.28       -2.70      2.84 o 
  -8  11   6       15.47       12.73      2.46 o 
  -7  11   6        0.88       -0.88      2.03 o 
  -6  11   6       14.63       13.94      3.94 o 
  -5  11   6        2.70        0.15      2.37 o 
  -4  11   6        5.44        2.79      2.01 o 
  -3  11   6        3.21       -2.31      2.82 o 
  -2  11   6        7.87        6.53      3.30 o 
  -1  11   6        9.10        7.21      4.21 o 
  -1 -14   7       18.61       12.72      2.55 o 
   0 -14   7       36.83       56.54      3.47 o 
   1 -14   7       57.88       62.18      4.41 o 
   2 -14   7        0.18       -1.84      1.84 o 
   3 -14   7       15.40       11.96      2.63 o 
   4 -14   7       19.51       14.82      2.81 o 
  -3 -13   7        0.50       -1.87      1.87 o 
  -2 -13   7        5.84        1.82      1.74 o 
  -1 -13   7        0.45        1.10      1.67 o 
   0 -13   7       36.54       41.23      2.73 o 
   1 -13   7        4.80        3.63      1.67 o 
   2 -13   7        2.27       -0.49      2.15 o 
   3 -13   7       85.99       94.55      7.94 o 
   4 -13   7        9.68        5.34      2.33 o 
   5 -13   7       14.19       10.93      2.63 o 
   6 -13   7       30.46       29.97      2.65 o 
  -4 -12   7       65.66       63.03      4.42 o 
  -3 -12   7        0.00       -1.60      1.60 o 
  -2 -12   7        4.40        3.13      1.58 o 
  -1 -12   7       24.03       28.74      2.09 o 
   0 -12   7        0.01       -1.33      1.33 o 
   1 -12   7       55.22       54.93      2.90 o 
   2 -12   7       33.57       38.58      2.48 o 
   3 -12   7       55.94       60.93      2.97 o 
   4 -12   7        4.20        1.31      1.52 o 
   5 -12   7        0.75       -0.12      1.71 o 
   6 -12   7        2.00       -1.52      1.91 o 
   7 -12   7       44.33       59.23      4.75 o 
  -5 -11   7        7.31        2.89      2.22 o 
  -4 -11   7       19.66       17.85      2.12 o 
  -3 -11   7        5.18        4.25      1.58 o 
  -2 -11   7        0.19       -1.01      1.37 o 
  -1 -11   7        5.22        9.02      1.53 o 
   0 -11   7       82.23       76.67      2.91 o 
   1 -11   7        3.24        2.35      1.49 o 
   2 -11   7        2.23       -1.16      1.16 o 
   3 -11   7       19.32       19.84      1.62 o 
   4 -11   7      126.97      135.55      4.53 o 
   5 -11   7       56.33       69.41      3.27 o 
   6 -11   7       75.05       71.79      3.86 o 
   7 -11   7      103.93      110.74      5.18 o 
   8 -11   7       36.06       39.00      4.41 o 
  -6 -10   7       17.51       35.66      8.03 o 
  -5 -10   7        9.04        6.71      1.88 o 
  -4 -10   7      104.76      107.62      3.78 o 
  -3 -10   7        9.64        9.85      2.17 o 
  -2 -10   7       17.99       14.13      1.68 o 
  -1 -10   7      142.78      163.09      4.44 o 
   0 -10   7       39.60       37.12      2.12 o 
   1 -10   7      133.07      122.99      3.15 o 
   2 -10   7        6.08        2.65      1.45 o 
   3 -10   7      175.20      180.59      4.44 o 
   4 -10   7       88.61       89.98      3.54 o 
   5 -10   7       42.74       49.41      2.74 o 
   6 -10   7        6.48       13.71      2.10 o 
   7 -10   7      144.79      148.27      5.38 o 
   8 -10   7        2.57        1.37      3.18 o 
  -7  -9   7        5.57        8.08      2.74 o 
  -6  -9   7      130.68      143.37      4.63 o 
  -5  -9   7      116.59      119.35      4.01 o 
  -4  -9   7       30.14       29.72      2.06 o 
  -3  -9   7      115.81      118.61      4.20 o 
  -2  -9   7        0.59       -0.66      1.25 o 
  -1  -9   7     1099.12     1127.59     20.04 o 
   0  -9   7      187.02      181.93      4.07 o 
   1  -9   7        5.83        5.22      1.07 o 
   2  -9   7      142.13      136.20      3.57 o 
   3  -9   7       36.91       30.90      1.74 o 
   4  -9   7        9.60       15.46      1.67 o 
   5  -9   7        1.32       -0.73      1.47 o 
   6  -9   7      353.31      388.26     12.91 o 
   7  -9   7      315.97      314.52      8.41 o 
   8  -9   7       19.64       14.44      3.45 o 
  -8  -8   7      120.55      128.03     11.82 o 
  -7  -8   7        4.55        3.44      1.98 o 
  -6  -8   7        0.88       -0.03      1.67 o 
  -5  -8   7       15.35       11.40      1.98 o 
  -4  -8   7      180.95      185.64      4.96 o 
  -3  -8   7      516.88      510.50     10.87 o 
  -2  -8   7       38.34       39.90      1.84 o 
  -1  -8   7       88.98      120.20      2.99 o 
   0  -8   7       88.39       98.31      2.83 o 
   1  -8   7      436.43      450.07      8.39 o 
   2  -8   7       61.81       54.10      2.14 o 
   3  -8   7      409.25      367.79      7.69 o 
   4  -8   7      962.87      925.32     20.79 o 
   5  -8   7        1.02       -1.34      1.34 o 
   6  -8   7        1.54       -0.83      1.47 o 
   7  -8   7       17.68       20.76      3.22 o 
   8  -8   7       56.37       53.59      4.67 o 
  -9  -7   7        0.00        0.18      2.31 o 
  -8  -7   7        0.02        1.32      2.24 o 
  -7  -7   7       49.34       47.30      3.17 o 
  -6  -7   7       22.85       19.26      2.06 o 
  -5  -7   7      113.26       98.00      3.81 o 
  -4  -7   7      302.95      289.41      6.57 o 
  -3  -7   7       76.63       75.87      2.36 o 
  -2  -7   7       26.57       28.79      1.44 o 
  -1  -7   7      314.62      292.73      5.69 o 
   0  -7   7       36.16       27.12      1.33 o 
   1  -7   7      537.48      515.76      9.37 o 
   2  -7   7      508.89      509.04     10.19 o 
   3  -7   7        5.82        3.75      1.16 o 
   4  -7   7        8.26        7.12      1.35 o 
   5  -7   7       50.53       42.97      2.27 o 
   6  -7   7       95.81       86.77      3.31 o 
   7  -7   7      198.15      197.93      8.07 o 
   8  -7   7      230.65      241.26     12.82 o 
   9  -7   7       37.99       38.07      5.61 o 
  -9  -6   7        5.98        8.79      2.68 o 
  -8  -6   7      408.44      387.06     19.58 o 
  -7  -6   7        4.15        2.37      2.37 o 
  -6  -6   7      257.67      247.45      8.84 o 
  -5  -6   7        1.03        2.86      1.26 o 
  -4  -6   7       57.67       49.38      2.21 o 
  -3  -6   7       92.78       92.45      2.75 o 
  -2  -6   7      119.34      117.94      3.44 o 
  -1  -6   7     1250.13     1184.64     24.91 o 
   0  -6   7      135.56      116.92      2.66 o 
   1  -6   7       19.40       21.93      1.06 o 
   2  -6   7        3.79        4.08      0.95 o 
   3  -6   7        2.69       -0.44      0.89 o 
   4  -6   7        4.49        3.78      1.04 o 
   5  -6   7       18.07       19.25      1.47 o 
   6  -6   7       14.83        6.28      2.00 o 
   7  -6   7       13.94       13.21      2.42 o 
   8  -6   7        9.05        8.61      3.15 o 
   9  -6   7       65.78       68.53      5.71 o 
 -10  -5   7        3.77        4.61      2.60 o 
  -9  -5   7        2.55        2.06      2.02 o 
  -8  -5   7        0.85        3.33      2.11 o 
  -7  -5   7      129.87      122.51      4.29 o 
  -6  -5   7      112.27      112.13      3.91 o 
  -5  -5   7      222.08      209.27      5.67 o 
  -4  -5   7      228.96      236.77      6.05 o 
  -3  -5   7       12.41       13.20      1.26 o 
  -2  -5   7      196.60      196.36      4.94 o 
  -1  -5   7        2.23        4.89      0.92 o 
   0  -5   7       61.22       60.79      1.70 o 
   1  -5   7      889.58      804.82     14.68 o 
   2  -5   7       83.35       86.91      2.54 o 
   3  -5   7      481.96      455.65      9.71 o 
   4  -5   7       51.76       48.98      3.84 o 
   5  -5   7        3.84       -0.42      1.03 o 
   6  -5   7       57.74       51.64      4.55 o 
   7  -5   7        2.58       -2.10      2.21 o 
   8  -5   7      195.33      188.19      8.86 o 
   9  -5   7       62.46       70.76      5.67 o 
 -10  -4   7       21.59       20.56      3.19 o 
  -9  -4   7       39.70       39.24      3.39 o 
  -8  -4   7        0.78       -1.50      1.50 o 
  -7  -4   7       18.02       14.21      1.84 o 
  -6  -4   7      191.56      187.69      5.41 o 
  -5  -4   7       17.90       10.41      1.35 o 
  -4  -4   7      433.15      506.21     11.64 o 
  -3  -4   7      242.91      259.24      6.35 o 
  -2  -4   7        0.02       -0.65      0.65 o 
  -1  -4   7      375.80      382.53      7.13 o 
   0  -4   7        6.57        6.78      0.72 o 
   1  -4   7     1027.81     1004.01     20.06 o 
   2  -4   7      111.61      113.36      7.64 o 
   3  -4   7       14.02       13.64      4.81 o 
   4  -4   7      124.70      109.02      3.03 o 
   5  -4   7      299.00      296.10      8.79 o 
   6  -4   7       28.68       17.51      2.88 o 
   7  -4   7        7.55       10.60      3.71 o 
   8  -4   7       15.87       15.82      3.48 o 
   9  -4   7        0.15       -0.23      3.11 o 
 -11  -3   7       10.78        6.32      2.15 o 
 -10  -3   7        3.82        2.91      2.41 o 
  -9  -3   7        0.01       -1.61      1.61 o 
  -8  -3   7       44.61       30.27      2.27 o 
  -7  -3   7        0.07       -1.26      1.26 o 
  -6  -3   7        0.24       -1.18      1.18 o 
  -5  -3   7       84.82       90.91      3.22 o 
  -4  -3   7      901.62      886.33     19.50 o 
  -3  -3   7       52.61       31.92      2.52 o 
  -2  -3   7      541.19      572.14     11.54 o 
  -1  -3   7      177.82      187.34      4.17 o 
   0  -3   7       16.90       21.60      1.12 o 
   1  -3   7      415.52      410.68     10.83 o 
   2  -3   7      409.93      420.58      8.78 o 
   3  -3   7      499.00      459.40     19.57 o 
   4  -3   7      206.55      172.19      6.25 o 
   5  -3   7      169.49      163.59      7.27 o 
   6  -3   7       21.56       19.69      3.51 o 
   7  -3   7        1.14        0.09      2.40 o 
   8  -3   7       60.72       57.23      4.85 o 
   9  -3   7       10.26        8.43      4.31 o 
 -11  -2   7       82.71       73.63      3.28 o 
 -10  -2   7        5.96        1.72      1.56 o 
  -9  -2   7        4.47        8.06      1.74 o 
  -8  -2   7       38.11       36.09      2.52 o 
  -7  -2   7       77.37       81.08      3.22 o 
  -6  -2   7      129.34      137.42      4.00 o 
  -5  -2   7      356.83      339.27      7.45 o 
  -4  -2   7      691.09      693.69     15.50 o 
  -3  -2   7       30.98       26.47      1.29 o 
  -2  -2   7      595.86      583.66     10.54 o 
  -1  -2   7      330.67      301.26      6.31 o 
   0  -2   7     2683.36     2915.55     57.15 o 
   1  -2   7     1170.95     1099.24     29.13 o 
   2  -2   7       47.22       57.54      2.68 o 
   3  -2   7        6.52       15.31      1.72 o 
   4  -2   7      429.46      415.92     14.47 o 
   5  -2   7      571.33      576.17     19.53 o 
   6  -2   7      239.60      261.83     10.26 o 
   7  -2   7      339.32      311.65     12.04 o 
   8  -2   7        1.63        0.65      2.78 o 
 -11  -1   7        5.89        8.91      2.21 o 
 -10  -1   7      114.90      108.19      3.80 o 
  -9  -1   7      121.68       94.66      3.51 o 
  -8  -1   7       73.24       55.92      2.44 o 
  -7  -1   7      787.61      745.20     13.84 o 
  -6  -1   7        7.67        8.93      1.31 o 
  -5  -1   7      141.54      147.09      3.30 o 
  -4  -1   7      670.09      623.52     11.59 o 
  -3  -1   7      242.81      194.08      4.12 o 
  -2  -1   7     1195.78     1164.66     22.85 o 
  -1  -1   7        0.12        0.48      0.66 o 
   0  -1   7       15.48       39.07      5.01 o 
   1  -1   7      589.89      587.88     15.01 o 
   2  -1   7       31.09       30.07      2.08 o 
   3  -1   7       13.63       12.67      2.11 o 
   4  -1   7       70.06       72.00      6.11 o 
   5  -1   7      116.83       94.09      8.22 o 
   6  -1   7        2.17       -0.56      2.33 o 
   7  -1   7      214.09      218.17      9.34 o 
   8  -1   7       23.66       26.44      3.89 o 
 -12   0   7       46.91       57.62      3.29 o 
 -11   0   7       44.08       43.03      2.89 o 
 -10   0   7        3.55        0.46      1.79 o 
  -9   0   7      139.27      118.61      3.95 o 
  -8   0   7      143.87      121.07      3.78 o 
  -7   0   7      577.71      598.25     11.08 o 
  -6   0   7       10.69       15.13      1.41 o 
  -5   0   7        1.96       -0.57      0.80 o 
  -4   0   7      272.76      256.56      4.72 o 
  -3   0   7       13.68       20.13      1.40 o 
  -2   0   7       60.58       87.42      4.19 o 
  -1   0   7      316.43      353.73      6.29 o 
   0   0   7      530.31      475.39     10.44 o 
   1   0   7      778.98      752.71     20.95 o 
   2   0   7       66.32       57.94      2.73 o 
   3   0   7        0.24       -0.92      1.52 o 
   4   0   7       97.97       88.48      5.69 o 
   5   0   7       36.35       38.40      3.67 o 
   6   0   7       76.30       75.94      4.88 o 
   7   0   7       35.15       43.90      4.33 o 
   8   0   7       74.40       91.57     10.82 o 
 -12   1   7       15.54       15.65      2.49 o 
 -11   1   7       14.83       12.58      2.24 o 
 -10   1   7        0.90       -1.70      1.70 o 
  -9   1   7       84.18       87.31      3.55 o 
  -8   1   7        7.13       10.08      1.78 o 
  -7   1   7      303.33      318.34      6.64 o 
  -6   1   7       19.43       12.96      1.38 o 
  -5   1   7       20.54       30.44      1.52 o 
  -4   1   7       50.78       45.46      1.69 o 
  -3   1   7      519.22      570.96     12.84 o 
  -2   1   7     4995.00     5091.66     88.52 o 
  -1   1   7       60.05       68.02      3.41 o 
   0   1   7       62.39       52.03      1.98 o 
   1   1   7       75.45       95.14      3.67 o 
   2   1   7       19.71       17.30      1.33 o 
   3   1   7       59.18       59.45      2.95 o 
   4   1   7       34.24       30.23      2.34 o 
   5   1   7       71.09       66.33      4.48 o 
   6   1   7      148.47      152.20      7.15 o 
   7   1   7       24.38       30.86      7.01 o 
 -12   2   7       10.71       12.42      2.71 o 
 -11   2   7      168.31      160.46      5.54 o 
 -10   2   7       92.54       95.28      4.15 o 
  -9   2   7      130.53      143.06      4.27 o 
  -8   2   7      212.06      222.16      5.29 o 
  -7   2   7        0.44       -0.73      1.36 o 
  -6   2   7      124.32      136.13      7.12 o 
  -5   2   7       70.84       77.40      2.54 o 
  -4   2   7      107.42      129.83      3.25 o 
  -3   2   7      509.34      534.71      9.92 o 
  -2   2   7       69.79       65.60      1.99 o 
  -1   2   7      122.00      146.21      3.20 o 
   0   2   7       69.92       54.61      2.15 o 
   1   2   7      238.15      229.34      5.57 o 
   2   2   7       19.14       14.42      1.36 o 
   3   2   7       19.29       17.64      1.87 o 
   4   2   7       14.99       15.49      1.96 o 
   5   2   7        3.71        3.61      2.24 o 
   6   2   7       74.17       64.12      8.82 o 
   7   2   7        4.88        1.20      5.21 o 
 -12   3   7       25.56       27.87      3.10 o 
 -11   3   7       54.83       45.14      3.26 o 
 -10   3   7       11.90        6.28      2.43 o 
  -9   3   7      207.61      205.82      5.89 o 
  -8   3   7      178.27      169.22      5.03 o 
  -7   3   7      286.43      296.54      7.15 o 
  -6   3   7      597.18      659.74     13.60 o 
  -5   3   7      106.32      122.54      3.30 o 
  -4   3   7      459.18      481.37      9.23 o 
  -3   3   7        3.91        0.41      0.85 o 
  -2   3   7      444.10      471.15      8.18 o 
  -1   3   7       21.45       16.19      0.97 o 
   0   3   7      118.93       91.31      2.93 o 
   1   3   7       76.46       84.92      2.85 o 
   2   3   7      130.36      127.47      3.76 o 
   3   3   7        0.73       -1.42      1.42 o 
   4   3   7        6.95        4.31      2.48 o 
   5   3   7        0.24       -0.20      4.41 o 
   6   3   7        0.37       -3.01      4.21 o 
 -12   4   7        2.71       -1.05      2.38 o 
 -11   4   7        6.12        6.71      2.40 o 
 -10   4   7        1.77       -1.93      1.93 o 
  -9   4   7       43.18       40.35      2.83 o 
  -8   4   7       33.77       43.92      2.70 o 
  -7   4   7      136.01      146.29      4.45 o 
  -6   4   7       12.01       12.95      2.20 o 
  -5   4   7       56.70       50.73      2.20 o 
  -4   4   7      127.01      128.74      3.33 o 
  -3   4   7       82.98       82.08      2.27 o 
  -2   4   7       88.80       83.09      2.22 o 
  -1   4   7      148.67      151.44      3.53 o 
   0   4   7       67.61       75.83      2.77 o 
   1   4   7        3.96        3.25      1.33 o 
   2   4   7       76.01       74.24      2.91 o 
   3   4   7      110.93      121.06      6.40 o 
   4   4   7        2.45       -1.74      2.50 o 
   5   4   7        2.03        5.21      5.01 o 
   6   4   7        1.26       -4.41      4.41 o 
 -12   5   7        0.03       -2.53      2.53 o 
 -11   5   7       51.67       57.94      3.61 o 
 -10   5   7       81.08       73.65      3.86 o 
  -9   5   7       56.76       53.73      3.17 o 
  -8   5   7       54.44       58.11      3.06 o 
  -7   5   7       41.85       41.51      2.53 o 
  -6   5   7       21.35       23.80      2.76 o 
  -5   5   7      271.53      251.32      5.58 o 
  -4   5   7       63.53       61.11      2.24 o 
  -3   5   7        3.88        0.38      1.06 o 
  -2   5   7        0.46       -0.94      0.94 o 
  -1   5   7       19.29       16.56      1.21 o 
   0   5   7        1.17       -1.24      1.24 o 
   1   5   7       11.21       13.15      2.06 o 
   2   5   7      176.17      172.13      6.00 o 
   3   5   7       62.95       62.20      4.95 o 
   4   5   7        0.09        0.40      4.61 o 
   5   5   7       10.14        7.81      5.81 o 
 -11   6   7       31.17       33.14      3.08 o 
 -10   6   7       99.98       92.03      4.16 o 
  -9   6   7        5.22        3.96      2.16 o 
  -8   6   7       40.48       41.70      2.65 o 
  -7   6   7       12.09        4.69      1.71 o 
  -6   6   7      139.48      127.37      3.77 o 
  -5   6   7      152.20      153.86      4.14 o 
  -4   6   7        0.38       -1.29      1.29 o 
  -3   6   7       96.48       98.29      2.79 o 
  -2   6   7       66.46       73.99      2.48 o 
  -1   6   7       12.13       10.15      1.76 o 
   0   6   7       37.19       28.38      3.32 o 
   1   6   7       18.01       19.19      2.41 o 
   2   6   7        0.07       -2.29      2.29 o 
   3   6   7       24.73       17.17      3.56 o 
   4   6   7       11.47        5.72      4.81 o 
 -11   7   7       27.96       30.72      3.06 o 
 -10   7   7       21.49       21.25      2.74 o 
  -9   7   7       98.16      102.17      4.16 o 
  -8   7   7        0.08       -1.82      1.82 o 
  -7   7   7        1.95       -0.99      1.61 o 
  -6   7   7        2.35        0.77      1.54 o 
  -5   7   7       80.64       82.63      2.83 o 
  -4   7   7       30.21       37.64      1.94 o 
  -3   7   7        0.50        1.82      1.37 o 
  -2   7   7      213.54      198.08      6.77 o 
  -1   7   7       19.61       22.81      2.55 o 
   0   7   7       19.31       18.37      2.52 o 
   1   7   7        7.48        6.47      2.29 o 
   2   7   7       39.63       32.70      6.34 o 
   3   7   7        1.26       -4.31      4.31 o 
 -11   8   7        0.02       -1.38      2.75 o 
 -10   8   7        0.66       -2.19      2.19 o 
  -9   8   7        2.29       -1.27      2.15 o 
  -8   8   7        2.95        0.02      1.84 o 
  -7   8   7        9.58        7.73      1.87 o 
  -6   8   7       29.22       31.95      2.22 o 
  -5   8   7        0.64       -1.41      1.41 o 
  -4   8   7      103.41      101.35      3.30 o 
  -3   8   7       13.07       11.47      1.88 o 
  -2   8   7       30.89       29.16      2.92 o 
  -1   8   7       29.43       28.44      2.97 o 
   0   8   7       32.90       35.71      4.40 o 
   1   8   7        0.60       -2.30      2.30 o 
   2   8   7        0.15       -2.74      2.74 o 
 -10   9   7       52.52       63.35      4.05 o 
  -9   9   7        0.92       -2.19      2.19 o 
  -8   9   7        7.05        8.60      2.07 o 
  -7   9   7        1.01       -1.68      1.68 o 
  -6   9   7        2.64        0.43      1.54 o 
  -5   9   7       11.00        7.61      1.95 o 
  -4   9   7        1.67        0.42      1.64 o 
  -3   9   7       20.41       20.05      2.78 o 
  -2   9   7        0.21       -2.18      2.18 o 
  -1   9   7       21.56       23.65      3.45 o 
   0   9   7        9.52        6.14      3.71 o 
   1   9   7        3.49       -0.42      5.81 o 
  -9  10   7        1.17        0.97      2.13 o 
  -8  10   7        5.87        8.54      2.17 o 
  -7  10   7        4.31        0.26      2.03 o 
  -6  10   7       20.47       26.55      2.51 o 
  -5  10   7        2.77       -1.32      1.77 o 
  -4  10   7       26.71       22.17      5.61 o 
  -3  10   7        1.16       -0.42      2.78 o 
  -2  10   7        0.20       -2.24      2.82 o 
  -1  10   7        0.34       -3.25      4.51 o 
  -7  11   7        2.81       -1.84      2.26 o 
  -6  11   7        9.05        6.22      2.32 o 
  -5  11   7       10.93        8.95      2.27 o 
  -4  11   7       13.14       13.82      6.21 o 
  -3  11   7       20.36       21.09      4.00 o 
   0 -14   8       76.02      116.80     10.82 o 
   1 -14   8        0.09       -0.70      1.93 o 
   2 -14   8        2.69       -2.30      2.30 o 
   3 -14   8       20.43       14.90      2.78 o 
   4 -14   8        0.23       -2.02      2.02 o 
  -3 -13   8        1.42       -1.89      1.89 o 
  -2 -13   8       16.28       13.60      2.01 o 
  -1 -13   8       28.23       33.41      3.22 o 
   0 -13   8        0.12       -0.32      2.30 o 
   1 -13   8       30.21       36.70      2.87 o 
   2 -13   8       36.69       42.67      2.79 o 
   3 -13   8       94.62      107.49      5.07 o 
   4 -13   8        0.01       -2.50      2.50 o 
   5 -13   8        5.74        4.56      3.41 o 
  -4 -12   8        1.43        0.72      2.00 o 
  -3 -12   8        4.26        2.63      1.75 o 
  -2 -12   8        8.00        4.91      1.66 o 
  -1 -12   8       51.46       53.45      2.74 o 
   0 -12   8       27.72       29.03      2.34 o 
   1 -12   8        0.00       -1.09      1.47 o 
   2 -12   8        5.44        1.80      1.59 o 
   3 -12   8       41.12       38.16      3.03 o 
   4 -12   8        2.36       -1.62      1.62 o 
   5 -12   8      200.07      232.39      6.69 o 
   6 -12   8       78.10       80.82      4.71 o 
  -5 -11   8        5.52        3.87      2.17 o 
  -4 -11   8      124.93      140.92      4.62 o 
  -3 -11   8       99.60      108.26      4.37 o 
  -2 -11   8        3.58        1.97      1.41 o 
  -1 -11   8       25.89       23.13      2.19 o 
   0 -11   8        0.25       -0.43      1.44 o 
   1 -11   8        0.03       -1.62      1.62 o 
   2 -11   8        1.45       -1.19      1.19 o 
   3 -11   8       54.18       48.75      2.67 o 
   4 -11   8       99.37       98.82      3.78 o 
   5 -11   8       58.24       63.95      3.27 o 
   6 -11   8        4.19       10.31      2.14 o 
   7 -11   8        0.80       -2.91      2.91 o 
  -7 -10   8       20.77       21.04      5.21 o 
  -6 -10   8       85.90       98.97     10.91 o 
  -5 -10   8        0.34       -1.53      1.53 o 
  -4 -10   8        8.76        8.15      1.76 o 
  -3 -10   8        4.36        0.77      1.37 o 
  -2 -10   8        3.83        0.38      1.34 o 
  -1 -10   8      429.85      428.63      9.40 o 
   0 -10   8       43.37       43.43      2.17 o 
   1 -10   8       37.69       32.99      2.09 o 
   2 -10   8        5.64        5.38      1.19 o 
   3 -10   8      202.32      201.15      6.51 o 
   4 -10   8       43.92       36.11      2.47 o 
   5 -10   8       68.52       67.03      3.18 o 
   6 -10   8      208.11      218.68      6.37 o 
   7 -10   8       52.16       48.75      4.57 o 
   8 -10   8       62.78       45.89      7.61 o 
  -7  -9   8       19.63       19.90      3.02 o 
  -6  -9   8       20.32       23.80      4.06 o 
  -5  -9   8       19.04       21.76      2.10 o 
  -4  -9   8      184.71      191.18      5.19 o 
  -3  -9   8       81.77       84.33      4.11 o 
  -2  -9   8      510.19      567.78     12.01 o 
  -1  -9   8       66.11       77.23      2.53 o 
   0  -9   8        0.01       -1.06      1.06 o 
   1  -9   8      366.80      389.39      8.21 o 
   2  -9   8      330.79      331.37      7.11 o 
   3  -9   8        0.06       -2.00      2.60 o 
   4  -9   8        9.28       14.52      1.71 o 
   5  -9   8       44.55       34.70      2.39 o 
   6  -9   8        2.21        5.27      2.91 o 
   7  -9   8        5.57       13.91      3.30 o 
   8  -9   8       36.52       40.86      6.41 o 
  -8  -8   8       33.84       35.62      7.92 o 
  -7  -8   8       62.75       58.73      3.57 o 
  -6  -8   8      130.31      118.74      4.60 o 
  -5  -8   8       20.98       21.91      2.16 o 
  -4  -8   8        6.98        8.31      1.94 o 
  -3  -8   8       59.93       66.60      2.41 o 
  -2  -8   8       43.69       45.32      1.95 o 
  -1  -8   8     1415.07     1418.56     24.95 o 
   0  -8   8      587.85      570.04     10.51 o 
   1  -8   8      445.10      451.59      8.44 o 
   2  -8   8      373.90      391.66      8.88 o 
   3  -8   8       33.31       30.66      2.06 o 
   4  -8   8      317.12      307.96      7.73 o 
   5  -8   8        6.37        1.49      1.41 o 
   6  -8   8        5.02        7.00      2.59 o 
   7  -8   8      119.22      124.87      6.40 o 
   8  -8   8      114.49      126.04      9.02 o 
  -9  -7   8        2.32        0.32      2.45 o 
  -8  -7   8      117.65      107.41      4.68 o 
  -7  -7   8       38.50       40.97      2.88 o 
  -6  -7   8      125.43      127.29      5.09 o 
  -5  -7   8        5.18        1.92      1.59 o 
  -4  -7   8       86.14       83.20      3.00 o 
  -3  -7   8       68.92       70.38      2.52 o 
  -2  -7   8      205.34      198.80      4.26 o 
  -1  -7   8      147.85      140.24      3.54 o 
   0  -7   8       56.55       63.14      1.95 o 
   1  -7   8        4.06        7.61      1.01 o 
   2  -7   8      111.58      108.38      3.38 o 
   3  -7   8        5.21        5.41      1.24 o 
   4  -7   8        1.17        2.23      1.16 o 
   5  -7   8      116.40      105.97      3.33 o 
   6  -7   8        4.37        5.54      2.21 o 
   7  -7   8        2.20       -0.28      2.73 o 
   8  -7   8        0.00       -1.20      3.03 o 
  -9  -6   8       23.17       18.18      2.97 o 
  -8  -6   8        8.98       13.94      2.22 o 
  -7  -6   8       66.98       56.44      3.20 o 
  -6  -6   8       10.20        7.98      2.20 o 
  -5  -6   8      645.59      595.13     13.79 o 
  -4  -6   8      155.69      145.69      4.29 o 
  -3  -6   8       25.27       20.65      1.56 o 
  -2  -6   8      174.10      176.29      4.17 o 
  -1  -6   8      185.87      202.48      4.56 o 
   0  -6   8        9.73        8.91      0.86 o 
   1  -6   8      701.78      725.14     12.17 o 
   2  -6   8       33.91       31.19      1.68 o 
   3  -6   8      449.15      454.20     11.84 o 
   4  -6   8        0.13       -0.94      0.94 o 
   5  -6   8        1.27       -2.05      2.05 o 
   6  -6   8        1.23       -0.99      1.98 o 
   7  -6   8        0.71       -2.48      2.48 o 
   8  -6   8        1.12       -1.77      2.82 o 
 -10  -5   8        0.00       -2.27      2.27 o 
  -9  -5   8        4.68        3.48      2.10 o 
  -8  -5   8       52.70       42.93      3.45 o 
  -7  -5   8       10.16        4.20      1.61 o 
  -6  -5   8      380.02      346.69      8.73 o 
  -5  -5   8      187.73      164.29      4.79 o 
  -4  -5   8       21.02       15.31      1.50 o 
  -3  -5   8       19.16       12.16      1.90 o 
  -2  -5   8        1.24        0.56      0.87 o 
  -1  -5   8       44.38       45.52      1.64 o 
   0  -5   8        6.15        3.21      0.69 o 
   1  -5   8      238.47      222.22      6.25 o 
   2  -5   8        0.22       -0.35      0.83 o 
   3  -5   8       29.48       27.42      2.19 o 
   4  -5   8      180.85      172.65      7.34 o 
   5  -5   8      138.68      104.40      7.70 o 
   6  -5   8        1.33       -0.72      2.33 o 
   7  -5   8       31.26       29.06      3.78 o 
   8  -5   8       16.55       15.82      3.67 o 
 -10  -4   8        3.34        1.71      2.48 o 
  -9  -4   8        0.01       -1.03      2.05 o 
  -8  -4   8       20.84       12.65      1.96 o 
  -7  -4   8      212.46      172.91      5.41 o 
  -6  -4   8        2.72        1.94      1.33 o 
  -5  -4   8       41.54       47.77      2.44 o 
  -4  -4   8      919.00      906.19     20.03 o 
  -3  -4   8      328.77      329.27     10.05 o 
  -2  -4   8       92.43       87.36      2.46 o 
  -1  -4   8      141.44      148.30      3.19 o 
   0  -4   8        2.66        3.86      0.78 o 
   1  -4   8       28.90       21.43      1.94 o 
   2  -4   8        1.25       -0.74      0.74 o 
   3  -4   8      882.07      815.03     16.70 o 
   4  -4   8       69.69       80.71      6.70 o 
   5  -4   8      265.60      253.95     10.04 o 
   6  -4   8       10.83        7.63      3.31 o 
   7  -4   8        2.06       -1.26      2.63 o 
   8  -4   8        5.23        1.24      2.97 o 
 -11  -3   8      127.67       99.21      4.21 o 
 -10  -3   8       93.00       80.28      3.77 o 
  -9  -3   8        1.55        2.80      1.84 o 
  -8  -3   8        0.31       -1.46      1.46 o 
  -7  -3   8        1.83       -1.27      1.42 o 
  -6  -3   8       43.23       39.11      2.41 o 
  -5  -3   8        7.82        8.39      1.30 o 
  -4  -3   8      389.27      373.37      8.85 o 
  -3  -3   8      297.34      326.75      7.98 o 
  -2  -3   8      142.83      131.21      3.28 o 
  -1  -3   8      189.59      139.94      3.10 o 
   0  -3   8      368.48      378.28      9.13 o 
   1  -3   8      293.50      252.80      5.03 o 
   2  -3   8      965.88      999.56     25.16 o 
   3  -3   8        2.52        8.00      2.15 o 
   4  -3   8       93.37       80.60      4.88 o 
   5  -3   8       42.96       39.23      3.88 o 
   6  -3   8       65.01       79.21      5.12 o 
   7  -3   8       59.60       52.30      4.63 o 
   8  -3   8        4.61        0.67      2.93 o 
 -11  -2   8        0.59        1.52      1.97 o 
 -10  -2   8      112.80      119.63      3.84 o 
  -9  -2   8      325.57      293.06      6.71 o 
  -8  -2   8        4.61        0.30      1.46 o 
  -7  -2   8       40.55       30.18      2.22 o 
  -6  -2   8      123.04      121.33      3.84 o 
  -5  -2   8        8.28        7.37      1.18 o 
  -4  -2   8        0.18       -0.23      1.09 o 
  -3  -2   8      292.32      320.40      6.99 o 
  -2  -2   8      551.60      563.94     11.45 o 
  -1  -2   8      123.39       94.15      2.63 o 
   0  -2   8      527.95      519.86     10.73 o 
   1  -2   8        2.37        3.95      1.10 o 
   2  -2   8       23.20       39.88      6.21 o 
   3  -2   8        0.00       -1.88      1.88 o 
   4  -2   8       15.33       16.23      5.21 o 
   5  -2   8      221.23      211.48      8.75 o 
   6  -2   8       20.77       19.57      3.25 o 
   7  -2   8        2.04        2.76      2.85 o 
   8  -2   8        3.59       -1.50      2.93 o 
 -11  -1   8       36.29       36.88      2.74 o 
 -10  -1   8       14.71       15.51      2.07 o 
  -9  -1   8        4.22        3.88      1.95 o 
  -8  -1   8       46.08       34.96      2.30 o 
  -7  -1   8      184.72      192.00      5.43 o 
  -6  -1   8       73.21       65.21      3.77 o 
  -5  -1   8      225.98      245.38      5.33 o 
  -4  -1   8      341.78      374.13      7.38 o 
  -3  -1   8       12.91       15.65      1.24 o 
  -2  -1   8       39.19       41.15      2.81 o 
  -1  -1   8       62.14       61.21      1.97 o 
   0  -1   8      254.25      249.12     11.54 o 
   1  -1   8      116.76      115.69      3.87 o 
   2  -1   8      155.46      151.36      9.56 o 
   3  -1   8      170.73      149.64     10.80 o 
   4  -1   8      601.69      607.00     20.30 o 
   5  -1   8       12.07        5.19      2.55 o 
   6  -1   8       27.11       24.09      3.27 o 
   7  -1   8       51.07       57.42      4.92 o 
 -12   0   8        9.96        4.28      2.55 o 
 -11   0   8        5.13        0.19      2.03 o 
 -10   0   8       45.61       47.64      2.76 o 
  -9   0   8        7.65        6.22      1.81 o 
  -8   0   8      311.42      337.60      7.17 o 
  -7   0   8      157.23      166.04      4.40 o 
  -6   0   8        0.34       -1.07      1.07 o 
  -5   0   8      281.75      250.30      4.84 o 
  -4   0   8       39.86       31.22      1.39 o 
  -3   0   8       82.16       79.47      2.22 o 
  -2   0   8        7.41       13.43      1.22 o 
  -1   0   8      117.92      106.21      2.75 o 
   0   0   8      154.83      144.00      3.80 o 
   1   0   8      118.08      116.50      4.93 o 
   2   0   8      441.82      431.73     17.88 o 
   3   0   8       32.46       25.28      2.08 o 
   4   0   8       13.04       11.95      2.67 o 
   5   0   8      222.58      206.10      8.67 o 
   6   0   8       70.73       79.74      5.19 o 
   7   0   8        2.50        1.90      2.88 o 
 -12   1   8        0.59       -2.14      2.14 o 
 -11   1   8        8.95        3.54      2.09 o 
 -10   1   8       11.33        3.41      1.85 o 
  -9   1   8      156.96      141.55      4.28 o 
  -8   1   8      305.70      330.20      7.04 o 
  -7   1   8      262.60      283.11      6.11 o 
  -6   1   8      154.58      156.23      3.70 o 
  -5   1   8       80.69       84.20      2.43 o 
  -4   1   8      142.78      159.01      3.82 o 
  -3   1   8      102.28      105.16      2.76 o 
  -2   1   8       48.85       51.82      1.80 o 
  -1   1   8      212.58      204.84      5.10 o 
   0   1   8       65.02       60.74      2.49 o 
   1   1   8      676.45      616.05     13.53 o 
   2   1   8        0.07       -1.37      1.37 o 
   3   1   8      310.45      321.03      9.33 o 
   4   1   8      191.05      189.35      7.97 o 
   5   1   8       18.64       14.58      3.71 o 
   6   1   8       29.66       27.22      3.58 o 
   7   1   8        1.56        2.00      5.41 o 
 -12   2   8       68.17       74.46      5.52 o 
 -11   2   8       50.93       47.93      3.34 o 
 -10   2   8       49.26       42.22      3.07 o 
  -9   2   8        3.67        3.87      1.87 o 
  -8   2   8        4.13       10.76      2.66 o 
  -7   2   8      142.63      155.87      4.58 o 
  -6   2   8      434.69      436.30      8.83 o 
  -5   2   8      279.93      278.18      5.97 o 
  -4   2   8        7.11        6.44      1.13 o 
  -3   2   8        0.00       -0.14      0.88 o 
  -2   2   8      188.87      188.01      3.74 o 
  -1   2   8        2.11       -0.29      0.96 o 
   0   2   8        6.00        8.08      1.39 o 
   1   2   8      134.66      128.17      3.72 o 
   2   2   8      113.83      114.74      4.35 o 
   3   2   8        9.80        4.64      1.77 o 
   4   2   8        0.69       -2.40      2.40 o 
   5   2   8       39.20       46.89      7.61 o 
   6   2   8        4.83        0.60      5.21 o 
 -12   3   8       12.81       17.55      2.89 o 
 -11   3   8       11.72       14.15      2.64 o 
 -10   3   8       14.64       13.64      2.43 o 
  -9   3   8        2.07       -1.85      1.85 o 
  -8   3   8        5.19        2.26      1.80 o 
  -7   3   8        4.60        2.58      1.63 o 
  -6   3   8      305.02      331.39      7.11 o 
  -5   3   8       13.00       14.47      1.50 o 
  -4   3   8      206.92      200.66      4.54 o 
  -3   3   8       99.46      100.02      2.73 o 
  -2   3   8        6.42        0.66      0.81 o 
  -1   3   8        1.29        0.76      1.07 o 
   0   3   8        1.87        1.71      1.17 o 
   1   3   8      162.66      151.95      4.28 o 
   2   3   8       61.53       57.18      3.23 o 
   3   3   8      178.11      177.66      6.06 o 
   4   3   8       33.86       32.86      6.81 o 
   5   3   8       28.02       37.67      7.41 o 
   6   3   8       31.03       43.08      8.22 o 
 -12   4   8        5.23        6.25      3.05 o 
 -11   4   8      127.50      135.81      5.15 o 
 -10   4   8       11.55        6.01      2.30 o 
  -9   4   8       37.58       29.25      2.66 o 
  -8   4   8        8.92       10.43      2.02 o 
  -7   4   8      197.72      197.51      5.03 o 
  -6   4   8       90.05       89.33      3.13 o 
  -5   4   8       26.87       23.32      3.02 o 
  -4   4   8       74.14       62.83      2.34 o 
  -3   4   8      160.56      167.39      3.65 o 
  -2   4   8      154.56      156.30      3.66 o 
  -1   4   8       32.84       36.51      2.20 o 
   0   4   8        1.10       -0.50      1.82 o 
   1   4   8       94.76      101.83      3.61 o 
   2   4   8      247.25      250.07     10.35 o 
   3   4   8        6.34        3.37      2.74 o 
   4   4   8        0.01       -1.80      4.21 o 
   5   4   8        2.92        0.40      4.81 o 
 -11   5   8        1.83        0.07      2.72 o 
 -10   5   8       13.66       12.37      2.51 o 
  -9   5   8       54.37       56.66      3.28 o 
  -8   5   8        4.54        6.76      1.97 o 
  -7   5   8       11.42       10.85      1.78 o 
  -6   5   8       99.61       91.36      4.55 o 
  -5   5   8       38.49       33.31      2.59 o 
  -4   5   8        0.00       -1.10      1.10 o 
  -3   5   8        4.24        2.34      1.24 o 
  -2   5   8      231.20      220.52      5.90 o 
  -1   5   8       58.96       71.00      2.92 o 
   0   5   8       19.18       18.06      1.86 o 
   1   5   8      208.86      193.58      6.58 o 
   2   5   8        0.12        1.25      2.74 o 
   3   5   8        4.56       -2.88      2.88 o 
   4   5   8       29.09       31.66      7.21 o 
 -11   6   8       12.73       12.76      2.74 o 
 -10   6   8       21.21       18.79      2.64 o 
  -9   6   8        0.72       -0.42      2.07 o 
  -8   6   8      171.33      168.76      4.75 o 
  -7   6   8       35.71       33.94      2.28 o 
  -6   6   8       49.05       49.97      2.59 o 
  -5   6   8        2.82        1.16      1.48 o 
  -4   6   8       65.29       64.27      2.61 o 
  -3   6   8      163.41      175.93      4.32 o 
  -2   6   8       52.66       62.55      3.05 o 
  -1   6   8       83.49      105.15      4.46 o 
   0   6   8      195.55      194.08      6.65 o 
   1   6   8       41.83       41.36      3.21 o 
   2   6   8        0.31       -2.82      2.82 o 
   3   6   8        3.04       -3.04      3.04 o 
 -11   7   8        6.86        4.19      3.02 o 
 -10   7   8        0.67       -2.14      2.14 o 
  -9   7   8        0.80       -1.53      2.05 o 
  -8   7   8        0.54       -0.31      1.81 o 
  -7   7   8        6.84        4.15      1.78 o 
  -6   7   8      274.10      285.73      7.03 o 
  -5   7   8       90.50       96.04      3.07 o 
  -4   7   8       91.06      104.64      3.32 o 
  -3   7   8       54.13       51.38      3.05 o 
  -2   7   8       11.32       10.57      2.43 o 
  -1   7   8       45.93       49.62      3.76 o 
   0   7   8        3.79        1.63      2.25 o 
   1   7   8       13.59       18.49      4.55 o 
   2   7   8        1.33       -3.12      3.12 o 
 -10   8   8       23.77       21.49      2.79 o 
  -9   8   8        2.42       -0.48      2.07 o 
  -8   8   8        1.90        0.99      1.91 o 
  -7   8   8        8.07        7.44      1.85 o 
  -6   8   8        6.03        5.46      1.75 o 
  -5   8   8        0.79       -1.53      1.53 o 
  -4   8   8       56.07       57.56      3.82 o 
  -3   8   8       43.41       42.36      3.76 o 
  -2   8   8       23.48       20.09      2.74 o 
  -1   8   8       90.52       99.22      4.80 o 
   0   8   8        8.71        2.29      2.81 o 
   1   8   8       16.17       20.63      6.51 o 
  -9   9   8        6.99        6.83      2.25 o 
  -8   9   8        9.11       10.44      2.20 o 
  -7   9   8        1.59       -1.78      1.78 o 
  -6   9   8       19.11       20.54      2.55 o 
  -5   9   8        1.85       -0.32      1.78 o 
  -4   9   8       21.03       22.45      3.02 o 
  -3   9   8        0.04       -2.26      2.26 o 
  -2   9   8        5.08        7.74      3.03 o 
  -1   9   8        0.08       -0.36      2.93 o 
   0   9   8        0.01       -2.84      2.84 o 
  -8  10   8       36.29       37.84      3.05 o 
  -7  10   8        0.04       -2.12      2.12 o 
  -6  10   8        3.25        2.95      2.30 o 
  -5  10   8        2.26        1.22      3.11 o 
  -4  10   8        0.24        0.16      3.00 o 
  -3  10   8       27.25       30.25      9.02 o 
  -2  10   8        8.19        9.43      4.71 o 
   0 -14   9        0.00        3.81      3.01 o 
   1 -14   9       33.22       45.69      3.78 o 
   2 -14   9        2.62       -2.29      2.29 o 
  -2 -13   9       20.73       21.85      2.53 o 
  -1 -13   9      172.15      241.06     14.43 o 
   0 -13   9        6.23        6.01      2.31 o 
   1 -13   9        3.17        1.68      2.24 o 
   2 -13   9        1.11       -0.66      3.11 o 
   3 -13   9        8.62        5.68      2.31 o 
   4 -13   9        0.38       -1.99      1.99 o 
   5 -13   9       30.20       39.70      2.91 o 
  -4 -12   9       70.86       77.84      4.05 o 
  -3 -12   9       24.92       25.42      3.04 o 
  -2 -12   9        0.29        0.62      1.70 o 
  -1 -12   9       54.54       70.42      3.43 o 
   0 -12   9        0.05       -1.20      1.66 o 
   1 -12   9       20.57       19.46      2.14 o 
   2 -12   9        0.07       -1.91      1.91 o 
   3 -12   9        0.50       -1.51      1.51 o 
   4 -12   9        0.20       -1.65      1.65 o 
   5 -12   9       36.70       48.51      2.99 o 
   6 -12   9        0.10        0.72      2.25 o 
  -5 -11   9        1.35       -1.55      1.96 o 
  -4 -11   9        0.34       -0.72      1.53 o 
  -3 -11   9        1.30       -0.47      1.49 o 
  -2 -11   9       58.78       59.54      2.87 o 
  -1 -11   9        0.19       -1.30      1.41 o 
   0 -11   9      142.87      167.30      5.20 o 
   1 -11   9      155.41      179.61      6.39 o 
   2 -11   9        0.18       -1.43      1.43 o 
   3 -11   9       28.89       25.94      2.15 o 
   4 -11   9        2.39       -2.35      2.35 o 
   5 -11   9       21.11       25.38      2.86 o 
   6 -11   9      154.34      177.68      8.09 o 
  -6 -10   9       34.18       37.34      5.64 o 
  -5 -10   9       10.14        6.65      1.85 o 
  -4 -10   9        0.21        0.06      1.51 o 
  -3 -10   9       31.00       34.24      2.21 o 
  -2 -10   9        3.19       -0.36      1.48 o 
  -1 -10   9       29.73       31.21      2.01 o 
   0 -10   9        4.19        5.11      1.35 o 
   1 -10   9        0.22       -1.10      1.10 o 
   2 -10   9      197.24      191.10      5.42 o 
   3 -10   9       47.20       40.48      2.53 o 
   4 -10   9        1.46       -1.48      1.48 o 
   5 -10   9        3.02        1.47      1.66 o 
   6 -10   9        2.29        1.91      2.82 o 
   7 -10   9        1.29        1.56      4.51 o 
  -7  -9   9       38.61       48.17      4.81 o 
  -6  -9   9        2.20        2.07      1.94 o 
  -5  -9   9       16.08       16.09      1.94 o 
  -4  -9   9       57.53       57.94      3.36 o 
  -3  -9   9       11.39        9.96      2.07 o 
  -2  -9   9      134.39      135.60      3.56 o 
  -1  -9   9      524.13      526.21      9.91 o 
   0  -9   9        1.51       -1.45      1.45 o 
   1  -9   9       51.16       48.24      2.13 o 
   2  -9   9       76.15       85.39      3.19 o 
   3  -9   9      127.56      126.68      4.08 o 
   4  -9   9       30.27       23.45      1.98 o 
   5  -9   9        4.93        1.54      2.48 o 
   6  -9   9        4.45        3.37      2.67 o 
   7  -9   9       44.35       46.92      4.53 o 
  -8  -8   9       14.49       24.16      4.61 o 
  -7  -8   9      124.19      137.39      5.24 o 
  -6  -8   9      141.21      137.48      5.38 o 
  -5  -8   9       82.79       82.97      3.73 o 
  -4  -8   9        0.29       -1.56      1.56 o 
  -3  -8   9      433.50      427.52      8.34 o 
  -2  -8   9       22.95       24.01      1.52 o 
  -1  -8   9       18.34       20.06      1.54 o 
   0  -8   9      188.95      192.65      4.20 o 
   1  -8   9      147.19      162.17      4.57 o 
   2  -8   9      440.12      450.69     10.69 o 
   3  -8   9       22.79       22.53      1.96 o 
   4  -8   9       41.39       44.19      2.58 o 
   5  -8   9       20.19       15.90      2.79 o 
   6  -8   9       46.27       51.56      6.01 o 
   7  -8   9        1.52       -2.00      3.61 o 
  -9  -7   9        0.88        2.91      2.55 o 
  -8  -7   9        3.34        2.94      2.04 o 
  -7  -7   9        0.22        1.40      1.78 o 
  -6  -7   9       24.36       27.33      2.42 o 
  -5  -7   9       52.99       60.60      2.71 o 
  -4  -7   9        0.09       -1.21      1.21 o 
  -3  -7   9       52.03       54.19      2.34 o 
  -2  -7   9        4.89        8.21      2.77 o 
  -1  -7   9       43.19       74.09      4.69 o 
   0  -7   9      173.09      196.96      4.18 o 
   1  -7   9      220.52      199.15      5.30 o 
   2  -7   9      265.94      225.08      5.86 o 
   3  -7   9      156.97      159.56      4.22 o 
   4  -7   9        4.42        2.30      1.81 o 
   5  -7   9       24.82       20.11      2.52 o 
   6  -7   9        0.03       -2.45      2.45 o 
   7  -7   9        6.71        4.05      5.51 o 
   8  -7   9        4.84        2.00      6.01 o 
  -9  -6   9        6.82        5.38      2.54 o 
  -8  -6   9        2.68        0.03      3.77 o 
  -7  -6   9       33.31       18.11      2.54 o 
  -6  -6   9       88.89       99.20      3.79 o 
  -5  -6   9      338.63      319.78      8.17 o 
  -4  -6   9       78.28       87.34      3.26 o 
  -3  -6   9        4.21        1.74      1.15 o 
  -2  -6   9        0.10       -0.90      0.90 o 
  -1  -6   9       62.89       73.66      2.36 o 
   0  -6   9       15.57       14.33      0.98 o 
   1  -6   9       10.93        7.46      1.29 o 
   2  -6   9       17.26       10.55      1.19 o 
   3  -6   9        5.36        3.35      1.08 o 
   4  -6   9        0.20        0.78      1.74 o 
   5  -6   9      216.87      201.38      8.71 o 
   6  -6   9       21.87       25.68      3.58 o 
   7  -6   9      135.15      135.98      7.27 o 
   8  -6   9        4.67       -2.40      5.21 o 
 -10  -5   9       63.75       53.32      4.37 o 
  -9  -5   9       22.77       19.70      2.90 o 
  -8  -5   9       52.36       47.44      3.68 o 
  -7  -5   9       40.05       38.65      2.59 o 
  -6  -5   9        0.75       -0.38      1.44 o 
  -5  -5   9       28.68       25.90      1.94 o 
  -4  -5   9      138.06      138.71      4.21 o 
  -3  -5   9      537.08      521.07     11.94 o 
  -2  -5   9      674.89      674.19     13.33 o 
  -1  -5   9       58.67       56.61      1.85 o 
   0  -5   9       21.75       20.99      1.19 o 
   1  -5   9       11.28        8.40      1.61 o 
   2  -5   9      192.90      165.16      5.51 o 
   3  -5   9       12.75        3.74      2.14 o 
   4  -5   9       55.48       49.04      3.91 o 
   5  -5   9      260.36      239.46      9.78 o 
   6  -5   9       25.53       26.02      3.55 o 
   7  -5   9        1.62       -2.61      2.82 o 
   8  -5   9       53.05       54.67      5.41 o 
 -10  -4   9       12.72       10.42      3.91 o 
  -9  -4   9        1.98       -1.33      1.69 o 
  -8  -4   9       23.02       22.34      2.26 o 
  -7  -4   9       96.55       73.55      3.38 o 
  -6  -4   9       10.49        5.87      1.61 o 
  -5  -4   9        0.48       -1.19      1.19 o 
  -4  -4   9       68.06       66.93      2.73 o 
  -3  -4   9      201.27      217.90      5.59 o 
  -2  -4   9      128.72      115.14      3.11 o 
  -1  -4   9        5.83        1.99      0.69 o 
   0  -4   9      214.84      219.41      5.10 o 
   1  -4   9      398.68      385.97     13.92 o 
   2  -4   9      219.86      227.60      6.88 o 
   3  -4   9      105.13      107.14      4.28 o 
   4  -4   9        0.19       -2.81      2.81 o 
   5  -4   9       29.77       29.79      3.43 o 
   6  -4   9       36.37       38.76      3.91 o 
   7  -4   9       77.57       85.50      5.85 o 
   8  -4   9       42.76       40.76      4.70 o 
 -11  -3   9        1.06       -1.29      1.97 o 
 -10  -3   9       25.51       25.82      2.54 o 
  -9  -3   9       26.72       28.72      2.40 o 
  -8  -3   9       89.41       87.86      3.87 o 
  -7  -3   9       18.05       13.78      1.96 o 
  -6  -3   9      124.68      110.66      4.02 o 
  -5  -3   9       10.40        8.50      2.38 o 
  -4  -3   9       14.38       23.24      1.68 o 
  -3  -3   9        3.53        1.45      0.78 o 
  -2  -3   9      650.27      656.23     13.33 o 
  -1  -3   9      558.81      568.33     10.49 o 
   0  -3   9      219.06      236.64      6.83 o 
   1  -3   9        9.09       15.02      2.51 o 
   2  -3   9       29.97       31.40      2.85 o 
   3  -3   9       57.94       56.74      4.61 o 
   4  -3   9        0.02       -2.30      2.30 o 
   5  -3   9       82.42       65.64      5.71 o 
   6  -3   9       54.33       62.44      4.92 o 
   7  -3   9       58.07       57.29      4.97 o 
 -11  -2   9       19.60       26.18      2.51 o 
 -10  -2   9       12.80       11.67      2.00 o 
  -9  -2   9       13.54       10.24      2.18 o 
  -8  -2   9       25.77       29.19      2.14 o 
  -7  -2   9      197.52      170.07      4.42 o 
  -6  -2   9       90.08       93.55      8.61 o 
  -5  -2   9        0.66       -1.28      1.28 o 
  -4  -2   9        1.10       -0.86      0.86 o 
  -3  -2   9       77.42       71.71      2.38 o 
  -2  -2   9       27.13       35.09      2.22 o 
  -1  -2   9      182.63      200.22      4.15 o 
   0  -2   9       99.83       95.75      3.72 o 
   1  -2   9     1114.63     1192.53     29.97 o 
   2  -2   9      345.38      284.34     16.63 o 
   3  -2   9      782.97      710.16     23.95 o 
   4  -2   9       27.54       24.01      3.15 o 
   5  -2   9        7.26        7.86      2.70 o 
   6  -2   9       87.28       95.09      5.89 o 
   7  -2   9       20.85       16.59      3.55 o 
 -11  -1   9        0.40       -1.86      1.86 o 
 -10  -1   9       11.52       11.91      1.99 o 
  -9  -1   9      209.31      191.26      5.06 o 
  -8  -1   9       41.09       44.71      2.47 o 
  -7  -1   9       16.63       18.92      2.34 o 
  -6  -1   9     2146.35     2095.24     40.37 o 
  -5  -1   9       47.18       42.57      2.01 o 
  -4  -1   9        5.87        0.68      0.97 o 
  -3  -1   9        7.04        2.88      1.63 o 
  -2  -1   9        6.77       13.52      1.73 o 
  -1  -1   9      186.92      189.61      3.80 o 
   0  -1   9      415.36      370.09     13.79 o 
   1  -1   9       47.42       51.70      6.31 o 
   2  -1   9     1063.29     1065.67     60.98 o 
   3  -1   9      172.65      175.97      7.60 o 
   4  -1   9      175.50      178.12      7.78 o 
   5  -1   9       72.15       72.37      5.04 o 
   6  -1   9        0.01       -0.65      2.70 o 
   7  -1   9        1.12       -2.73      2.73 o 
 -11   0   9        4.44        0.99      1.98 o 
 -10   0   9        4.55        0.76      1.75 o 
  -9   0   9        3.71        3.41      1.80 o 
  -8   0   9       12.14       17.62      1.98 o 
  -7   0   9       91.47      100.14      3.41 o 
  -6   0   9      430.14      466.69     12.29 o 
  -5   0   9        4.76        1.85      1.04 o 
  -4   0   9      120.85      127.66      3.36 o 
  -3   0   9      101.60      104.84      3.12 o 
  -2   0   9      200.68      215.37      4.31 o 
  -1   0   9       46.07       47.14      2.36 o 
   0   0   9       10.63       11.45      2.11 o 
   1   0   9     1957.40     1899.78     47.55 o 
   2   0   9       60.20       55.32      5.11 o 
   3   0   9      127.75      132.82      6.45 o 
   4   0   9       46.42       52.03      4.19 o 
   5   0   9        8.48        2.10      2.58 o 
   6   0   9        2.14       -2.58      2.58 o 
 -12   1   9       42.52       40.71      3.02 o 
 -11   1   9        0.15       -1.97      1.97 o 
 -10   1   9       38.96       23.27      2.35 o 
  -9   1   9       10.80        8.83      1.92 o 
  -8   1   9      221.86      219.05      5.29 o 
  -7   1   9      211.10      191.55      4.47 o 
  -6   1   9      391.18      396.21      7.30 o 
  -5   1   9      170.04      163.25      3.63 o 
  -4   1   9      171.01      169.95      4.58 o 
  -3   1   9        7.25        6.51      1.08 o 
  -2   1   9        1.67        1.48      0.96 o 
  -1   1   9       28.47       37.42      2.30 o 
   0   1   9      495.43      473.29     14.03 o 
   1   1   9       26.93       30.47      2.51 o 
   2   1   9      222.86      215.09     10.14 o 
   3   1   9      147.97      135.45      6.49 o 
   4   1   9        8.94        9.24      2.70 o 
   5   1   9       45.73       55.16      4.55 o 
   6   1   9       35.78       36.67      7.81 o 
 -12   2   9        0.14        4.13      3.61 o 
 -11   2   9        6.14        5.32      2.51 o 
 -10   2   9        0.43       -1.74      2.17 o 
  -9   2   9        4.23       -1.95      1.99 o 
  -8   2   9       42.51       45.05      2.53 o 
  -7   2   9       77.68       87.24      5.20 o 
  -6   2   9      452.56      450.03      9.21 o 
  -5   2   9      186.26      184.52      5.05 o 
  -4   2   9      361.58      383.21      8.82 o 
  -3   2   9      396.80      407.98     10.12 o 
  -2   2   9       32.82       37.45      1.76 o 
  -1   2   9      104.37      104.39      3.37 o 
   0   2   9       37.97       36.06      2.11 o 
   1   2   9       22.37       22.59      2.16 o 
   2   2   9       55.90       52.27      3.17 o 
   3   2   9       40.14       40.46      3.73 o 
   4   2   9       41.41       49.07      4.22 o 
   5   2   9       49.36       62.72      9.02 o 
 -12   3   9        4.44        7.12      4.13 o 
 -11   3   9       59.26       64.49      3.89 o 
 -10   3   9        8.40        2.09      2.19 o 
  -9   3   9        1.26       -1.90      2.01 o 
  -8   3   9       32.82       36.98      2.41 o 
  -7   3   9      281.28      287.20      6.55 o 
  -6   3   9      281.93      293.67      6.51 o 
  -5   3   9        9.99       11.57      1.46 o 
  -4   3   9       31.63       44.03      2.06 o 
  -3   3   9      330.21      335.92      7.56 o 
  -2   3   9      139.66      139.33      4.14 o 
  -1   3   9        1.02        0.95      1.27 o 
   0   3   9       19.72       15.39      1.63 o 
   1   3   9      172.20      167.24      6.55 o 
   2   3   9       35.95       31.45      2.68 o 
   3   3   9        8.14        4.61      4.81 o 
   4   3   9        0.56        1.60      4.81 o 
   5   3   9        0.00       -4.01      4.21 o 
 -11   4   9        6.87       10.53      2.58 o 
 -10   4   9       23.12       21.19      2.69 o 
  -9   4   9        1.82       -2.01      2.01 o 
  -8   4   9      161.55      159.29      4.69 o 
  -7   4   9       65.48       71.55      3.03 o 
  -6   4   9      167.70      163.20      4.34 o 
  -5   4   9        0.09       -1.35      1.35 o 
  -4   4   9       41.58       46.90      2.15 o 
  -3   4   9       11.86        7.58      1.27 o 
  -2   4   9      129.11      128.23      4.06 o 
  -1   4   9      131.06      134.49      4.18 o 
   0   4   9       37.11       30.82      3.27 o 
   1   4   9      220.33      246.72      7.79 o 
   2   4   9       71.78       69.06      5.10 o 
   3   4   9        1.01        2.00      4.61 o 
   4   4   9        2.22        0.60      5.01 o 
 -11   5   9       16.00       17.69      2.84 o 
 -10   5   9       36.41       37.13      3.03 o 
  -9   5   9       62.42       59.51      3.19 o 
  -8   5   9       80.61       82.37      3.44 o 
  -7   5   9       21.84       15.17      1.99 o 
  -6   5   9        2.34        0.34      1.63 o 
  -5   5   9        5.45        0.44      1.47 o 
  -4   5   9        0.30       -1.71      1.71 o 
  -3   5   9        7.20       14.63      1.93 o 
  -2   5   9        7.37        7.63      1.71 o 
  -1   5   9        1.81       -1.24      1.48 o 
   0   5   9       60.23       55.65      3.57 o 
   1   5   9        1.30       -2.74      2.74 o 
   2   5   9        0.10       -2.60      2.88 o 
   3   5   9        3.48       -2.20      4.61 o 
 -11   6   9       30.90       30.58      3.64 o 
 -10   6   9        1.32       -1.79      2.25 o 
  -9   6   9       32.60       34.05      2.62 o 
  -8   6   9        5.98        6.81      1.97 o 
  -7   6   9        0.10       -1.65      1.65 o 
  -6   6   9      332.53      349.35      7.72 o 
  -5   6   9        0.23       -1.29      1.58 o 
  -4   6   9       44.71       38.21      2.11 o 
  -3   6   9       29.71       29.28      2.40 o 
  -2   6   9       33.71       28.76      2.34 o 
  -1   6   9        3.39        3.22      2.22 o 
   0   6   9        2.83        3.80      2.20 o 
   1   6   9       36.63       38.01      5.21 o 
   2   6   9        1.22        0.38      4.01 o 
 -10   7   9        5.82        7.37      2.35 o 
  -9   7   9        2.28       -1.94      1.94 o 
  -8   7   9        7.69        6.34      1.98 o 
  -7   7   9       23.60       20.10      2.14 o 
  -6   7   9       37.29       41.08      3.36 o 
  -5   7   9       82.98       85.55      3.44 o 
  -4   7   9       31.11       28.70      2.58 o 
  -3   7   9        0.78       -1.49      2.21 o 
  -2   7   9        0.56       -2.21      2.21 o 
  -1   7   9       73.64       70.16      4.21 o 
   0   7   9        1.44       -2.26      2.26 o 
   1   7   9        2.82       -0.64      3.45 o 
 -10   8   9        2.29        2.40      4.81 o 
  -9   8   9        0.00       -1.98      1.98 o 
  -8   8   9        8.55       12.08      2.17 o 
  -7   8   9        0.09       -1.13      1.94 o 
  -6   8   9        3.88        3.43      1.92 o 
  -5   8   9        5.80        7.81      2.27 o 
  -4   8   9       73.33       80.94      4.62 o 
  -3   8   9        0.86       -2.34      2.35 o 
  -2   8   9        0.02       -2.28      2.28 o 
  -1   8   9        5.48        4.92      3.81 o 
   0   8   9        3.25        0.07      3.03 o 
  -8   9   9        2.10       -0.61      2.21 o 
  -7   9   9        0.23       -1.99      1.99 o 
  -6   9   9        4.16        4.87      3.30 o 
  -5   9   9        7.15        7.30      4.71 o 
  -4   9   9        0.57       -1.77      3.51 o 
  -3   9   9        1.75       -0.14      3.71 o 
  -2   9   9        6.60        4.80      3.11 o 
  -2 -13  10        0.01        3.74      2.04 o 
  -1 -13  10       61.54       84.99      4.43 o 
   0 -13  10        0.05        1.32      2.29 o 
   1 -13  10        0.00       -2.13      2.13 o 
   2 -13  10       17.43       10.58      6.01 o 
   3 -13  10       48.07       46.48      3.58 o 
   4 -13  10       13.89        9.42      2.65 o 
  -4 -12  10       38.72       53.87      3.46 o 
  -3 -12  10        2.71       -0.63      1.65 o 
  -2 -12  10        0.55       -1.68      1.68 o 
  -1 -12  10       12.91        9.03      1.99 o 
   0 -12  10       57.72       68.57      4.19 o 
   1 -12  10       40.29       45.82      3.45 o 
   2 -12  10        0.22       -1.46      3.11 o 
   3 -12  10       15.20        8.26      1.87 o 
   4 -12  10        0.01       -1.71      1.71 o 
   5 -12  10        1.26        0.76      2.85 o 
  -5 -11  10        8.56        4.32      2.11 o 
  -4 -11  10        4.03        4.19      1.76 o 
  -3 -11  10        1.23        0.35      1.76 o 
  -2 -11  10        1.67        2.28      1.81 o 
  -1 -11  10        2.20       -1.22      1.56 o 
   0 -11  10       63.20       68.14      3.33 o 
   1 -11  10       12.79       11.14      1.81 o 
   2 -11  10      122.73      134.01      4.59 o 
   3 -11  10       45.16       42.81      2.65 o 
   4 -11  10       29.23       35.46      2.60 o 
   5 -11  10        5.51        2.82      2.76 o 
   6 -11  10        7.87        6.82      3.18 o 
  -6 -10  10        4.25        0.52      2.10 o 
  -5 -10  10       26.04       26.08      2.32 o 
  -4 -10  10       30.01       34.71      2.42 o 
  -3 -10  10       62.63       65.97      3.04 o 
  -2 -10  10       18.75       13.39      1.75 o 
  -1 -10  10       84.21       91.26      3.85 o 
   0 -10  10      322.80      348.74      7.70 o 
   1 -10  10        2.14        0.02      1.42 o 
   2 -10  10      154.79      163.00      4.96 o 
   3 -10  10       84.32       85.61      3.45 o 
   4 -10  10       22.91       20.59      2.04 o 
   5 -10  10        2.96       -0.47      2.70 o 
   6 -10  10        0.01       -1.37      2.82 o 
  -7  -9  10      130.15      142.63      7.11 o 
  -6  -9  10       28.69       29.07      2.52 o 
  -5  -9  10       11.06        8.79      1.82 o 
  -4  -9  10       23.29       27.02      2.15 o 
  -3  -9  10        0.52        0.19      1.50 o 
  -2  -9  10       89.47       87.78      2.87 o 
  -1  -9  10      178.85      188.26      4.75 o 
   0  -9  10        0.18       -1.10      1.10 o 
   1  -9  10        3.23        2.41      1.39 o 
   2  -9  10        0.95        2.80      2.79 o 
   3  -9  10       68.96       65.86      2.95 o 
   4  -9  10       97.12       94.45      5.34 o 
   5  -9  10       61.05       54.20      4.52 o 
   6  -9  10       23.05       23.85      3.47 o 
  -8  -8  10        6.84        1.56      2.81 o 
  -7  -8  10        9.96        6.82      2.22 o 
  -6  -8  10        1.04        0.39      1.82 o 
  -5  -8  10      177.26      176.69      5.75 o 
  -4  -8  10       16.95       14.27      2.26 o 
  -3  -8  10      213.93      227.96      5.10 o 
  -2  -8  10      488.07      518.05      9.83 o 
  -1  -8  10      280.06      298.71      7.05 o 
   0  -8  10      158.16      159.08      4.06 o 
   1  -8  10        0.01       -0.30      1.27 o 
   2  -8  10       87.96       85.39      3.87 o 
   3  -8  10      109.23      102.20      3.57 o 
   4  -8  10        5.67        6.50      2.40 o 
   5  -8  10       24.49       22.45      3.13 o 
   6  -8  10        8.47        8.42      3.61 o 
  -9  -7  10       14.32       12.17      4.21 o 
  -8  -7  10        3.73        4.28      2.40 o 
  -7  -7  10       65.61       63.91      4.11 o 
  -6  -7  10       12.42       16.32      2.20 o 
  -5  -7  10      293.57      295.58      7.64 o 
  -4  -7  10        6.08        4.20      1.52 o 
  -3  -7  10      269.20      277.92      6.35 o 
  -2  -7  10      294.38      278.65      6.13 o 
  -1  -7  10      488.98      489.55      9.23 o 
   0  -7  10      121.96      120.51      3.80 o 
   1  -7  10       91.02      100.21      3.39 o 
   2  -7  10       92.68       80.88      2.76 o 
   3  -7  10       21.07       14.70      2.08 o 
   4  -7  10       24.65       26.52      2.66 o 
   5  -7  10      172.41      157.02      7.48 o 
   6  -7  10      253.59      251.79     10.56 o 
   7  -7  10       51.30       49.39      5.00 o 
  -9  -6  10       60.15       49.53      3.99 o 
  -8  -6  10       28.55       31.65      3.17 o 
  -7  -6  10       94.91       79.07      4.42 o 
  -6  -6  10      219.57      196.76      5.85 o 
  -5  -6  10        2.97        2.12      1.61 o 
  -4  -6  10       31.04       30.10      2.28 o 
  -3  -6  10      363.93      356.33      8.68 o 
  -2  -6  10       25.58       20.40      1.46 o 
  -1  -6  10      104.08      109.53      3.01 o 
   0  -6  10       41.29       31.26      1.78 o 
   1  -6  10        7.16        3.08      1.04 o 
   2  -6  10      114.06       96.57      3.00 o 
   3  -6  10      108.61       99.05      4.23 o 
   4  -6  10       49.66       44.86      4.07 o 
   5  -6  10        0.13       -2.27      2.27 o 
   6  -6  10        1.56        0.53      2.78 o 
   7  -6  10        2.12       -0.87      3.06 o 
 -10  -5  10       12.15       12.90      2.97 o 
  -9  -5  10        1.91       -0.30      2.81 o 
  -8  -5  10       42.76       39.23      2.81 o 
  -7  -5  10       46.33       45.04      2.88 o 
  -6  -5  10      223.57      211.10      6.12 o 
  -5  -5  10        3.57        1.03      1.44 o 
  -4  -5  10        8.13       11.20      1.56 o 
  -3  -5  10       76.76       76.75      2.94 o 
  -2  -5  10       57.38       55.62      1.91 o 
  -1  -5  10      207.84      203.88      4.37 o 
   0  -5  10        1.98        0.69      0.92 o 
   1  -5  10      946.24      881.94     18.13 o 
   2  -5  10        0.59       -1.20      1.20 o 
   3  -5  10        3.28        5.48      3.01 o 
   4  -5  10        4.90        0.96      2.40 o 
   5  -5  10       36.48       31.94      3.58 o 
   6  -5  10        0.10       -0.07      2.70 o 
   7  -5  10       64.40       69.01      5.55 o 
 -10  -4  10        0.00       -1.91      2.13 o 
  -9  -4  10        3.47        1.43      1.89 o 
  -8  -4  10      156.60      146.05      5.09 o 
  -7  -4  10        9.33        6.78      1.79 o 
  -6  -4  10      162.75      126.82      4.76 o 
  -5  -4  10       41.85       34.95      2.90 o 
  -4  -4  10      114.36      107.33      3.64 o 
  -3  -4  10      331.54      331.93      8.06 o 
  -2  -4  10       43.92       43.61      1.74 o 
  -1  -4  10       19.49       18.72      1.17 o 
   0  -4  10      203.67      219.56      5.87 o 
   1  -4  10        5.46       12.07      7.61 o 
   2  -4  10      128.24      115.16      7.21 o 
   3  -4  10      856.35      823.21     26.71 o 
   4  -4  10      197.45      164.12      7.63 o 
   5  -4  10        0.57       -1.35      2.37 o 
   6  -4  10        4.18       -0.13      2.88 o 
   7  -4  10       55.84       60.38      5.41 o 
 -11  -3  10       25.35       27.09      4.64 o 
 -10  -3  10       55.11       49.73      3.05 o 
  -9  -3  10        1.00       -1.26      1.73 o 
  -8  -3  10        0.24       -2.09      2.09 o 
  -7  -3  10        5.70        0.49      2.20 o 
  -6  -3  10      603.82      597.41     12.37 o 
  -5  -3  10       22.45       15.28      3.20 o 
  -4  -3  10      272.44      269.15      7.00 o 
  -3  -3  10       92.22       99.19      3.03 o 
  -2  -3  10       24.90       26.12      2.38 o 
  -1  -3  10        9.90        4.10      1.02 o 
   0  -3  10        2.51        9.75      1.10 o 
   1  -3  10      964.30      919.14     29.37 o 
   2  -3  10       35.50       35.65      3.48 o 
   3  -3  10       87.63      104.29      5.61 o 
   4  -3  10       57.62       65.65      4.76 o 
   5  -3  10        1.15        1.51      2.60 o 
   6  -3  10        4.75        2.66      3.12 o 
   7  -3  10        2.30        2.32      3.15 o 
 -11  -2  10        2.88        1.42      2.03 o 
 -10  -2  10        3.65        2.49      1.81 o 
  -9  -2  10       53.18       48.02      2.69 o 
  -8  -2  10      233.35      237.22      6.45 o 
  -7  -2  10      155.81      143.45      4.65 o 
  -6  -2  10      811.92      795.40     18.35 o 
  -5  -2  10        3.19       -1.86      3.31 o 
  -4  -2  10      168.23      169.50      4.43 o 
  -3  -2  10       20.98       18.45      1.46 o 
  -2  -2  10      190.45      182.81      4.51 o 
  -1  -2  10        5.43       -0.88      0.88 o 
   0  -2  10      384.96      364.78     14.71 o 
   1  -2  10      208.55      208.41      8.41 o 
   2  -2  10      295.55      282.28     10.66 o 
   3  -2  10       47.90       49.22      4.41 o 
   4  -2  10      251.66      237.04      9.67 o 
   5  -2  10       44.45       50.00      4.63 o 
   6  -2  10        7.39        4.16      3.15 o 
 -11  -1  10       26.00       21.54      2.43 o 
 -10  -1  10       56.89       47.54      2.78 o 
  -9  -1  10       41.67       35.75      2.47 o 
  -8  -1  10      173.35      153.56      4.33 o 
  -7  -1  10      456.61      437.98      8.67 o 
  -6  -1  10     1041.89     1077.61     18.71 o 
  -5  -1  10      147.12      147.55      7.86 o 
  -4  -1  10       50.85       44.33      2.29 o 
  -3  -1  10        2.98       -0.57      1.53 o 
  -2  -1  10      615.96      603.40     10.72 o 
  -1  -1  10      234.50      215.77      5.99 o 
   0  -1  10      632.74      608.20     23.34 o 
   1  -1  10      418.48      393.01     13.80 o 
   2  -1  10      104.44       93.43      5.30 o 
   3  -1  10        2.94       -2.33      2.33 o 
   4  -1  10       16.15       25.97      3.40 o 
   5  -1  10        0.04       -2.17      3.01 o 
   6  -1  10        0.00       -2.58      2.58 o 
 -11   0  10       14.04       11.08      2.33 o 
 -10   0  10        4.85        1.65      1.89 o 
  -9   0  10       13.26       11.99      1.99 o 
  -8   0  10       23.00       24.51      2.17 o 
  -7   0  10        0.25        4.47      2.30 o 
  -6   0  10      172.85      207.86      7.38 o 
  -5   0  10       93.67       90.96      2.74 o 
  -4   0  10       12.30       10.66      1.19 o 
  -3   0  10       29.37       28.40      1.52 o 
  -2   0  10        9.50       17.49      3.46 o 
  -1   0  10      215.24      228.40      6.61 o 
   0   0  10       95.71       86.38      4.93 o 
   1   0  10       37.08       32.84      2.65 o 
   2   0  10      587.90      577.12     19.53 o 
   3   0  10       13.05       12.51      2.76 o 
   4   0  10       31.54       32.15      3.63 o 
   5   0  10       79.81       95.00      5.97 o 
   6   0  10        5.93        6.79      3.37 o 
 -11   1  10       14.82       18.97      2.51 o 
 -10   1  10        1.27       -1.83      1.83 o 
  -9   1  10       36.68       45.92      2.74 o 
  -8   1  10       22.20       21.09      2.09 o 
  -7   1  10      111.46      118.81      3.77 o 
  -6   1  10      897.19      926.00     17.70 o 
  -5   1  10      245.54      243.15      7.65 o 
  -4   1  10        8.34        3.65      1.26 o 
  -3   1  10       99.29      105.96      3.24 o 
  -2   1  10      126.37      127.24      4.41 o 
  -1   1  10       33.69       39.38      2.58 o 
   0   1  10        5.69        3.62      1.70 o 
   1   1  10       67.70       62.75      5.82 o 
   2   1  10        0.03       -2.56      2.71 o 
   3   1  10        6.08        0.90      2.91 o 
   4   1  10       20.99       23.10      3.27 o 
   5   1  10       62.64       64.32      9.42 o 
 -11   2  10       22.50       26.36      3.02 o 
 -10   2  10       51.53       54.67      3.82 o 
  -9   2  10       33.18       31.93      2.83 o 
  -8   2  10        1.74       -1.31      1.91 o 
  -7   2  10      174.53      183.19      4.84 o 
  -6   2  10      192.71      203.88      6.44 o 
  -5   2  10        2.65       -0.91      1.87 o 
  -4   2  10       76.62       76.14      2.63 o 
  -3   2  10      132.26      137.91      3.80 o 
  -2   2  10        7.60        3.49      1.59 o 
  -1   2  10       40.34       41.31      2.32 o 
   0   2  10        8.07        9.68      1.96 o 
   1   2  10       79.85       90.67      4.09 o 
   2   2  10        6.34        1.31      2.40 o 
   3   2  10       10.94        6.77      2.63 o 
   4   2  10       61.54       65.32      9.02 o 
   5   2  10        0.04       -3.61      5.01 o 
 -11   3  10        3.65        2.46      2.56 o 
 -10   3  10        7.13        6.60      2.40 o 
  -9   3  10        4.15        3.83      2.24 o 
  -8   3  10      190.26      202.42      5.39 o 
  -7   3  10        6.79        7.77      1.77 o 
  -6   3  10       81.99       80.91      3.09 o 
  -5   3  10        3.44        2.25      1.37 o 
  -4   3  10      163.19      170.95      4.15 o 
  -3   3  10       29.76       18.60      2.42 o 
  -2   3  10      202.98      192.73      5.33 o 
  -1   3  10       51.51       45.29      2.52 o 
   0   3  10        2.66       -0.61      1.99 o 
   1   3  10      184.66      187.27      6.42 o 
   2   3  10       12.22       11.85      2.78 o 
   3   3  10        2.62        2.00      5.01 o 
   4   3  10        3.57        1.60      4.81 o 
 -11   4  10       35.73       37.52      3.30 o 
 -10   4  10        2.60        2.54      2.33 o 
  -9   4  10        2.28        3.08      2.72 o 
  -8   4  10       46.00       46.95      2.74 o 
  -7   4  10       54.53       50.30      2.73 o 
  -6   4  10        8.97        7.54      1.67 o 
  -5   4  10        0.26       -0.61      1.42 o 
  -4   4  10        3.63        0.26      1.33 o 
  -3   4  10        8.29        2.87      1.72 o 
  -2   4  10        9.63        6.05      1.68 o 
  -1   4  10        4.69        1.20      1.58 o 
   0   4  10        0.06       -0.92      1.89 o 
   1   4  10        8.16        5.81      2.99 o 
   2   4  10       18.36       27.65      6.61 o 
   3   4  10        3.18        5.01      5.61 o 
 -11   5  10        8.63       -1.45      2.90 o 
 -10   5  10        0.01       -0.09      2.43 o 
  -9   5  10       37.22       42.67      2.82 o 
  -8   5  10        6.55        8.15      2.01 o 
  -7   5  10        2.83       -1.71      1.71 o 
  -6   5  10      196.96      194.69      5.01 o 
  -5   5  10        0.23       -1.68      1.68 o 
  -4   5  10       29.09       32.12      2.85 o 
  -3   5  10      103.33      103.07      3.91 o 
  -2   5  10       78.78       78.61      5.00 o 
  -1   5  10        8.48        5.17      1.79 o 
   0   5  10        9.73       12.82      3.47 o 
   1   5  10       41.75       37.52      4.33 o 
   2   5  10        7.01        2.15      5.21 o 
 -10   6  10        4.25        3.89      2.46 o 
  -9   6  10        7.34        4.32      2.11 o 
  -8   6  10        2.80       -0.26      1.84 o 
  -7   6  10        0.23       -1.56      1.67 o 
  -6   6  10       64.64       66.33      4.16 o 
  -5   6  10        9.23        9.79      2.53 o 
  -4   6  10       22.38       23.23      2.55 o 
  -3   6  10       38.63       44.71      2.95 o 
  -2   6  10       18.03       20.36      2.76 o 
  -1   6  10        9.83        9.04      2.46 o 
   0   6  10        3.05       -2.94      2.94 o 
   1   6  10        0.00       -2.74      3.13 o 
 -10   7  10        5.65       -0.48      2.84 o 
  -9   7  10        0.69       -0.84      2.04 o 
  -8   7  10        0.10       -1.82      1.82 o 
  -7   7  10       32.56       48.95      3.73 o 
  -6   7  10       17.41       21.66      2.52 o 
  -5   7  10       26.18       27.33      3.11 o 
  -4   7  10       48.72       61.70      3.55 o 
  -3   7  10        5.93        6.58      2.55 o 
  -2   7  10        0.09       -2.26      2.26 o 
  -1   7  10       10.93       12.35      2.76 o 
   0   7  10        1.86        4.41      5.81 o 
  -9   8  10        3.13        4.79      3.08 o 
  -8   8  10       16.23       15.63      2.56 o 
  -7   8  10       11.35        7.72      2.21 o 
  -6   8  10        1.49        3.42      2.63 o 
  -5   8  10       20.93       20.03      3.82 o 
  -4   8  10        0.29       -1.39      2.79 o 
  -3   8  10       14.74        9.09      3.71 o 
  -2   8  10        0.79        1.40      2.97 o 
  -1   8  10        0.24       -3.01      3.61 o 
  -7   9  10        0.45        0.40      4.41 o 
  -6   9  10        2.77       -2.87      3.18 o 
  -5   9  10        3.36       -1.43      3.18 o 
  -4   9  10        1.71        1.60      3.81 o 
  -1 -13  11       40.89       64.54      8.22 o 
   0 -13  11       55.79       81.25      4.82 o 
   1 -13  11       27.24       28.32      3.18 o 
   2 -13  11       14.73        9.73      2.63 o 
  -3 -12  11        3.82        2.33      2.04 o 
  -2 -12  11        0.05       -1.74      1.74 o 
  -1 -12  11        2.84        2.67      2.27 o 
   0 -12  11        7.00       13.91      2.55 o 
   1 -12  11        9.89        6.57      2.42 o 
   2 -12  11       47.99       41.08      3.37 o 
   3 -12  11        6.15        2.79      1.78 o 
   4 -12  11      124.49      147.61      7.12 o 
  -5 -11  11       38.72       49.25      5.75 o 
  -4 -11  11        3.30        1.07      1.75 o 
  -3 -11  11      125.35      139.32      5.47 o 
  -2 -11  11       21.76       23.36      2.38 o 
  -1 -11  11       49.32       65.98      4.15 o 
   0 -11  11       13.64       20.87      2.70 o 
   1 -11  11       35.53       40.93      2.76 o 
   2 -11  11       41.23       42.25      2.81 o 
   3 -11  11        3.97        1.04      1.74 o 
   4 -11  11      106.11      119.78     11.12 o 
   5 -11  11        0.06       -3.71      3.71 o 
  -6 -10  11        0.16       -1.96      1.96 o 
  -5 -10  11        0.32       -1.70      1.70 o 
  -4 -10  11        1.25       -1.58      1.58 o 
  -3 -10  11        0.42       -0.93      1.48 o 
  -2 -10  11      128.22      118.84      5.52 o 
  -1 -10  11       61.94       69.52      3.28 o 
   0 -10  11       36.36       37.37      2.47 o 
   1 -10  11       61.82       57.75      2.98 o 
   2 -10  11        4.23        3.18      1.60 o 
   3 -10  11        8.61        2.63      2.48 o 
   4 -10  11       93.42       98.45     10.42 o 
   5 -10  11       72.59       83.62     10.32 o 
  -7  -9  11        7.00        6.00      2.60 o 
  -6  -9  11        0.03       -1.68      1.68 o 
  -5  -9  11      158.34      176.40      5.54 o 
  -4  -9  11        0.01       -1.53      1.53 o 
  -3  -9  11      458.94      478.69     10.61 o 
  -2  -9  11       55.49       55.15      2.68 o 
  -1  -9  11       11.96       11.27      1.51 o 
   0  -9  11       21.08       20.90      1.93 o 
   1  -9  11      179.00      203.11      5.77 o 
   2  -9  11       61.13       64.69      3.05 o 
   3  -9  11        0.72       -2.60      2.60 o 
   4  -9  11      225.46      250.21     13.43 o 
   5  -9  11        0.25       -0.80      3.01 o 
   6  -9  11        4.62        4.01      3.61 o 
  -8  -8  11        4.74        8.77      2.82 o 
  -7  -8  11       15.18       10.44      2.42 o 
  -6  -8  11       33.04       28.64      2.66 o 
  -5  -8  11        0.87       -0.40      1.84 o 
  -4  -8  11      125.66      133.71      3.94 o 
  -3  -8  11       54.63       56.50      2.56 o 
  -2  -8  11      107.08      101.89      4.64 o 
  -1  -8  11       61.16       67.34      3.33 o 
   0  -8  11       20.47       15.41      1.73 o 
   1  -8  11      221.74      245.02      6.53 o 
   2  -8  11       36.20       29.33      2.94 o 
   3  -8  11        1.28       -2.11      2.11 o 
   4  -8  11       78.68       76.22      4.29 o 
   5  -8  11        0.05        0.55      4.11 o 
   6  -8  11      119.75      129.36      8.22 o 
  -8  -7  11      123.17      118.50      5.82 o 
  -7  -7  11       20.65       18.29      2.79 o 
  -6  -7  11        3.00       -0.44      1.97 o 
  -5  -7  11       84.93       76.23      3.61 o 
  -4  -7  11      413.05      381.50      9.53 o 
  -3  -7  11       29.93       34.61      2.73 o 
  -2  -7  11        4.30       11.54      2.15 o 
  -1  -7  11      167.63      168.55      4.92 o 
   0  -7  11       18.41       12.36      1.54 o 
   1  -7  11       12.16        9.54      1.38 o 
   2  -7  11       25.20       16.66      2.20 o 
   3  -7  11      171.28      193.20      6.71 o 
   4  -7  11        5.36        4.63      2.60 o 
   5  -7  11        3.09       -1.14      3.01 o 
   6  -7  11       41.65       48.58      4.85 o 
  -9  -6  11        7.38        9.46      2.60 o 
  -8  -6  11       14.86       15.71      2.74 o 
  -7  -6  11        1.28        3.05      1.79 o 
  -6  -6  11      294.06      271.90      7.50 o 
  -5  -6  11      293.58      285.48      7.65 o 
  -4  -6  11        2.97        1.31      1.44 o 
  -3  -6  11        1.06       -1.13      1.50 o 
  -2  -6  11       13.82       16.87      1.44 o 
  -1  -6  11      266.32      272.21      6.99 o 
   0  -6  11        0.41       -0.96      0.96 o 
   1  -6  11      312.84      313.67      9.65 o 
   2  -6  11       22.77       11.97      2.42 o 
   3  -6  11       21.82       13.12      2.76 o 
   4  -6  11       25.38       18.76      3.22 o 
   5  -6  11        0.57       -2.58      2.58 o 
   6  -6  11        6.27        2.34      3.12 o 
 -10  -5  11        1.80        0.20      2.36 o 
  -9  -5  11       24.66       17.12      2.88 o 
  -8  -5  11       40.23       47.20      3.17 o 
  -7  -5  11       32.89       31.98      2.56 o 
  -6  -5  11      187.88      178.16      5.59 o 
  -5  -5  11       14.59       10.41      1.76 o 
  -4  -5  11       39.93       39.52      2.44 o 
  -3  -5  11        1.18       -1.23      1.23 o 
  -2  -5  11        7.64        6.67      1.24 o 
  -1  -5  11      162.65      158.88      4.19 o 
   0  -5  11       14.48       10.81      1.24 o 
   1  -5  11       49.87       45.05      3.70 o 
   2  -5  11       75.83       68.97      4.48 o 
   3  -5  11      162.73      177.48      7.78 o 
   4  -5  11        2.34       -1.91      2.37 o 
   5  -5  11       12.00       11.15      3.25 o 
   6  -5  11        1.26       -2.07      3.01 o 
 -10  -4  11        0.77       -1.35      2.23 o 
  -9  -4  11        4.43        0.47      1.81 o 
  -8  -4  11        3.14        0.54      1.69 o 
  -7  -4  11       43.92       40.10      2.72 o 
  -6  -4  11      546.45      533.46     11.34 o 
  -5  -4  11        9.98        3.28      2.05 o 
  -4  -4  11      258.19      255.56      5.96 o 
  -3  -4  11       14.22       11.70      1.61 o 
  -2  -4  11        0.06       -0.59      1.03 o 
  -1  -4  11        0.60       -1.01      1.01 o 
   0  -4  11       16.12       19.65      1.98 o 
   1  -4  11      524.25      500.69     17.18 o 
   2  -4  11       38.64       36.39      3.63 o 
   3  -4  11       27.47       42.32      4.03 o 
   4  -4  11       54.13       52.52      4.61 o 
   5  -4  11       53.02       53.79      4.85 o 
   6  -4  11        0.49       -2.78      2.78 o 
 -10  -3  11        8.87        6.35      2.15 o 
  -9  -3  11        8.61       14.69      2.58 o 
  -8  -3  11       55.64       54.16      3.51 o 
  -7  -3  11       60.44       49.33      3.25 o 
  -6  -3  11       68.04       71.06      3.68 o 
  -5  -3  11      292.21      270.19      7.30 o 
  -4  -3  11       10.36        6.97      1.75 o 
  -3  -3  11       33.76       31.68      1.93 o 
  -2  -3  11      301.99      289.79      6.57 o 
  -1  -3  11        1.74       -1.05      1.05 o 
   0  -3  11       25.26       20.51      2.63 o 
   1  -3  11        6.66       11.22      4.81 o 
   2  -3  11        1.07        0.83      2.13 o 
   3  -3  11       47.95       53.52      4.40 o 
   4  -3  11       12.10        7.98      3.61 o 
   5  -3  11      174.64      195.56      9.00 o 
   6  -3  11        3.79       -0.63      3.30 o 
 -11  -2  11       54.51       52.25      3.88 o 
 -10  -2  11       10.39        7.97      2.18 o 
  -9  -2  11        0.06       -0.37      1.81 o 
  -8  -2  11       13.68        9.44      2.39 o 
  -7  -2  11       17.82       19.67      2.44 o 
  -6  -2  11       16.04       12.92      2.62 o 
  -5  -2  11        1.12       -1.81      1.81 o 
  -4  -2  11      269.71      262.59     10.56 o 
  -3  -2  11       16.69       21.21      1.85 o 
  -2  -2  11      416.01      404.38      8.72 o 
  -1  -2  11        6.70        4.22      2.11 o 
   0  -2  11      278.72      262.80      9.95 o 
   1  -2  11      321.48      299.82     11.29 o 
   2  -2  11       10.02        7.51      2.45 o 
   3  -2  11       22.71       23.38      3.25 o 
   4  -2  11      120.29      110.41      6.37 o 
   5  -2  11        5.25        7.42      3.25 o 
   6  -2  11        3.94       -0.48      3.06 o 
 -11  -1  11        0.17        3.24      2.09 o 
 -10  -1  11        0.29       -0.48      1.89 o 
  -9  -1  11       13.54       10.91      2.01 o 
  -8  -1  11      131.58      116.69      3.84 o 
  -7  -1  11       15.91       14.06      1.86 o 
  -6  -1  11       48.51       51.37      2.79 o 
  -5  -1  11      114.17      115.69      3.69 o 
  -4  -1  11       18.76       20.92      1.57 o 
  -3  -1  11       57.01       49.32      2.21 o 
  -2  -1  11      101.85       95.49      3.83 o 
  -1  -1  11       11.14        6.28      2.37 o 
   0  -1  11        1.33       -2.18      2.18 o 
   1  -1  11        0.57       -1.82      2.09 o 
   2  -1  11      114.44       95.47      5.48 o 
   3  -1  11        7.47        8.58      2.76 o 
   4  -1  11       31.19       33.87      6.41 o 
   5  -1  11       67.17       71.14      6.81 o 
 -11   0  11        2.58        2.69      2.42 o 
 -10   0  11       30.99       33.37      2.64 o 
  -9   0  11      124.20      123.97      4.09 o 
  -8   0  11        3.16        3.59      3.25 o 
  -7   0  11        1.56        0.70      1.62 o 
  -6   0  11      693.57      700.61     24.29 o 
  -5   0  11      230.33      239.96      7.23 o 
  -4   0  11        0.04       -1.13      1.13 o 
  -3   0  11        1.37        0.07      1.14 o 
  -2   0  11      847.62      846.42     21.16 o 
  -1   0  11      192.24      192.94      7.94 o 
   0   0  11      135.28      129.53      6.51 o 
   1   0  11      223.83      233.00      9.45 o 
   2   0  11        0.07       -2.21      2.21 o 
   3   0  11       16.00       19.93      3.22 o 
   4   0  11        5.88        4.35      2.85 o 
   5   0  11       29.96       41.78      4.46 o 
 -11   1  11       51.76       52.55      3.19 o 
 -10   1  11        5.58        4.21      2.08 o 
  -9   1  11       30.55       32.85      2.51 o 
  -8   1  11       13.35        7.80      2.01 o 
  -7   1  11        0.36       -0.43      1.62 o 
  -6   1  11       69.26       81.57      4.96 o 
  -5   1  11        1.09       -0.63      1.34 o 
  -4   1  11       32.48       35.75      2.07 o 
  -3   1  11       22.79       29.87      2.44 o 
  -2   1  11       27.90       34.13      2.58 o 
  -1   1  11       59.46       49.06      3.93 o 
   0   1  11      176.00      186.20      7.88 o 
   1   1  11      100.72       94.04      7.11 o 
   2   1  11       20.97       17.44      3.03 o 
   3   1  11        0.68       -2.24      2.24 o 
   4   1  11        0.39       -2.75      3.61 o 
 -11   2  11        2.87       -1.65      2.47 o 
 -10   2  11       17.68       19.85      2.80 o 
  -9   2  11        0.83        0.96      2.17 o 
  -8   2  11       86.92       91.49      3.95 o 
  -7   2  11      126.63      130.18      4.44 o 
  -6   2  11       62.31       64.38      2.85 o 
  -5   2  11      114.34      107.09      3.30 o 
  -4   2  11      128.63      143.65      4.08 o 
  -3   2  11        6.08        4.88      1.81 o 
  -2   2  11       35.64       40.97      2.80 o 
  -1   2  11        3.65        3.26      2.18 o 
   0   2  11       56.26       74.37      3.93 o 
   1   2  11        5.09        1.76      3.31 o 
   2   2  11       18.60       19.13      3.22 o 
   3   2  11        8.13        2.16      2.88 o 
   4   2  11       15.65       15.03      6.41 o 
 -11   3  11       26.06       32.70      3.79 o 
 -10   3  11        3.54        4.11      2.40 o 
  -9   3  11        6.87        1.04      2.15 o 
  -8   3  11        4.18        4.76      2.13 o 
  -7   3  11        7.54        3.05      1.85 o 
  -6   3  11       86.76       80.47      4.48 o 
  -5   3  11       19.45       25.63      2.06 o 
  -4   3  11        0.60        0.03      1.73 o 
  -3   3  11       33.67       19.29      2.24 o 
  -2   3  11        0.11       -1.57      1.57 o 
  -1   3  11        0.09       -1.73      1.73 o 
   0   3  11       11.01       11.65      2.38 o 
   1   3  11        6.11        3.95      2.10 o 
   2   3  11      146.04      166.92     13.83 o 
   3   3  11        4.63        3.01      5.81 o 
 -11   4  11        4.31        0.82      3.06 o 
 -10   4  11       10.61       11.90      2.61 o 
  -9   4  11       10.12        6.20      2.30 o 
  -8   4  11        4.26        5.61      1.91 o 
  -7   4  11       67.83       75.41      3.26 o 
  -6   4  11        1.23       -1.90      1.90 o 
  -5   4  11       62.20       63.24      3.68 o 
  -4   4  11        1.58       -1.41      1.90 o 
  -3   4  11        5.23       -0.51      2.24 o 
  -2   4  11       12.24        8.25      1.83 o 
  -1   4  11       14.80       13.24      2.42 o 
   0   4  11       28.37       39.45      3.26 o 
   1   4  11        0.93       -1.96      3.02 o 
   2   4  11        8.60       11.02      6.01 o 
 -10   5  11       25.41       26.46      3.00 o 
  -9   5  11       17.26       19.77      2.63 o 
  -8   5  11        4.11        0.85      1.88 o 
  -7   5  11        1.11       -1.60      1.72 o 
  -6   5  11        1.90        0.35      1.79 o 
  -5   5  11        0.08       -2.01      2.01 o 
  -4   5  11       29.95       36.15      4.27 o 
  -3   5  11       28.01       22.53      2.33 o 
  -2   5  11        1.24       -0.40      1.78 o 
  -1   5  11       32.06       26.76      4.18 o 
   0   5  11        5.34        5.36      3.47 o 
   1   5  11       19.49       16.96      3.99 o 
 -10   6  11       44.65       52.47      4.56 o 
  -9   6  11        0.82       -1.87      2.03 o 
  -8   6  11        5.08        0.80      1.92 o 
  -7   6  11       74.72       96.03      3.95 o 
  -6   6  11        7.12        2.80      2.51 o 
  -5   6  11       56.87       69.85      5.64 o 
  -4   6  11        0.00        0.56      2.25 o 
  -3   6  11       51.11       46.48      3.04 o 
  -2   6  11       32.29       34.46      3.28 o 
  -1   6  11       58.75       72.03      6.16 o 
   0   6  11       15.13       10.69      3.85 o 
  -9   7  11        0.03       -0.02      2.54 o 
  -8   7  11       61.87       73.06      3.89 o 
  -7   7  11        0.14       -0.37      2.56 o 
  -6   7  11        1.76        1.59      2.54 o 
  -5   7  11        1.28        0.03      2.34 o 
  -4   7  11        1.21        1.09      2.97 o 
  -3   7  11        0.37        0.87      2.78 o 
  -2   7  11        7.79        6.52      6.21 o 
  -7   8  11        2.77        2.07      3.55 o 
  -6   8  11       10.65        6.10      3.91 o 
  -5   8  11        3.45       -0.03      3.11 o 
  -4   8  11        0.08       -2.38      3.03 o 
  -3 -12  12       37.63       37.94      2.94 o 
  -2 -12  12        0.08       -0.49      2.40 o 
  -1 -12  12        3.80        8.82      2.58 o 
   0 -12  12       14.72       11.99      2.60 o 
   1 -12  12       11.33       11.55      3.11 o 
   2 -12  12       29.69       24.75      2.49 o 
   3 -12  12        0.20       -2.40      2.40 o 
  -4 -11  12        6.75        1.12      2.34 o 
  -3 -11  12        7.82        7.09      2.06 o 
  -2 -11  12        8.09        7.24      2.48 o 
  -1 -11  12      313.97      362.36     11.51 o 
   0 -11  12        2.59        5.63      2.40 o 
   1 -11  12        1.93        0.08      1.75 o 
   2 -11  12       33.57       40.07      2.76 o 
   3 -11  12       37.16       38.15      3.80 o 
   4 -11  12       77.97       85.10      5.63 o 
  -6 -10  12       11.46       11.67      2.54 o 
  -5 -10  12        0.83       -1.69      1.77 o 
  -4 -10  12        0.64       -1.68      1.68 o 
  -3 -10  12       45.89       60.05      3.40 o 
  -2 -10  12       13.21       17.52      2.63 o 
  -1 -10  12       22.57       32.20      2.49 o 
   0 -10  12       14.33       15.34      2.01 o 
   1 -10  12       10.69       12.98      1.94 o 
   2 -10  12       21.19       21.75      3.18 o 
   3 -10  12       23.45       24.05      3.22 o 
   4 -10  12       11.69       15.13      5.51 o 
  -7  -9  12        3.93       -1.42      2.31 o 
  -6  -9  12       38.82       32.39      2.67 o 
  -5  -9  12       12.67       15.26      2.12 o 
  -4  -9  12        0.06       -0.27      1.64 o 
  -3  -9  12        9.85       14.51      1.74 o 
  -2  -9  12       22.80       24.00      2.22 o 
  -1  -9  12       21.17       21.88      2.06 o 
   0  -9  12        3.52        3.80      1.59 o 
   1  -9  12      391.93      443.11     11.87 o 
   2  -9  12        7.02        5.42      2.55 o 
   3  -9  12        2.96       -1.04      2.30 o 
   4  -9  12        0.94       -3.01      3.01 o 
   5  -9  12       10.63        4.41      3.61 o 
  -7  -8  12       53.76       54.53      4.33 o 
  -6  -8  12        5.07        4.25      2.07 o 
  -5  -8  12       82.97       88.85      3.61 o 
  -4  -8  12       38.60       37.39      2.17 o 
  -3  -8  12       98.13      113.35      3.42 o 
  -2  -8  12       64.71       70.90      3.29 o 
  -1  -8  12       97.31       98.18      3.71 o 
   0  -8  12       14.89        9.55      1.67 o 
   1  -8  12        0.37        2.65      2.30 o 
   2  -8  12       17.38       10.96      2.65 o 
   3  -8  12       14.02       18.24      4.51 o 
   4  -8  12        0.03       -2.55      2.55 o 
   5  -8  12        0.01       -1.63      5.61 o 
  -8  -7  12       27.07       26.34      3.37 o 
  -7  -7  12        1.94       -1.45      2.81 o 
  -6  -7  12        0.23       -0.56      1.68 o 
  -5  -7  12        1.13        1.45      1.68 o 
  -4  -7  12       82.47       85.83      3.24 o 
  -3  -7  12       62.81       67.14      2.81 o 
  -2  -7  12       88.89       84.51      3.47 o 
  -1  -7  12       92.11       86.73      3.38 o 
   0  -7  12       40.57       33.27      2.12 o 
   1  -7  12      382.04      401.30     11.41 o 
   2  -7  12        9.86       15.78      2.34 o 
   3  -7  12       43.85       44.35      4.15 o 
   4  -7  12       19.07       11.89      3.12 o 
   5  -7  12       13.24        8.13      3.30 o 
  -9  -6  12       16.47       19.75      3.13 o 
  -8  -6  12      186.74      190.47      7.53 o 
  -7  -6  12       93.20       95.14      4.92 o 
  -6  -6  12      194.94      182.68      5.74 o 
  -5  -6  12       33.54       24.48      2.34 o 
  -4  -6  12       50.49       55.85      2.97 o 
  -3  -6  12       63.94       56.44      2.56 o 
  -2  -6  12       40.18       31.43      2.15 o 
  -1  -6  12       61.84       56.50      2.64 o 
   0  -6  12        0.83       -1.49      1.49 o 
   1  -6  12       41.64       33.95      2.72 o 
   2  -6  12       62.63       65.20      4.60 o 
   3  -6  12       90.33       86.52      7.01 o 
   4  -6  12      263.40      265.79     10.97 o 
   5  -6  12        6.37        6.20      3.27 o 
  -9  -5  12       36.13       28.95      3.14 o 
  -8  -5  12        2.54        1.79      1.82 o 
  -7  -5  12       13.34       12.48      2.14 o 
  -6  -5  12      229.74      233.37      6.79 o 
  -5  -5  12        1.28       -1.56      1.56 o 
  -4  -5  12      117.43      118.88      3.68 o 
  -3  -5  12      141.57      143.89      3.94 o 
  -2  -5  12        3.29       -0.21      1.66 o 
  -1  -5  12      284.24      279.97      6.58 o 
   0  -5  12        0.38       -1.19      1.19 o 
   1  -5  12      164.80      144.64      6.78 o 
   2  -5  12        2.38       -1.84      2.18 o 
   3  -5  12       81.89       77.62      7.11 o 
   4  -5  12       17.62       24.73      3.63 o 
   5  -5  12       10.73       13.60      3.58 o 
 -10  -4  12        0.13       -2.45      2.45 o 
  -9  -4  12       11.00       13.83      3.12 o 
  -8  -4  12        0.16       -0.49      1.66 o 
  -7  -4  12       12.04        4.77      2.12 o 
  -6  -4  12      148.88      149.35      4.51 o 
  -5  -4  12       15.68        9.26      2.01 o 
  -4  -4  12       18.87       17.56      2.02 o 
  -3  -4  12       97.14      103.11      3.69 o 
  -2  -4  12        8.46        8.19      1.50 o 
  -1  -4  12      122.39      116.75      5.77 o 
   0  -4  12       17.82       13.00      2.91 o 
   1  -4  12        0.00        1.03      2.30 o 
   2  -4  12        2.03       -0.47      2.24 o 
   3  -4  12        4.66        4.68      2.65 o 
   4  -4  12       63.65       54.81      5.41 o 
   5  -4  12        0.55       -2.03      2.96 o 
 -10  -3  12       77.09       75.26      3.86 o 
  -9  -3  12        3.58        0.89      2.25 o 
  -8  -3  12       39.42       28.84      2.90 o 
  -7  -3  12       17.53       11.32      2.36 o 
  -6  -3  12        8.20       10.04      2.15 o 
  -5  -3  12       34.69       37.58      2.69 o 
  -4  -3  12       51.30       54.88      3.00 o 
  -3  -3  12       51.85       60.43      4.70 o 
  -2  -3  12      187.11      198.98      8.09 o 
  -1  -3  12        7.00        4.12      2.71 o 
   0  -3  12        4.75        4.11      2.30 o 
   1  -3  12        2.58       -2.09      2.09 o 
   2  -3  12       38.43       32.40      3.58 o 
   3  -3  12        4.81        1.09      2.60 o 
   4  -3  12        6.25        0.29      2.78 o 
   5  -3  12      148.39      198.91      9.45 o 
 -10  -2  12        1.20        0.80      2.26 o 
  -9  -2  12        7.68        5.05      2.05 o 
  -8  -2  12      126.13      107.59      4.00 o 
  -7  -2  12      216.16      211.92      6.63 o 
  -6  -2  12       63.41       66.50      3.60 o 
  -5  -2  12      221.47      239.64      8.69 o 
  -4  -2  12        0.08       -1.57      1.57 o 
  -3  -2  12       90.26       79.58      2.94 o 
  -2  -2  12       23.41       23.05      2.89 o 
  -1  -2  12       24.80       19.86      2.88 o 
   0  -2  12      109.23      104.45      5.67 o 
   1  -2  12        9.49       13.38      2.82 o 
   2  -2  12       94.18       83.59      7.11 o 
   3  -2  12      137.68      140.53      7.15 o 
   4  -2  12       29.13       32.08      4.03 o 
   5  -2  12       24.49       26.08      4.12 o 
 -10  -1  12      114.95      114.83      4.23 o 
  -9  -1  12       35.71       42.74      2.67 o 
  -8  -1  12      108.25      110.78      5.02 o 
  -7  -1  12       94.56      105.65      3.99 o 
  -6  -1  12       25.79       30.45      2.21 o 
  -5  -1  12      147.70      171.65      4.59 o 
  -4  -1  12        8.03        4.37      1.35 o 
  -3  -1  12       24.94       19.12      2.21 o 
  -2  -1  12      206.13      200.02     10.52 o 
  -1  -1  12      122.80      112.40      5.81 o 
   0  -1  12        4.97        0.95      2.37 o 
   1  -1  12        4.31        2.08      2.37 o 
   2  -1  12        2.41       -0.78      4.31 o 
   3  -1  12       14.49       16.00      3.22 o 
   4  -1  12        5.83        2.94      2.88 o 
 -11   0  12        1.67       -1.25      2.19 o 
 -10   0  12       45.55       48.17      3.00 o 
  -9   0  12       19.98       23.58      2.32 o 
  -8   0  12        6.13       13.80      2.11 o 
  -7   0  12       14.24       17.35      2.08 o 
  -6   0  12        2.43        1.09      1.52 o 
  -5   0  12       58.49       58.58      2.77 o 
  -4   0  12       56.43       54.32      2.35 o 
  -3   0  12      387.51      379.90     10.56 o 
  -2   0  12        2.16        0.18      2.26 o 
  -1   0  12       30.78       31.33      3.33 o 
   0   0  12       49.84       53.34      4.33 o 
   1   0  12        0.69       -2.21      2.21 o 
   2   0  12       21.24       27.18      3.43 o 
   3   0  12        1.31       -1.83      2.40 o 
   4   0  12       10.87        9.89      3.27 o 
 -11   1  12        0.01       -1.47      3.02 o 
 -10   1  12       23.95       26.68      2.64 o 
  -9   1  12        0.31       -1.42      1.86 o 
  -8   1  12       48.38       74.26      3.52 o 
  -7   1  12      193.00      215.45      9.08 o 
  -6   1  12        0.13       -1.67      1.67 o 
  -5   1  12       18.01       21.84      1.92 o 
  -4   1  12      126.66      123.07      4.74 o 
  -3   1  12       51.57       59.33      3.32 o 
  -2   1  12        4.45        3.97      2.36 o 
  -1   1  12       80.83       75.90      4.89 o 
   0   1  12      192.36      195.33      8.41 o 
   1   1  12        2.53        1.51      2.48 o 
   2   1  12        0.37       -0.40      2.52 o 
   3   1  12        5.34        4.04      4.61 o 
 -11   2  12        0.83       -0.60      5.21 o 
 -10   2  12       35.52       34.12      3.08 o 
  -9   2  12        0.48        0.20      2.20 o 
  -8   2  12       55.45       57.35      3.79 o 
  -7   2  12        8.66       12.51      2.24 o 
  -6   2  12        1.43        2.40      1.62 o 
  -5   2  12       16.28       22.18      2.56 o 
  -4   2  12       33.07       23.84      2.55 o 
  -3   2  12        1.07       -1.16      1.65 o 
  -2   2  12        0.11       -2.07      2.07 o 
  -1   2  12        0.12        2.78      2.30 o 
   0   2  12        3.14        4.41      3.91 o 
   1   2  12        6.73        7.48      2.76 o 
   2   2  12       17.77       21.56      3.43 o 
   3   2  12        0.39       -2.00      5.61 o 
 -10   3  12        0.13       -2.35      2.35 o 
  -9   3  12        9.76        4.57      2.36 o 
  -8   3  12        0.07        3.22      2.16 o 
  -7   3  12       46.44       57.46      3.40 o 
  -6   3  12        7.20        3.74      1.94 o 
  -5   3  12       72.87       72.78      3.87 o 
  -4   3  12        9.46        8.59      2.17 o 
  -3   3  12        4.78        5.64      1.96 o 
  -2   3  12        1.50        2.48      2.37 o 
  -1   3  12        6.45        5.99      2.22 o 
   0   3  12        2.45        0.73      2.12 o 
   1   3  12        5.65        8.16      2.91 o 
   2   3  12       58.12       62.72      9.42 o 
 -10   4  12       17.44       18.10      3.40 o 
  -9   4  12        0.06        0.42      2.21 o 
  -8   4  12        1.26       -2.09      2.09 o 
  -7   4  12        4.36        0.17      1.94 o 
  -6   4  12        4.48        1.93      2.29 o 
  -5   4  12        0.11        1.45      2.11 o 
  -4   4  12        1.15        4.67      2.18 o 
  -3   4  12       21.97       18.63      2.48 o 
  -2   4  12        2.08        5.77      2.82 o 
  -1   4  12        0.18        2.27      2.27 o 
   0   4  12       27.36       25.71      4.24 o 
   1   4  12       35.59       36.87      8.02 o 
  -9   5  12        2.17       -0.32      2.31 o 
  -8   5  12        1.09       -2.01      2.01 o 
  -7   5  12       24.26       24.73      3.12 o 
  -6   5  12       12.33       10.31      3.24 o 
  -5   5  12       12.93       14.77      3.10 o 
  -4   5  12        1.67        3.09      2.48 o 
  -3   5  12        5.80        4.83      2.29 o 
  -2   5  12       22.56       23.55      3.85 o 
  -1   5  12       15.00       18.57      4.09 o 
   0   5  12        3.71       -1.76      3.51 o 
  -9   6  12        0.29       -4.81      4.81 o 
  -8   6  12       49.08       70.55      4.89 o 
  -7   6  12        2.80        0.83      2.63 o 
  -6   6  12        1.14       -0.19      2.39 o 
  -5   6  12       31.52       32.94      3.29 o 
  -4   6  12       25.79       30.60      3.17 o 
  -3   6  12        0.31        1.48      2.97 o 
  -2   6  12        0.38       -0.80      5.01 o 
  -7   7  12       30.92       33.86     10.92 o 
  -6   7  12        0.30       -2.39      2.58 o 
  -5   7  12       16.32       12.33      4.31 o 
  -4   7  12       22.87       21.46      6.41 o 
  -1 -12  13       75.11       93.57      5.19 o 
   0 -12  13        9.73       12.67      2.73 o 
   1 -12  13       17.01       15.44      2.91 o 
  -4 -11  13        5.65        4.88      2.26 o 
  -3 -11  13       30.05       37.44      4.81 o 
  -2 -11  13        7.44        7.88      2.55 o 
  -1 -11  13       25.22       32.06      3.26 o 
   0 -11  13       42.74       43.94      3.03 o 
   1 -11  13       44.25       50.19      4.37 o 
   2 -11  13        3.66       -0.02      2.71 o 
  -5 -10  13        7.71        8.94      2.35 o 
  -4 -10  13        4.19        3.41      2.08 o 
  -3 -10  13        0.92        0.15      2.91 o 
  -2 -10  13        6.59        5.45      2.40 o 
  -1 -10  13      138.79      140.47      4.92 o 
   0 -10  13       68.34       69.47      3.48 o 
   1 -10  13       86.53       88.63      5.24 o 
   2 -10  13        3.44        2.14      2.48 o 
   3 -10  13       19.21       20.56      3.32 o 
  -6  -9  13       16.96       16.72      2.34 o 
  -5  -9  13        5.25        3.56      1.89 o 
  -4  -9  13        0.71       -1.17      1.81 o 
  -3  -9  13       55.55       58.24      3.37 o 
  -2  -9  13       62.39       68.07      3.47 o 
  -1  -9  13        0.34       -1.52      1.52 o 
   0  -9  13       49.82       54.00      4.19 o 
   1  -9  13        0.00       -1.39      2.26 o 
   2  -9  13        2.36        1.24      2.33 o 
   3  -9  13       31.69       31.66      4.61 o 
   4  -9  13       23.69       23.24      4.41 o 
  -7  -8  13       36.06       31.22      3.91 o 
  -6  -8  13      139.77      171.50      8.79 o 
  -5  -8  13       27.23       32.72      2.17 o 
  -4  -8  13       75.61       84.41      3.11 o 
  -3  -8  13       44.27       51.94      3.11 o 
  -2  -8  13       11.37        5.36      1.79 o 
  -1  -8  13        0.41       -1.96      1.96 o 
   0  -8  13        0.06       -2.30      2.30 o 
   1  -8  13      173.62      179.99     11.82 o 
   2  -8  13       60.40       66.42      4.93 o 
   3  -8  13       18.43       24.32      3.55 o 
   4  -8  13        0.34        0.22      2.76 o 
  -8  -7  13       20.07       18.06      3.31 o 
  -7  -7  13       29.99       18.39      3.02 o 
  -6  -7  13        0.51        1.50      1.79 o 
  -5  -7  13        6.66        6.18      1.76 o 
  -4  -7  13       71.19       75.44      3.07 o 
  -3  -7  13      132.78      133.68      4.63 o 
  -2  -7  13       24.63       21.34      2.18 o 
  -1  -7  13       34.12       32.78      3.19 o 
   0  -7  13        0.01       -3.21      3.21 o 
   1  -7  13       13.91       12.91      2.85 o 
   2  -7  13        1.68       -2.00      2.33 o 
   3  -7  13        1.61       -1.01      2.48 o 
   4  -7  13      163.48      173.16     10.92 o 
  -8  -6  13        8.66        2.23      4.71 o 
  -7  -6  13        1.41        0.16      1.79 o 
  -6  -6  13        0.31        1.00      1.74 o 
  -5  -6  13       12.31       13.17      2.03 o 
  -4  -6  13        7.96        9.24      1.74 o 
  -3  -6  13      129.04      135.30      4.92 o 
  -2  -6  13      149.70      150.11      4.89 o 
  -1  -6  13       11.26        3.27      2.25 o 
   0  -6  13        0.93       -1.91      1.91 o 
   1  -6  13        0.00       -0.33      2.18 o 
   2  -6  13       18.85       16.50      3.15 o 
   3  -6  13       11.59       13.31      3.15 o 
   4  -6  13        6.74        5.47      3.06 o 
  -9  -5  13        0.29       -2.02      2.02 o 
  -8  -5  13       27.56       26.65      2.49 o 
  -7  -5  13        3.14       -1.94      2.40 o 
  -6  -5  13       34.55       37.41      2.50 o 
  -5  -5  13        6.06        4.02      1.96 o 
  -4  -5  13       19.47       18.54      2.95 o 
  -3  -5  13      413.48      449.10     11.08 o 
  -2  -5  13        7.50        1.57      3.81 o 
  -1  -5  13       30.08       27.56      2.76 o 
   0  -5  13       78.01       89.17      5.23 o 
   1  -5  13       12.41        5.02      2.55 o 
   2  -5  13       15.05       10.29      2.78 o 
   3  -5  13        2.71        2.99      2.76 o 
   4  -5  13       62.23       64.97      5.37 o 
  -9  -4  13        2.26       -1.48      2.34 o 
  -8  -4  13       39.17       35.28      3.12 o 
  -7  -4  13        7.93        4.48      2.12 o 
  -6  -4  13        3.96        0.41      2.02 o 
  -5  -4  13       13.19       12.42      2.14 o 
  -4  -4  13       18.06       11.23      2.08 o 
  -3  -4  13       53.40       71.66      4.04 o 
  -2  -4  13       56.63       61.27      3.96 o 
  -1  -4  13        8.82       11.45      2.70 o 
   0  -4  13        1.27       -1.63      3.81 o 
   1  -4  13        1.11       -0.78      2.21 o 
   2  -4  13        6.68        6.65      2.78 o 
   3  -4  13      149.03      138.47      7.34 o 
   4  -4  13       76.27       81.88      5.95 o 
 -10  -3  13       32.42       28.82      2.98 o 
  -9  -3  13        1.18       -1.05      2.02 o 
  -8  -3  13        2.61        0.74      2.24 o 
  -7  -3  13        3.76        4.21      2.19 o 
  -6  -3  13       13.39       14.73      2.44 o 
  -5  -3  13      121.26      128.96      5.26 o 
  -4  -3  13      291.96      297.02      8.82 o 
  -3  -3  13      151.50      141.27      8.82 o 
  -2  -3  13       27.71       21.97      3.03 o 
  -1  -3  13      111.55       99.54      5.63 o 
   0  -3  13       13.66        7.50      3.71 o 
   1  -3  13       21.40       25.01      3.40 o 
   2  -3  13       46.63       60.16      4.85 o 
   3  -3  13        5.80        3.24      2.83 o 
   4  -3  13       19.42       34.42      4.33 o 
 -10  -2  13       88.53       96.76      4.35 o 
  -9  -2  13        1.14       -1.94      1.94 o 
  -8  -2  13        0.02       -0.32      2.93 o 
  -7  -2  13      107.10      107.40      3.93 o 
  -6  -2  13        2.44        0.44      1.80 o 
  -5  -2  13       18.15       20.15      2.06 o 
  -4  -2  13        5.99        9.91      2.24 o 
  -3  -2  13       11.59       14.83      3.61 o 
  -2  -2  13       70.19       66.56      5.01 o 
  -1  -2  13       50.81       46.66      4.22 o 
   0  -2  13        0.38        0.86      2.30 o 
   1  -2  13        0.01       -2.27      2.27 o 
   2  -2  13        7.65        8.20      2.94 o 
   3  -2  13       71.34       72.11      5.40 o 
   4  -2  13       16.64       24.97      4.07 o 
 -10  -1  13        8.06        9.73      2.51 o 
  -9  -1  13       11.65        8.29      2.29 o 
  -8  -1  13        4.51        1.39      2.02 o 
  -7  -1  13       56.00       65.90      3.34 o 
  -6  -1  13        9.26        8.04      1.91 o 
  -5  -1  13       87.39       94.43      3.44 o 
  -4  -1  13        2.33       -2.17      2.17 o 
  -3  -1  13      292.61      251.30      9.96 o 
  -2  -1  13      134.11      121.93      8.02 o 
  -1  -1  13       35.23       36.77      3.85 o 
   0  -1  13      122.24      139.68      6.86 o 
   1  -1  13        0.70        0.71      2.48 o 
   2  -1  13       31.60       38.56      4.07 o 
   3  -1  13        0.07       -0.26      2.76 o 
 -10   0  13       91.31      106.43      5.60 o 
  -9   0  13        0.20        1.39      2.00 o 
  -8   0  13       31.18       30.80      2.47 o 
  -7   0  13        4.98        5.29      2.03 o 
  -6   0  13        0.09        0.03      1.74 o 
  -5   0  13       19.32       22.07      3.04 o 
  -4   0  13       46.89       46.28      3.26 o 
  -3   0  13       13.98       16.12      4.81 o 
  -2   0  13        0.03       -1.17      2.40 o 
  -1   0  13       39.13       35.47      3.78 o 
   0   0  13       82.83       89.49      5.63 o 
   1   0  13        1.39       -1.99      2.45 o 
   2   0  13       14.00       17.18      3.37 o 
   3   0  13        7.25        3.65      3.12 o 
 -10   1  13       16.95       20.89      2.93 o 
  -9   1  13        0.24       -1.34      2.20 o 
  -8   1  13       14.10       17.05      2.51 o 
  -7   1  13       19.12       19.73      2.44 o 
  -6   1  13       96.65       96.76      4.18 o 
  -5   1  13        0.59       -1.33      2.40 o 
  -4   1  13        1.69        0.69      1.92 o 
  -3   1  13       50.11       42.41      4.14 o 
  -2   1  13       26.59       29.91      3.48 o 
  -1   1  13       51.89       47.58      4.22 o 
   0   1  13        8.12        8.29      2.76 o 
   1   1  13        0.00       -2.42      2.42 o 
   2   1  13        1.61       -1.36      2.67 o 
 -10   2  13        1.52       -0.48      2.96 o 
  -9   2  13        1.94        1.38      2.33 o 
  -8   2  13       50.33       57.57      3.46 o 
  -7   2  13       77.88       92.60      3.96 o 
  -6   2  13       21.68       19.94      3.19 o 
  -5   2  13       73.51       69.41      3.92 o 
  -4   2  13        2.37        3.81      2.06 o 
  -3   2  13       22.61       25.04      3.41 o 
  -2   2  13       18.27       22.55      3.33 o 
  -1   2  13        6.56        8.96      2.82 o 
   0   2  13       18.71       16.65      3.37 o 
   1   2  13        0.02       -2.42      2.42 o 
 -10   3  13        0.68       -3.31      3.31 o 
  -9   3  13       11.61        7.40      2.47 o 
  -8   3  13       90.93      100.94     10.43 o 
  -7   3  13        5.23        2.77      3.02 o 
  -6   3  13       82.53       82.33      4.39 o 
  -5   3  13        9.52        7.71      2.30 o 
  -4   3  13        0.08       -1.87      1.87 o 
  -3   3  13       23.24       23.30      3.48 o 
  -2   3  13        0.01       -2.03      4.31 o 
  -1   3  13       67.56       90.31      5.89 o 
   0   3  13       12.57       15.32      3.45 o 
  -9   4  13        1.37       -2.73      2.73 o 
  -8   4  13        3.53        3.53      2.46 o 
  -7   4  13       10.06       10.43      4.51 o 
  -6   4  13        2.06        3.04      2.45 o 
  -5   4  13        1.98       -2.08      2.08 o 
  -4   4  13        5.86        0.74      2.21 o 
  -3   4  13       53.47       74.07      5.44 o 
  -2   4  13       32.90       39.40      4.33 o 
  -1   4  13        0.03        1.20      5.21 o 
  -8   5  13       26.74       32.72      4.18 o 
  -7   5  13        0.02       -2.38      2.38 o 
  -6   5  13       12.06       17.92      2.95 o 
  -5   5  13        1.97        3.21      2.37 o 
  -4   5  13        1.34        1.38      2.32 o 
  -3   5  13       41.88       50.04      5.00 o 
  -2   5  13       11.22       13.02      6.41 o 
  -6   6  13        0.53       -2.38      2.48 o 
  -5   6  13        0.00       -1.13      2.44 o 
  -4   6  13        9.78        7.21      4.21 o 
  -2 -11  14        2.09        3.64      4.11 o 
  -1 -11  14       16.03       13.53      3.41 o 
   0 -11  14      159.80      186.81      8.02 o 
  -4 -10  14        3.07        1.35      2.48 o 
  -3 -10  14       60.24       69.56      4.62 o 
  -2 -10  14       46.17       48.94      3.22 o 
  -1 -10  14        0.26       -1.81      1.81 o 
   0 -10  14       16.81       12.96      3.71 o 
   1 -10  14        1.51       -0.67      3.01 o 
   2 -10  14       54.51       70.53      6.41 o 
  -5  -9  14       12.07       15.67      2.46 o 
  -4  -9  14        7.77       12.02      2.78 o 
  -3  -9  14       53.50       72.61      3.82 o 
  -2  -9  14       61.76       60.40      3.56 o 
  -1  -9  14        2.24       -2.71      2.71 o 
   0  -9  14        4.37       -0.16      2.33 o 
   1  -9  14        7.86        6.42      2.70 o 
   2  -9  14       19.47       21.84      4.21 o 
  -6  -8  14        5.07        3.98      2.40 o 
  -5  -8  14        0.75        0.26      1.63 o 
  -4  -8  14       62.73       74.90      3.76 o 
  -3  -8  14      296.53      329.96      8.90 o 
  -2  -8  14       12.66        8.10      2.02 o 
  -1  -8  14       48.95       45.87      4.08 o 
   0  -8  14       19.28       16.15      2.82 o 
   1  -8  14        0.04       -1.00      2.81 o 
   2  -8  14        0.20        0.20      3.01 o 
   3  -8  14        0.10       -2.58      2.58 o 
  -7  -7  14        0.20       -0.51      2.36 o 
  -6  -7  14        0.11        2.50      1.92 o 
  -5  -7  14        6.43        5.82      1.88 o 
  -4  -7  14        3.57        3.81      1.91 o 
  -3  -7  14       40.35       45.88      4.06 o 
  -2  -7  14       74.43       82.56      5.03 o 
  -1  -7  14       12.86        8.82      4.01 o 
   0  -7  14        1.56        1.00      2.81 o 
   1  -7  14        0.14        0.80      2.81 o 
   2  -7  14        2.18       -0.08      2.58 o 
   3  -7  14        0.60       -0.31      2.70 o 
  -8  -6  14        2.44        4.71      2.12 o 
  -7  -6  14        1.95        2.11      2.05 o 
  -6  -6  14       17.29       16.39      2.52 o 
  -5  -6  14       38.10       35.09      2.39 o 
  -4  -6  14       38.23       41.91      2.85 o 
  -3  -6  14      150.13      162.94      5.28 o 
  -2  -6  14       47.96       43.38      3.75 o 
  -1  -6  14        1.12       -2.60      2.60 o 
   0  -6  14       11.43       16.23      3.81 o 
   1  -6  14       39.98       41.52      4.00 o 
   2  -6  14        0.61       -2.11      2.42 o 
   3  -6  14        0.05       -2.55      2.55 o 
  -8  -5  14       64.04       68.22      4.16 o 
  -7  -5  14        0.37       -1.01      2.07 o 
  -6  -5  14        0.55       -3.11      4.27 o 
  -5  -5  14        4.41        0.96      2.31 o 
  -4  -5  14       10.22        7.73      3.81 o 
  -3  -5  14      139.10      153.89     11.72 o 
  -2  -5  14       82.22       87.36      4.89 o 
  -1  -5  14        0.03       -2.60      2.60 o 
   0  -5  14      241.87      240.86     12.62 o 
   1  -5  14       24.60       28.70      3.70 o 
   2  -5  14        5.49        3.87      2.76 o 
   3  -5  14        0.22       -0.81      2.81 o 
  -9  -4  14        8.27       12.26      2.90 o 
  -8  -4  14        5.02        7.47      2.39 o 
  -7  -4  14        6.78        5.58      2.30 o 
  -6  -4  14        0.06       -2.84      2.84 o 
  -5  -4  14       34.09       29.14      2.76 o 
  -4  -4  14       26.66       19.84      4.21 o 
  -3  -4  14      102.56      116.73      6.61 o 
  -2  -4  14        0.87       -0.40      3.01 o 
  -1  -4  14       87.67       73.34      6.21 o 
   0  -4  14        0.78       -0.60      2.37 o 
   1  -4  14       88.84       96.31      6.00 o 
   2  -4  14       31.95       40.89      4.28 o 
   3  -4  14        0.02       -1.83      2.91 o 
  -9  -3  14        0.15       -2.03      2.03 o 
  -8  -3  14       26.26       27.72      2.62 o 
  -7  -3  14       25.42       26.46      2.86 o 
  -6  -3  14      111.39      110.64      4.73 o 
  -5  -3  14       16.66       19.12      2.46 o 
  -4  -3  14        0.56       -1.60      3.21 o 
  -3  -3  14        0.13        1.60      3.21 o 
  -2  -3  14       13.38       10.02      3.81 o 
  -1  -3  14        3.90        2.64      2.45 o 
   0  -3  14        0.76        1.15      2.42 o 
   1  -3  14       21.81       21.08      3.43 o 
   2  -3  14        3.70       -2.60      2.60 o 
   3  -3  14        6.68        9.79      3.40 o 
  -9  -2  14        0.26       -2.31      2.31 o 
  -8  -2  14        7.16        6.03      2.37 o 
  -7  -2  14       99.37       87.66      3.88 o 
  -6  -2  14      317.76      368.57      9.31 o 
  -5  -2  14       16.84       21.35      3.91 o 
  -4  -2  14       76.65       62.92      6.21 o 
  -3  -2  14      302.53      311.39     15.23 o 
  -2  -2  14       20.46       17.24      3.26 o 
  -1  -2  14        1.25       -2.21      2.21 o 
   0  -2  14        1.04       -2.25      2.27 o 
   1  -2  14        1.66        0.70      2.70 o 
   2  -2  14        4.13        6.81      2.96 o 
   3  -2  14        4.28        4.81      6.21 o 
  -9  -1  14        0.49       -2.10      2.10 o 
  -8  -1  14        0.56       -0.79      2.04 o 
  -7  -1  14        1.20        6.20      2.13 o 
  -6  -1  14       55.53       90.02      7.03 o 
  -5  -1  14        8.23        7.09      2.81 o 
  -4  -1  14        4.55        0.80      3.21 o 
  -3  -1  14       36.15       42.68      5.41 o 
  -2  -1  14       24.56       28.91      4.61 o 
  -1  -1  14        0.10       -1.60      2.33 o 
   0  -1  14       43.03       50.00      4.55 o 
   1  -1  14        8.84       10.07      3.09 o 
   2  -1  14       37.26       50.59      5.00 o 
  -9   0  14        2.14       -0.92      2.20 o 
  -8   0  14       19.41       17.43      2.60 o 
  -7   0  14        0.21       -2.45      2.45 o 
  -6   0  14        1.00        1.84      2.59 o 
  -5   0  14       33.73       37.66      8.82 o 
  -4   0  14       95.33      102.19      7.61 o 
  -3   0  14      144.62      134.33      6.93 o 
  -2   0  14        0.01       -2.30      2.30 o 
  -1   0  14       40.43       40.12      4.11 o 
   0   0  14        1.31       -2.40      2.40 o 
   1   0  14        1.15       -1.78      2.58 o 
  -9   1  14        2.64        1.92      2.44 o 
  -8   1  14       44.21       43.96      3.17 o 
  -7   1  14       11.80       19.66      3.45 o 
  -6   1  14        4.65        1.61      2.82 o 
  -5   1  14       16.27       16.47      2.98 o 
  -4   1  14       14.02       11.76      2.99 o 
  -3   1  14        0.74       -2.16      2.26 o 
  -2   1  14        5.31        7.80      2.85 o 
  -1   1  14       14.88       21.61      5.61 o 
   0   1  14        3.27       -0.45      2.73 o 
   1   1  14       10.98       16.55      3.45 o 
  -9   2  14       61.10       75.94      4.79 o 
  -8   2  14      109.00      130.05      8.78 o 
  -7   2  14        0.29        1.38      2.84 o 
  -6   2  14       13.68       10.61      3.11 o 
  -5   2  14        9.39        8.52      3.31 o 
  -4   2  14        2.31        5.72      2.78 o 
  -3   2  14        0.21        1.92      2.67 o 
  -2   2  14       11.30       16.60      5.91 o 
  -1   2  14       55.64       73.55      5.41 o 
   0   2  14        0.21       -2.60      2.60 o 
  -8   3  14        6.11        0.42      3.13 o 
  -7   3  14        0.19       -2.24      2.74 o 
  -6   3  14        3.89        2.71      2.74 o 
  -5   3  14        4.38        4.57      2.51 o 
  -4   3  14       11.28       14.68      3.41 o 
  -3   3  14        4.64        5.63      3.07 o 
  -2   3  14        4.70        8.90      3.15 o 
  -1   3  14       29.47       53.64      5.12 o 
  -8   4  14       16.76       18.84      5.41 o 
  -7   4  14        8.04        6.29      3.19 o 
  -6   4  14       46.15       52.84      4.04 o 
  -5   4  14       11.21       14.38      2.80 o 
  -4   4  14        9.65       15.70      3.61 o 
  -3   4  14       10.54       10.65      3.37 o 
  -2 -10  15        0.01       -0.96      2.70 o 
  -1 -10  15       68.52       76.78      5.28 o 
  -4  -9  15       15.23       14.21      2.46 o 
  -3  -9  15       59.37       78.19      3.98 o 
  -2  -9  15        8.32        7.06      2.84 o 
  -1  -9  15        6.70       -1.07      3.91 o 
   0  -9  15        1.26       -1.00      3.21 o 
   1  -9  15        0.73       -0.60      3.21 o 
  -5  -8  15        7.93        6.99      2.16 o 
  -4  -8  15        0.30       -0.12      1.89 o 
  -3  -8  15       18.85       29.80      3.68 o 
  -2  -8  15       55.04       58.87      5.21 o 
  -1  -8  15       11.44        6.63      2.68 o 
   0  -8  15       18.09       22.44      4.41 o 
   1  -8  15        8.57        8.22      3.61 o 
  -6  -7  15       44.31       40.45      2.80 o 
  -5  -7  15        4.05        2.06      2.63 o 
  -4  -7  15       30.02       31.46      2.74 o 
  -3  -7  15      149.77      179.11      8.72 o 
  -2  -7  15       20.86       18.37      3.19 o 
  -1  -7  15        4.87        3.61      3.41 o 
   0  -7  15      105.86      113.42      8.22 o 
   1  -7  15        9.87        8.62      3.61 o 
  -7  -6  15        1.86       -0.09      2.22 o 
  -6  -6  15       12.22       10.16      2.43 o 
  -5  -6  15        3.50        4.79      2.31 o 
  -4  -6  15        6.09        5.97      2.82 o 
  -3  -6  15       56.77       56.97      4.68 o 
  -2  -6  15       18.91       14.63      4.21 o 
  -1  -6  15        7.11        1.20      3.21 o 
   0  -6  15       11.77       13.83      3.81 o 
   1  -6  15        1.32       -2.40      3.01 o 
   2  -6  15       20.12       21.64      6.81 o 
  -8  -5  15        9.24       10.64      2.73 o 
  -7  -5  15       13.88       15.35      2.61 o 
  -6  -5  15        4.87        4.23      2.69 o 
  -5  -5  15       64.80       66.44      4.42 o 
  -4  -5  15       83.33       94.61      8.82 o 
  -3  -5  15       24.49       19.04      4.61 o 
  -2  -5  15       24.04       27.85      4.81 o 
  -1  -5  15        0.37       -1.60      3.01 o 
   0  -5  15        1.18       -2.40      3.01 o 
   1  -5  15       46.33       59.04      5.04 o 
   2  -5  15       12.58        6.61      6.01 o 
  -8  -4  15       17.37       18.89      3.04 o 
  -7  -4  15        4.85        4.05      3.08 o 
  -6  -4  15       22.22       21.08      2.76 o 
  -5  -4  15       14.25       11.02      4.01 o 
  -4  -4  15       25.97       25.05      4.81 o 
  -3  -4  15       30.05       32.26      5.21 o 
  -2  -4  15        0.17       -3.21      3.21 o 
  -1  -4  15        0.65       -2.81      2.81 o 
   0  -4  15        1.45       -1.80      3.01 o 
   1  -4  15        2.11        4.63      3.03 o 
   2  -4  15        0.31       -5.41      5.41 o 
  -8  -3  15        5.54        4.26      2.19 o 
  -7  -3  15        4.53        5.65      2.13 o 
  -6  -3  15       18.12       29.84      3.82 o 
  -5  -3  15       23.46       22.84      4.81 o 
  -4  -3  15        0.10       -1.20      3.41 o 
  -3  -3  15       16.90       19.24      4.41 o 
  -2  -3  15        4.08       -1.20      3.21 o 
  -1  -3  15        0.19       -0.80      3.01 o 
   0  -3  15        5.01        4.73      2.76 o 
   1  -3  15       23.11       21.85      5.31 o 
   2  -3  15        3.93        6.01      6.61 o 
  -8  -2  15        0.64       -2.02      2.02 o 
  -7  -2  15        1.17        2.76      2.04 o 
  -6  -2  15       61.34       79.32      5.38 o 
  -5  -2  15       20.40       17.03      4.61 o 
  -4  -2  15        2.32        0.00      3.41 o 
  -3  -2  15        2.78       -1.00      3.41 o 
  -2  -2  15        0.67       -1.80      3.21 o 
  -1  -2  15        7.21        4.26      2.88 o 
   0  -2  15       17.68       17.41      5.71 o 
   1  -2  15       29.58       34.90      4.81 o 
  -8  -1  15       22.46       22.77      2.63 o 
  -7  -1  15        0.18       -0.77      2.84 o 
  -6  -1  15       49.36       64.01      4.89 o 
  -5  -1  15       24.48       19.64      4.61 o 
  -4  -1  15       63.99       82.76      7.01 o 
  -3  -1  15       17.86       18.23      4.41 o 
  -2  -1  15       52.87       52.87      5.81 o 
  -1  -1  15        0.06       -2.35      2.59 o 
   0  -1  15        0.37        1.52      2.73 o 
   1  -1  15        4.22        4.81      6.01 o 
  -8   0  15        2.34       -0.67      3.13 o 
  -7   0  15        0.98        1.24      3.02 o 
  -6   0  15       31.80       30.68      3.75 o 
  -5   0  15       11.46       10.42      4.21 o 
  -4   0  15        1.73       -1.00      3.21 o 
  -3   0  15        6.78        4.21      3.61 o 
  -2   0  15        7.76        9.18      3.00 o 
  -1   0  15       25.44       38.48      4.37 o 
   0   0  15        1.77       -1.58      2.91 o 
  -8   1  15        8.00        7.21      5.41 o 
  -7   1  15       11.23        7.66      3.22 o 
  -6   1  15        5.44        1.54      2.90 o 
  -5   1  15       14.46       22.24      4.81 o 
  -4   1  15       22.61       25.45      4.61 o 
  -3   1  15        1.73       -0.29      4.01 o 
  -2   1  15        4.96        4.49      3.00 o 
  -1   1  15        4.77        2.24      3.00 o 
  -7   2  15       29.57       26.62      4.21 o 
  -6   2  15        2.34        1.90      2.88 o 
  -5   2  15        1.01        3.41      3.81 o 
  -4   2  15       25.50       44.37      4.67 o 
  -3   2  15        1.08        0.06      2.78 o 
  -2   2  15       11.89        9.29      3.45 o 
  -6   3  15        0.32       -2.65      2.65 o 
  -5   3  15        0.56        3.81      4.01 o 
  -4   3  15       12.64       20.17      3.74 o 
  -4  -8  16        0.89        2.00      3.81 o 
  -3  -8  16       58.57       71.46      5.31 o 
  -2  -8  16        0.04       -1.20      3.41 o 
  -1  -8  16        0.29        0.40      3.21 o 
  -5  -7  16        2.07        0.47      2.82 o 
  -4  -7  16       18.73       14.20      3.31 o 
  -3  -7  16        0.13       -1.82      5.31 o 
  -2  -7  16        0.00       -3.21      3.21 o 
  -1  -7  16        9.22       11.82      4.01 o 
  -6  -6  16        0.94        3.07      2.50 o 
  -5  -6  16       18.78       21.34      3.47 o 
  -4  -6  16       11.96       13.54      3.11 o 
  -3  -6  16        4.91        6.41      3.81 o 
  -2  -6  16        0.93       -3.41      3.41 o 
  -1  -6  16        2.90        2.40      3.61 o 
  -6  -5  16       12.71       15.23      4.61 o 
  -5  -5  16        0.23        4.21      3.61 o 
  -4  -5  16        2.70        6.41      4.01 o 
  -3  -5  16        4.39       -0.80      3.61 o 
  -2  -5  16        0.36       -0.40      3.41 o 
  -1  -5  16        5.23        9.02      3.81 o 
  -7  -4  16        1.50        1.16      3.11 o 
  -6  -4  16        3.79        2.40      4.01 o 
  -5  -4  16        8.85       13.23      4.41 o 
  -4  -4  16       53.61       63.12      7.01 o 
  -3  -4  16        0.51       -3.21      3.21 o 
  -2  -4  16       29.43       21.24      4.81 o 
  -1  -4  16        5.93        6.41      3.81 o 
  -7  -3  16        6.82        5.13      3.32 o 
  -6  -3  16        0.33       -1.20      3.81 o 
  -5  -3  16       81.66       77.35      7.41 o 
  -4  -3  16       86.61       96.58      8.02 o 
  -3  -3  16        2.74       -2.60      3.41 o 
  -2  -3  16        0.66        2.00      3.41 o 
  -1  -3  16       12.43       13.23      4.01 o 
  -7  -2  16        1.48        3.61      5.01 o 
  -6  -2  16        2.77        0.40      3.81 o 
  -5  -2  16       30.14       38.47      5.61 o 
  -4  -2  16        4.81       10.02      4.01 o 
  -3  -2  16        4.33        4.01      3.81 o 
  -2  -2  16       13.35       11.62      4.21 o 
  -1  -2  16        9.26       10.82      4.01 o 
  -7  -1  16        1.15       -4.61      4.61 o 
  -6  -1  16       16.22       19.44      5.01 o 
  -5  -1  16        3.22       -1.20      3.61 o 
  -4  -1  16        5.93        2.20      3.61 o 
  -3  -1  16        1.56        2.60      3.61 o 
  -2  -1  16        1.18        0.20      3.41 o 
  -7   0  16        7.04        0.60      5.01 o 
  -5   0  16        0.00       -1.80      3.81 o 
  -4   0  16        7.49        4.81      3.81 o 
  -3   0  16        0.66        0.80      3.41 o 
                                                 
